# Supplementary material for: A molecular timescale for eukaryote evolution with implications for the origin of red algal-derived plastids
Source: Nat Commun. 2021 Mar 25;12:1879. doi: 10.1038/s41467-021-22044-z (PMC7994803; doi:10.1038/s41467-021-22044-z)
Supplement: Supplementary file 4 — Supplementary Data 1 [file 41467_2021_22044_MOESM4_ESM.zip]

Archive with 10 entries (9 files):
- Supplementary_Data_1/
- __MACOSX/._Supplementary_Data_1
- Supplementary_Data_1/.DS_Store
- __MACOSX/Supplementary_Data_1/._.DS_Store
- Supplementary_Data_1/Molecular_clock_results.xlsx
- __MACOSX/Supplementary_Data_1/._Molecular_clock_results.xlsx
- Supplementary_Data_1/README.pdf
- __MACOSX/Supplementary_Data_1/._README.pdf
- Supplementary_Data_1/Violin_plots_all_nodes.pdf
- __MACOSX/Supplementary_Data_1/._Violin_plots_all_nodes.pdf
