# Supplementary material for: A molecular timescale for eukaryote evolution with implications for the origin of red algal-derived plastids
Source: Nat Commun. 2021 Mar 25;12:1879. doi: 10.1038/s41467-021-22044-z (PMC7994803; doi:10.1038/s41467-021-22044-z)
Supplement: Supplementary file 4 — Supplementary Data 1 [file 41467_2021_22044_MOESM4_ESM.zip › Supplementary_Data_1/Molecular_clock_results.xlsx]

## Sheet: mean HPD sec plastids
Divergence times for key nodes
Analyses in Fig. 4
			MCMCTREE_AC_RAM_UNIF			MCMCTREE_UC_RAM_UNIF			PBAYES_AC_CATGTR			PBAYES_UC_CATGTR			BEAST
	NODE_ID_MCMCTREE	NODE_ID_PBAYES	mean	sup95%	inf95%	mean	sup95%	inf95%	mean	sup95%	inf95%	mean	sup95%	inf95%	mean	sup95%	inf95%
Start Rho	214	215	1613.77	1564.93	1675.06	1622.24	1571.27	1695.74	1611.06	1566.36	1668.46	1657.63	1577.94	1795.22	1641.72	1600	1720.06
End Rho	215	213	1415.24	1281.06	1529.69	1323.66	1157.76	1503.19	1441.67	1335.12	1544.91	1310.43	1056.55	1541.14	1395	1209.51	1574.44
Start Cry	224	222	1358.69	1055.76	1658.33	1119.55	801.75	1453.47	1439.28	1247.94	1636.27	1090.44	613.975	1517.22	1084	673.86	1501.9
End Cry	225	221	744.64	439.85	1054.22	627.05	440.73	849.24	613.663	366.962	855.282	530.612	265.561	755.03	529.78	320.18	762.7
Start Och	162	162	1043.74	779.7	1298.05	1205.77	984.2	1445.5	1316.02	1098.32	1518.14	1239.18	920.265	1539.49	1179.08	926.53	1440.86
End Och	163	161	819.27	622.71	1012.45	1022.42	803.54	1244.4	1122.6	918.3	1340.73	1061.71	746.529	1332.5	1000.02	786.41	1227.25
Start Hap	181	184	1776.12	1603.54	1943.35	1709.7	1479.36	1935.93	1969.4	1814.94	2131.07	1918.99	1627.78	2219.47	1825.01	1547.73	2098.56
End Hap	182	180	970.4	579.24	1404.54	1047.17	706.85	1393.31	1295.8	1051.43	1494.38	1296.8	573.102	1506.96	1041.39	624.19	1490.34
Start Myz	145	152	1286.84	1041.46	1519.85	1505.94	1327.25	1707.47	1690.42	1495.28	1887.87	1692.82	1431.93	1960.57	1550.12	1311.97	1790.63
End Myz	146	148	882.79	696.25	1087.12	1228.98	1017.25	1439.99	1366.73	1138.04	1601.56	1357.21	1074.72	1643.79	1280.69	1021.63	1547.57
Additional analyses
			MCMCTREE_AC_REX_UNIF			MCMCTREE_UC_REX_UNIF			PBAYES_AC_LG			PBAYES_UC_LG			MCMCTREE_AC_RAM_UNIF_noBangiomorpha			MCMCTREE_UC_RAM_UNIF_noBangiomorpha
	NODE_ID_MCMCTREE	NODE_ID_PBAYES	mean	sup95%	inf95%	mean	sup95%	inf95%	mean	sup95%	inf95%	mean	sup95%	inf95%	mean	sup95%	inf95%	mean	sup95%	inf95%
Start Rho	214	215	1613.8	1564.82	1676.28	1621.07	1569.17	1691.54	1606.29	1560.65	1658.37	1624.22	1570.42	1703.38	1206.7	1100.41	1312.21	1622.24	1571.27	1695.74
End Rho	215	213	1415.89	1288.11	1531.16	1323.35	1154.28	1494.91	1439.51	1336.06	1529.09	1295.02	1060.02	1511.32	1111.86	1007.51	1199.83	1323.66	1157.76	1503.19
Start Cry	224	222	1361.22	1067.04	1649.98	1120.27	810.11	1454.7	1410.94	1232.7	1598.23	1048.91	704.987	1438.19	1035.7	792.57	1249.74	1119.55	801.75	1453.47
End Cry	225	221	747.57	432.57	1035.67	628.92	435.99	834.8	685.748	461.9	922.942	581.364	337.315	825.567	577.47	320.64	824.83	627.05	440.73	849.24
Start Och	162	162	1043.45	778.19	1296.01	1196.81	971.43	1435.87	1202.78	982.002	1414.33	1144.45	910.665	1386.96	944.34	783.05	1087.39	1205.77	984.2	1445.5
End Och	163	161	818.6	633.14	1016.64	1014.32	788.7	1230.18	1027.2	812.86	1222.4	995.101	770.869	1205.89	771.11	629.06	921.85	1022.42	803.54	1244.4
Start Hap	181	184	1775.83	1601.96	1950.56	1704.76	1456.7	1935.82	1876.87	1735.88	2024.15	1747.29	1490.17	2011.92	1380.08	1254.9	1519.23	1709.7	1479.36	1935.93
End Hap	182	180	963.68	565.67	1385.93	1043.36	704.01	1405	1297.8	1046.04	1446.54	1298.8	696.049	1446.46	874.31	597.15	1127.55	1047.17	706.85	1393.31
Start Myz	145	152	1273.34	1027.92	1520.37	1504.51	1314.18	1700.04	1535.18	1332.96	1718.69	1517.51	1285.34	1729.36	1099.72	960.15	1238.41	1505.94	1327.25	1707.47
End Myz	146	148	872.94	691.5	1069.42	1226.82	1016.79	1441.24	1265.21	1029.45	1482.88	1246.99	1017.92	1480.35	823.67	686.07	974.8	1228.98	1017.25	1439.99
	ANALYSES FROM FIGURE 4																MEDIAN WITDHS (FIG 4)
	MCMCTREE_AC_RAM_UNIF			MCMCTREE_UC_RAM_UNIF			PBAYES_AC_CATGTR			PBAYES_UC_CATGTR			BEAST
Stiller et al.	max	min	width	max	min	width	max	min	width	max	min	width	max	min	width		Stiller et al.
Rho => Cry	1658.33	1281.06	377.27	1453.47	1157.76	295.71	1636.27	1335.12	301.15	1517.22	1056.55	460.67	1501.9	1209.51	292.39		Rho => Cry	301.15
Cry => Och	1298.05	622.71	675.34	1445.5	803.54	641.96	1518.14	918.3	599.84	1517.22	746.529	770.691	1440.86	786.41	654.45		Cry => Och	654.45
Och => Hap	1298.05	622.71	675.34	1445.5	803.54	641.96	1518.14	1051.43	466.71	1517.22	746.529	770.691	1440.86	786.41	654.45		Och => Hap	654.45
Och => Myz	1298.05	696.25	601.8	1445.5	1017.25	428.25	1518.14	1138.04	380.1	1517.22	1074.72	442.5	1440.86	1021.63	419.23		Och => Myz	428.25
	MCMCTREE_AC_RAM_UNIF			MCMCTREE_UC_RAM_UNIF			PBAYES_AC_CATGTR			PBAYES_UC_CATGTR			BEAST
Bodył et al.	max	min	width	max	min	width	max	min	width	max	min	width	max	min	width		Bodył et al.
Rho => Cry	1658.33	1281.06	377.27	1453.47	1157.76	295.71	1636.27	1335.12	301.15	1517.22	1056.55	460.67	1501.9	1209.51	292.39		Rho => Cry	301.15
Cry => Och	1298.05	622.71	675.34	1445.5	803.54	641.96	1518.14	918.3	599.84	1517.22	746.529	770.691	1440.86	786.41	654.45		Cry => Och	654.45
Cry => Hap	1658.33	579.24	1079.09	1453.47	706.85	746.62	1636.27	1051.43	584.84	1517.22	573.102	944.118	1501.9	624.19	877.71		Cry => Hap	877.71
Hap => Myz	1519.85	696.25	823.6	1453.47	1017.25	436.22	1636.27	1138.04	498.23	1517.22	1074.72	442.5	1501.9	1021.63	480.27		Hap => Myz	480.27
	ALL ANALYSES																			MEDIAN WITDHS (ALL)
	MCMCTREE_AC_REX_UNIF			MCMCTREE_UC_REX_UNIF			PBAYES_AC_LG			PBAYES_UC_LG			MCMCTREE_AC_RAM_UNIF_noBangiomorpha			MCMCTREE_UC_RAM_UNIF_noBangiomorpha
Stiller et al.	max	min	width	max	min	width	max	min	width	max	min	width	max	min	width	max	min	width		Stiller et al.
Rho => Cry	1649.98	1288.11	361.87	1454.7	1154.28	300.42	1598.23	1336.06	262.17	1438.19	1060.02	378.17	1249.74	1007.51	242.23	1453.47	1157.76	295.71		Rho => Cry	300.42
Cry => Och	1296.01	633.14	662.87	1435.87	788.7	647.17	1414.33	812.86	601.47	1386.96	770.869	616.091	1087.39	629.06	458.33	1445.5	803.54	641.96		Cry => Och	641.96
Och => Hap	1296.01	633.14	662.87	1435.87	788.7	647.17	1414.33	1046.04	368.29	1386.96	770.869	616.091	1087.39	629.06	458.33	1445.5	803.54	641.96		Och => Hap	641.96
Och => Myz	1296.01	691.5	604.51	1435.87	1016.79	419.08	1414.33	1046.04	368.29	1386.96	1017.92	369.04	1087.39	686.07	401.32	1445.5	1017.25	428.25		Och => Myz	419.23
	MCMCTREE_AC_REX_UNIF			MCMCTREE_UC_REX_UNIF			PBAYES_AC_LG			PBAYES_UC_LG			MCMCTREE_AC_RAM_UNIF_noBangiomorpha			MCMCTREE_UC_RAM_UNIF_noBangiomorpha
Bodył et al.	max	min	width	max	min	width	max	min	width	max	min	width	max	min	width	max	min	width		Bodył et al.
Rho => Cry	1520.37	691.5	828.87	1700.04	1016.79	683.25	1718.69	1046.04	672.65	1729.36	1017.92	711.44	1238.41	686.07	552.34	1707.47	1017.25	690.22		Rho => Cry	552.34
Cry => Och	1520.37	565.67	954.7	1700.04	704.01	996.03	1718.69	1029.45	689.24	1729.36	696.049	1033.31	1238.41	597.15	641.26	1707.47	706.85	1000.62		Cry => Och	689.24
Cry => Hap	1649.98	565.67	1084.31	1454.7	704.01	750.69	1598.23	1046.04	552.19	1438.19	696.049	742.141	1249.74	597.15	652.59	1453.47	706.85	746.62		Cry => Hap	746.62
Hap => Myz	1520.37	691.5	828.87	1454.7	1016.79	437.91	1598.23	1046.04	552.19	1438.19	1017.92	420.27	1238.41	686.07	552.34	1453.47	1017.25	436.22		Hap => Myz	480.27

## Sheet: mean all nodes
								MCMCTREE (320 genes)																		PHYLOBAYES (10 genes)						BEAST (10 genes)
								AUTOCORRELATED CLOCK								UNCORRELATED CLOCK										AUTOCORRELATED CLOCK		UNCORRELATED CLOCK				UNCORRELAED CLOCK
								AMORPHEA ROOT				EXCAVATA ROOT				AMORPHEA ROOT				EXCAVATA ROOT						AMORPHEA ROOT						AMORPHEA ROOT
KEY NODES	NODE_ID_MCMCTREE_AMORPHEA	NODE_ID_PBAYES_AMORPHEA		min	max		NODE_MRCA	CAL_UNIF	CAL_SN	CAL_TCAUCHY-S	CAL_TCAUCHY-L	CAL_UNIF	CAL_SN	CAL_TCAUCHY-S	CAL_TCAUCHY-L	CAL_UNIF	CAL_SN	CAL_TCAUCHY-S	CAL_TCAUCHY-L	CAL_UNIF	CAL_SN	CAL_TCAUCHY-S	CAL_TCAUCHY-L		NODE_MRCA	CATGTR_UNIF	LG_UNIF	CATGTR_UNIF	LG_UNIF		NODE_MRCA	CAL_UNIF_LG+G
							mean posterior	765.65	786.84	1095.92	1558.07	762.85	787.13	1100.4	1547.58	932.69	811.97	1052.19	1578.32	926.41	815.79	1053.18	1542.34			1122.6	1015.83	978.148	899.502			887.54
Start Myz	145	152		1193.77	1692.82		Al_Alexand-Al_Amoebop-Al_Amphidi-Al_Climaco-Al_Crypthe-Al_Cryptos-Al_Hammond-Al_Heteroc-Al_Neocera-Al_Noctilu-Al_Oxyrrhi-Al_Oxytric-Al_Perkins-Al_Platyop-Al_Symbiod-Al_Tetrahy-Al_Vitrell	1286.84	1194.59	1597.17	2240.48	1273.34	1193.77	1606.23	2225.31	1505.94	1364.2	1657.17	2440.64	1504.51	1368.51	1665.8	2384.11		Al_Alexand-Al_Amoebop-Al_Amphidi-Al_Climaco-Al_Crypthe-Al_Cryptos-Al_Hammond-Al_Heteroc-Al_Neocera-Al_Noctilu-Al_Oxyrrhi-Al_Oxytric-Al_Perkins-Al_Platyop-Al_Symbiod-Al_Tetrahy-Al_Vitrell	1690.42	1535.18	1692.82	1517.51		Al_Alexand-Al_Amoebop-Al_Amphidi-Al_Climaco-Al_Crypthe-Al_Cryptos-Al_Hammond-Al_Heteroc-Al_Neocera-Al_Noctilu-Al_Oxyrrhi-Al_Oxytric-Al_Perkins-Al_Platyop-Al_Symbiod-Al_Tetrahy-Al_Vitrell	1550.12
Root	137			1957.58	2386.25		Al_Alexand-Al_Amoebop-Al_Amphidi-Al_Climaco-Al_Crypthe-Al_Cryptos-Al_Hammond-Al_Heteroc-Al_Neocera-Al_Noctilu-Al_Oxyrrhi-Al_Oxytric-Al_Perkins-Al_Platyop-Al_Symbiod-Al_Tetrahy-Al_Vitrell-Am_Cunea_s-Am_Dictyos-Am_Filamoe-Am_Pessone-Am_Stereom-Am_Trichos-Am_Vannell-Am_Vexilli-Ap_Nutomon-Ap_Thecamo-Ar_Amborel-Ar_Arabido-Ar_Chondru-Ar_Coccomy-Ar_Coleoch-Ar_Colp-Ar_Compsop-Ar_Cyanidi-Ar_Cyanoph-Ar_Cya…	2132.22	2181.75	2357.7	3162.65	2158.19	2208.92	2386.25	3155.41	2021.84	1957.58	2203.7	3180.23	2055.79	1991.47	2273.93	3157.69		Al_Alexand-Al_Amoebop-Al_Amphidi-Al_Climaco-Al_Crypthe-Al_Cryptos-Al_Hammond-Al_Heteroc-Al_Neocera-Al_Noctilu-Al_Oxyrrhi-Al_Oxytric-Al_Perkins-Al_Platyop-Al_Symbiod-Al_Tetrahy-Al_Vitrell-Am_Cunea_s-Am_Dictyos-Am_Filamoe-Am_Pessone-Am_Stereom-Am_Trichos-Am_Vannell-Am_Vexilli-Ap_Nutomon-Ap_Thecamo-Ar_Amborel-Ar_Arabido-Ar_Chondru-Ar_Coccomy-Ar_Coleoch-Ar_Colp-Ar_Compsop-Ar_Cyanidi-Ar_Cyanoph-Ar_Cya…	2096.53	2087.35	2103.36	2001.14		Al_Alexand-Al_Amoebop-Al_Amphidi-Al_Climaco-Al_Crypthe-Al_Cryptos-Al_Hammond-Al_Heteroc-Al_Neocera-Al_Noctilu-Al_Oxyrrhi-Al_Oxytric-Al_Perkins-Al_Platyop-Al_Symbiod-Al_Tetrahy-Al_Vitrell-Am_Cunea_s-Am_Dictyos-Am_Filamoe-Am_Pessone-Am_Stereom-Am_Trichos-Am_Vannell-Am_Vexilli-Ap_Nutomon-Ap_Thecamo-Ar_Amborel-Ar_Arabido-Ar_Chondru-Ar_Coccomy-Ar_Coleoch-Ar_Colp-Ar_Compsop-Ar_Cyanidi-Ar_Cyanoph-Ar_Cya…	2124.23
	139			1895.57	2261.84		Al_Alexand-Al_Amoebop-Al_Amphidi-Al_Climaco-Al_Crypthe-Al_Cryptos-Al_Hammond-Al_Heteroc-Al_Neocera-Al_Noctilu-Al_Oxyrrhi-Al_Oxytric-Al_Perkins-Al_Platyop-Al_Symbiod-Al_Tetrahy-Al_Vitrell-Ar_Amborel-Ar_Arabido-Ar_Chondru-Ar_Coccomy-Ar_Coleoch-Ar_Colp-Ar_Compsop-Ar_Cyanidi-Ar_Cyanoph-Ar_Cyanopt-Ar_Erythro-Ar_Galdier-Ar_Gloeoch-Ar_Klebsor-Ar_Mantoni-Ar_Mesosti-Ar_Nephros-Ar_Ostreoc-Ar_Physcom-Ar_Pin…	2028.11	2067.84	2251.31	3026.98	2031.42	2070.86	2261.84	3010.67	1955.42	1895.57	2123.53	3064.66	1958.29	1897.88	2134.14	2996.35		Al_Alexand-Al_Amoebop-Al_Amphidi-Al_Climaco-Al_Crypthe-Al_Cryptos-Al_Hammond-Al_Heteroc-Al_Neocera-Al_Noctilu-Al_Oxyrrhi-Al_Oxytric-Al_Perkins-Al_Platyop-Al_Symbiod-Al_Tetrahy-Al_Vitrell-Ar_Amborel-Ar_Arabido-Ar_Chondru-Ar_Coccomy-Ar_Coleoch-Ar_Colp-Ar_Compsop-Ar_Cyanidi-Ar_Cyanoph-Ar_Cyanopt-Ar_Erythro-Ar_Galdier-Ar_Gloeoch-Ar_Klebsor-Ar_Mantoni-Ar_Mesosti-Ar_Nephros-Ar_Ostreoc-Ar_Physcom-Ar_Pin…	2034.6	2011.04	2040.02	1937.58		Al_Alexand-Al_Amoebop-Al_Amphidi-Al_Climaco-Al_Crypthe-Al_Cryptos-Al_Hammond-Al_Heteroc-Al_Neocera-Al_Noctilu-Al_Oxyrrhi-Al_Oxytric-Al_Perkins-Al_Platyop-Al_Symbiod-Al_Tetrahy-Al_Vitrell-Ar_Amborel-Ar_Arabido-Ar_Chondru-Ar_Coccomy-Ar_Coleoch-Ar_Colp-Ar_Compsop-Ar_Cyanidi-Ar_Cyanoph-Ar_Cyanopt-Ar_Erythro-Ar_Galdier-Ar_Gloeoch-Ar_Klebsor-Ar_Mantoni-Ar_Mesosti-Ar_Nephros-Ar_Ostreoc-Ar_Physcom-Ar_Pin…	2027.36
	138			1946.02	2352.53		Al_Alexand-Al_Amoebop-Al_Amphidi-Al_Climaco-Al_Crypthe-Al_Cryptos-Al_Hammond-Al_Heteroc-Al_Neocera-Al_Noctilu-Al_Oxyrrhi-Al_Oxytric-Al_Perkins-Al_Platyop-Al_Symbiod-Al_Tetrahy-Al_Vitrell-Ar_Amborel-Ar_Arabido-Ar_Chondru-Ar_Coccomy-Ar_Coleoch-Ar_Colp-Ar_Compsop-Ar_Cyanidi-Ar_Cyanoph-Ar_Cyanopt-Ar_Erythro-Ar_Galdier-Ar_Gloeoch-Ar_Klebsor-Ar_Mantoni-Ar_Mesosti-Ar_Nephros-Ar_Ostreoc-Ar_Physcom-Ar_Pin…	2114.48	2163.89	2340.93	3140.24	2118.97	2167.41	2352.53	3123.36	2008.71	1946.02	2190.52	3161.06	2013.21	1949.83	2202.01	3093.19		Al_Alexand-Al_Amoebop-Al_Amphidi-Al_Climaco-Al_Crypthe-Al_Cryptos-Al_Hammond-Al_Heteroc-Al_Neocera-Al_Noctilu-Al_Oxyrrhi-Al_Oxytric-Al_Perkins-Al_Platyop-Al_Symbiod-Al_Tetrahy-Al_Vitrell-Ar_Amborel-Ar_Arabido-Ar_Chondru-Ar_Coccomy-Ar_Coleoch-Ar_Colp-Ar_Compsop-Ar_Cyanidi-Ar_Cyanoph-Ar_Cyanopt-Ar_Erythro-Ar_Galdier-Ar_Gloeoch-Ar_Klebsor-Ar_Mantoni-Ar_Mesosti-Ar_Nephros-Ar_Ostreoc-Ar_Physcom-Ar_Pin…	2087.24	2077.01	2091.45	1989.91		Al_Alexand-Al_Amoebop-Al_Amphidi-Al_Climaco-Al_Crypthe-Al_Cryptos-Al_Hammond-Al_Heteroc-Al_Neocera-Al_Noctilu-Al_Oxyrrhi-Al_Oxytric-Al_Perkins-Al_Platyop-Al_Symbiod-Al_Tetrahy-Al_Vitrell-Ar_Amborel-Ar_Arabido-Ar_Chondru-Ar_Coccomy-Ar_Coleoch-Ar_Colp-Ar_Compsop-Ar_Cyanidi-Ar_Cyanoph-Ar_Cyanopt-Ar_Erythro-Ar_Galdier-Ar_Gloeoch-Ar_Klebsor-Ar_Mantoni-Ar_Mesosti-Ar_Nephros-Ar_Ostreoc-Ar_Physcom-Ar_Pin…	2107.91
	140			1855.39	2219.02		Al_Alexand-Al_Amoebop-Al_Amphidi-Al_Climaco-Al_Crypthe-Al_Cryptos-Al_Hammond-Al_Heteroc-Al_Neocera-Al_Noctilu-Al_Oxyrrhi-Al_Oxytric-Al_Perkins-Al_Platyop-Al_Symbiod-Al_Tetrahy-Al_Vitrell-Ha_Acantho-Ha_Ancorac-Ha_Calcidi-Ha_Choanoc-Ha_Coccoli-Ha_Emilian-Ha_Pavlova-Ha_Phaeocy-Ha_Prymnes-Ha_Raineri-Ha_Raphidi-Rh_Astrolo-Rh_Bigelow-Rh_D-Rh_Elphidi-Rh_Euglyph-Rh_Gromia_-Rh_Plasmod-Rh_Reticul-St_Aplano…	1987.3	2022.9	2208.9	2973.68	1990.05	2025.58	2219.02	2957.53	1916.67	1855.39	2084.08	3011.77	1918.37	1857.79	2094.46	2944.1		Al_Alexand-Al_Amoebop-Al_Amphidi-Al_Climaco-Al_Crypthe-Al_Cryptos-Al_Hammond-Al_Heteroc-Al_Neocera-Al_Noctilu-Al_Oxyrrhi-Al_Oxytric-Al_Perkins-Al_Platyop-Al_Symbiod-Al_Tetrahy-Al_Vitrell-Ha_Acantho-Ha_Ancorac-Ha_Calcidi-Ha_Choanoc-Ha_Coccoli-Ha_Emilian-Ha_Pavlova-Ha_Phaeocy-Ha_Prymnes-Ha_Raineri-Ha_Raphidi-Rh_Astrolo-Rh_Bigelow-Rh_D-Rh_Elphidi-Rh_Euglyph-Rh_Gromia_-Rh_Plasmod-Rh_Reticul-St_Aplano…	2017.89	1964.86	2020.33	1892.31		Al_Alexand-Al_Amoebop-Al_Amphidi-Al_Climaco-Al_Crypthe-Al_Cryptos-Al_Hammond-Al_Heteroc-Al_Neocera-Al_Noctilu-Al_Oxyrrhi-Al_Oxytric-Al_Perkins-Al_Platyop-Al_Symbiod-Al_Tetrahy-Al_Vitrell-Ha_Acantho-Ha_Ancorac-Ha_Calcidi-Ha_Choanoc-Ha_Coccoli-Ha_Emilian-Ha_Pavlova-Ha_Phaeocy-Ha_Prymnes-Ha_Raineri-Ha_Raphidi-Rh_Astrolo-Rh_Bigelow-Rh_D-Rh_Elphidi-Rh_Euglyph-Rh_Gromia_-Rh_Plasmod-Rh_Reticul-St_Aplano…	1969.28
	141			1814.04	2172.17		Al_Alexand-Al_Amoebop-Al_Amphidi-Al_Climaco-Al_Crypthe-Al_Cryptos-Al_Hammond-Al_Heteroc-Al_Neocera-Al_Noctilu-Al_Oxyrrhi-Al_Oxytric-Al_Perkins-Al_Platyop-Al_Symbiod-Al_Tetrahy-Al_Vitrell-Ha_Acantho-Ha_Calcidi-Ha_Choanoc-Ha_Coccoli-Ha_Emilian-Ha_Pavlova-Ha_Phaeocy-Ha_Prymnes-Ha_Raineri-Ha_Raphidi-Rh_Astrolo-Rh_Bigelow-Rh_D-Rh_Elphidi-Rh_Euglyph-Rh_Gromia_-Rh_Plasmod-Rh_Reticul-St_Aplanoc-St_Asteri…	1940.23	1971.16	2162.48	2916.68	1942.2	1973.45	2172.17	2900.57	1876.33	1814.04	2042.74	2956.34	1876.93	1816.08	2052.92	2889.68		Al_Alexand-Al_Amoebop-Al_Amphidi-Al_Climaco-Al_Crypthe-Al_Cryptos-Al_Hammond-Al_Heteroc-Al_Neocera-Al_Noctilu-Al_Oxyrrhi-Al_Oxytric-Al_Perkins-Al_Platyop-Al_Symbiod-Al_Tetrahy-Al_Vitrell-Ha_Acantho-Ha_Calcidi-Ha_Choanoc-Ha_Coccoli-Ha_Emilian-Ha_Pavlova-Ha_Phaeocy-Ha_Prymnes-Ha_Raineri-Ha_Raphidi-Rh_Astrolo-Rh_Bigelow-Rh_D-Rh_Elphidi-Rh_Euglyph-Rh_Gromia_-Rh_Plasmod-Rh_Reticul-St_Aplanoc-St_Asteri…	2003.02	1943.2	2001.8	1869.06		Al_Alexand-Al_Amoebop-Al_Amphidi-Al_Climaco-Al_Crypthe-Al_Cryptos-Al_Hammond-Al_Heteroc-Al_Neocera-Al_Noctilu-Al_Oxyrrhi-Al_Oxytric-Al_Perkins-Al_Platyop-Al_Symbiod-Al_Tetrahy-Al_Vitrell-Ha_Acantho-Ha_Calcidi-Ha_Choanoc-Ha_Coccoli-Ha_Emilian-Ha_Pavlova-Ha_Phaeocy-Ha_Prymnes-Ha_Raineri-Ha_Raphidi-Rh_Astrolo-Rh_Bigelow-Rh_D-Rh_Elphidi-Rh_Euglyph-Rh_Gromia_-Rh_Plasmod-Rh_Reticul-St_Aplanoc-St_Asteri…	1937.03
	143			1672.63	1985.53		Al_Alexand-Al_Amoebop-Al_Amphidi-Al_Climaco-Al_Crypthe-Al_Cryptos-Al_Hammond-Al_Heteroc-Al_Neocera-Al_Noctilu-Al_Oxyrrhi-Al_Oxytric-Al_Perkins-Al_Platyop-Al_Symbiod-Al_Tetrahy-Al_Vitrell-Rh_Astrolo-Rh_Bigelow-Rh_D-Rh_Elphidi-Rh_Euglyph-Rh_Gromia_-Rh_Plasmod-Rh_Reticul-St_Aplanoc-St_Asterio-St_Bolidom-St_Cafeter-St_Corethr-St_Dictyoc-St_Ectocar-St_Fragila-St_Paraphy-St_Pelagom-St_Phaeomo-St_Saprol…	1741.45	1749.7	1977.17	2692.15	1739.49	1750.57	1985.53	2676.13	1746.2	1672.63	1905.65	2774.63	1744.17	1673.98	1915.23	2710.58		Al_Alexand-Al_Amoebop-Al_Amphidi-Al_Climaco-Al_Crypthe-Al_Cryptos-Al_Hammond-Al_Heteroc-Al_Neocera-Al_Noctilu-Al_Oxyrrhi-Al_Oxytric-Al_Perkins-Al_Platyop-Al_Symbiod-Al_Tetrahy-Al_Vitrell-Rh_Astrolo-Rh_Bigelow-Rh_D-Rh_Elphidi-Rh_Euglyph-Rh_Gromia_-Rh_Plasmod-Rh_Reticul-St_Aplanoc-St_Asterio-St_Bolidom-St_Cafeter-St_Corethr-St_Dictyoc-St_Ectocar-St_Fragila-St_Paraphy-St_Pelagom-St_Phaeomo-St_Saprol…	1914.52	1835.39	1919.91	1774.37		Al_Alexand-Al_Amoebop-Al_Amphidi-Al_Climaco-Al_Crypthe-Al_Cryptos-Al_Hammond-Al_Heteroc-Al_Neocera-Al_Noctilu-Al_Oxyrrhi-Al_Oxytric-Al_Perkins-Al_Platyop-Al_Symbiod-Al_Tetrahy-Al_Vitrell-Rh_Astrolo-Rh_Bigelow-Rh_D-Rh_Elphidi-Rh_Euglyph-Rh_Gromia_-Rh_Plasmod-Rh_Reticul-St_Aplanoc-St_Asterio-St_Bolidom-St_Cafeter-St_Corethr-St_Dictyoc-St_Ectocar-St_Fragila-St_Paraphy-St_Pelagom-St_Phaeomo-St_Saprol…	1831.27
	142			1753.11	2095.01		Al_Alexand-Al_Amoebop-Al_Amphidi-Al_Climaco-Al_Crypthe-Al_Cryptos-Al_Hammond-Al_Heteroc-Al_Neocera-Al_Noctilu-Al_Oxyrrhi-Al_Oxytric-Al_Perkins-Al_Platyop-Al_Symbiod-Al_Tetrahy-Al_Vitrell-Rh_Astrolo-Rh_Bigelow-Rh_D-Rh_Elphidi-Rh_Euglyph-Rh_Gromia_-Rh_Plasmod-Rh_Reticul-St_Aplanoc-St_Asterio-St_Bolidom-St_Cafeter-St_Corethr-St_Dictyoc-St_Ectocar-St_Fragila-St_Paraphy-St_Pelagom-St_Phaeomo-St_Saprol…	1859.41	1882.12	2085.99	2823.87	1860	1883.63	2095.01	2807.87	1819.05	1753.11	1983.22	2877.15	1818.65	1754.63	1993.16	2811.41		Al_Alexand-Al_Amoebop-Al_Amphidi-Al_Climaco-Al_Crypthe-Al_Cryptos-Al_Hammond-Al_Heteroc-Al_Neocera-Al_Noctilu-Al_Oxyrrhi-Al_Oxytric-Al_Perkins-Al_Platyop-Al_Symbiod-Al_Tetrahy-Al_Vitrell-Rh_Astrolo-Rh_Bigelow-Rh_D-Rh_Elphidi-Rh_Euglyph-Rh_Gromia_-Rh_Plasmod-Rh_Reticul-St_Aplanoc-St_Asterio-St_Bolidom-St_Cafeter-St_Corethr-St_Dictyoc-St_Ectocar-St_Fragila-St_Paraphy-St_Pelagom-St_Phaeomo-St_Saprol…	1970.87	1896.83	1969.21	1824.9		Al_Alexand-Al_Amoebop-Al_Amphidi-Al_Climaco-Al_Crypthe-Al_Cryptos-Al_Hammond-Al_Heteroc-Al_Neocera-Al_Noctilu-Al_Oxyrrhi-Al_Oxytric-Al_Perkins-Al_Platyop-Al_Symbiod-Al_Tetrahy-Al_Vitrell-Rh_Astrolo-Rh_Bigelow-Rh_D-Rh_Elphidi-Rh_Euglyph-Rh_Gromia_-Rh_Plasmod-Rh_Reticul-St_Aplanoc-St_Asterio-St_Bolidom-St_Cafeter-St_Corethr-St_Dictyoc-St_Ectocar-St_Fragila-St_Paraphy-St_Pelagom-St_Phaeomo-St_Saprol…	1878.91
	144			1594.03	1900.59		Al_Alexand-Al_Amoebop-Al_Amphidi-Al_Climaco-Al_Crypthe-Al_Cryptos-Al_Hammond-Al_Heteroc-Al_Neocera-Al_Noctilu-Al_Oxyrrhi-Al_Oxytric-Al_Perkins-Al_Platyop-Al_Symbiod-Al_Tetrahy-Al_Vitrell-St_Aplanoc-St_Asterio-St_Bolidom-St_Cafeter-St_Corethr-St_Dictyoc-St_Ectocar-St_Fragila-St_Paraphy-St_Pelagom-St_Phaeomo-St_Saprole-St_Thalass	1644.87	1639.99	1892.43	2589.81	1641.4	1640.52	1900.59	2573.77	1676.9	1594.03	1835.53	2679.32	1674.26	1595.02	1844.21	2616.94		Al_Alexand-Al_Amoebop-Al_Amphidi-Al_Climaco-Al_Crypthe-Al_Cryptos-Al_Hammond-Al_Heteroc-Al_Neocera-Al_Noctilu-Al_Oxyrrhi-Al_Oxytric-Al_Perkins-Al_Platyop-Al_Symbiod-Al_Tetrahy-Al_Vitrell-St_Aplanoc-St_Asterio-St_Bolidom-St_Cafeter-St_Corethr-St_Dictyoc-St_Ectocar-St_Fragila-St_Paraphy-St_Pelagom-St_Phaeomo-St_Saprole-St_Thalass	1876.97	1749.48	1871.95	1696.1		Al_Alexand-Al_Amoebop-Al_Amphidi-Al_Climaco-Al_Crypthe-Al_Cryptos-Al_Hammond-Al_Heteroc-Al_Neocera-Al_Noctilu-Al_Oxyrrhi-Al_Oxytric-Al_Perkins-Al_Platyop-Al_Symbiod-Al_Tetrahy-Al_Vitrell-St_Aplanoc-St_Asterio-St_Bolidom-St_Cafeter-St_Corethr-St_Dictyoc-St_Ectocar-St_Fragila-St_Paraphy-St_Pelagom-St_Phaeomo-St_Saprole-St_Thalass	1740.03
End Myz	146	148		860.17	1402.5		Al_Alexand-Al_Amoebop-Al_Amphidi-Al_Crypthe-Al_Cryptos-Al_Hammond-Al_Heteroc-Al_Neocera-Al_Noctilu-Al_Oxyrrhi-Al_Perkins-Al_Symbiod-Al_Vitrell	882.79	860.17	1215.74	1775.87	872.94	860.26	1224.09	1764.77	1228.98	1116.88	1394.28	2078.67	1226.82	1119.05	1402.5	2033.06		Al_Alexand-Al_Amoebop-Al_Amphidi-Al_Crypthe-Al_Cryptos-Al_Hammond-Al_Heteroc-Al_Neocera-Al_Noctilu-Al_Oxyrrhi-Al_Perkins-Al_Symbiod-Al_Vitrell	1366.73	1265.21	1357.21	1246.99		Al_Alexand-Al_Amoebop-Al_Amphidi-Al_Crypthe-Al_Cryptos-Al_Hammond-Al_Heteroc-Al_Neocera-Al_Noctilu-Al_Oxyrrhi-Al_Perkins-Al_Symbiod-Al_Vitrell	1280.69
	147			714.89	1216.48		Al_Alexand-Al_Amoebop-Al_Amphidi-Al_Crypthe-Al_Heteroc-Al_Neocera-Al_Noctilu-Al_Oxyrrhi-Al_Perkins-Al_Symbiod	721.07	728.03	1029.27	1534.22	714.89	728.16	1036.03	1524.89	1037.79	943.17	1208.02	1818.2	1037.54	944.55	1216.48	1779.77		Al_Alexand-Al_Amoebop-Al_Amphidi-Al_Crypthe-Al_Heteroc-Al_Neocera-Al_Noctilu-Al_Oxyrrhi-Al_Perkins-Al_Symbiod	1192.79	1100.97	1151.59	1071.44		Al_Alexand-Al_Amoebop-Al_Amphidi-Al_Crypthe-Al_Heteroc-Al_Neocera-Al_Noctilu-Al_Oxyrrhi-Al_Perkins-Al_Symbiod	1081.68
	148			632.35	1116.96		Al_Alexand-Al_Amoebop-Al_Amphidi-Al_Crypthe-Al_Heteroc-Al_Neocera-Al_Noctilu-Al_Oxyrrhi-Al_Symbiod	637.02	655.83	922.38	1393.04	632.35	656.14	928.33	1384.54	904.32	822.78	1081.08	1644.01	906.14	825.4	1089.79	1610.31		Al_Alexand-Al_Amoebop-Al_Amphidi-Al_Crypthe-Al_Heteroc-Al_Neocera-Al_Noctilu-Al_Oxyrrhi-Al_Symbiod	1116.96	997.434	1055.04	954.356		Al_Alexand-Al_Amoebop-Al_Amphidi-Al_Crypthe-Al_Heteroc-Al_Neocera-Al_Noctilu-Al_Oxyrrhi-Al_Symbiod	950.804
	149			553.28	954.49		Al_Alexand-Al_Amoebop-Al_Amphidi-Al_Crypthe-Al_Heteroc-Al_Neocera-Al_Noctilu-Al_Symbiod	556.61	584.69	813.82	1247.91	553.28	585.09	819.06	1240.38	759.44	698.87	946.31	1461.13	763.68	701.42	954.49	1432.57		Al_Alexand-Al_Amoebop-Al_Amphidi-Al_Crypthe-Al_Heteroc-Al_Neocera-Al_Noctilu-Al_Symbiod	811.029	766.825	758.828	742.548		Al_Alexand-Al_Amoebop-Al_Amphidi-Al_Crypthe-Al_Heteroc-Al_Neocera-Al_Noctilu-Al_Symbiod	731.673
	150			337.85	653.54		Al_Alexand-Al_Amphidi-Al_Crypthe-Al_Heteroc-Al_Neocera-Al_Noctilu-Al_Symbiod	337.92	383.36	483.78	809.46	337.85	383.67	485.8	806.16	445.96	443.23	644.39	1075.3	444.99	443.12	653.54	1057.25		Al_Alexand-Al_Amphidi-Al_Crypthe-Al_Heteroc-Al_Neocera-Al_Noctilu-Al_Symbiod	526.38	521.554	519.161	526.853		Al_Alexand-Al_Amphidi-Al_Crypthe-Al_Heteroc-Al_Neocera-Al_Noctilu-Al_Symbiod	504.296
	151			290.562	548.11		Al_Alexand-Al_Amphidi-Al_Crypthe-Al_Heteroc-Al_Neocera-Al_Symbiod	299.15	335.1	410.75	698.34	299.14	335.33	412.29	695.71	297.65	330.48	539.69	933.68	297.66	330.67	548.11	919.12		Al_Alexand-Al_Amphidi-Al_Crypthe-Al_Heteroc-Al_Neocera-Al_Symbiod	293.809	296.607	290.562	295.037		Al_Alexand-Al_Amphidi-Al_Crypthe-Al_Heteroc-Al_Neocera-Al_Symbiod	292.932
	153			242.57	364.2		Al_Alexand-Al_Crypthe-Al_Heteroc-Al_Neocera	242.57	255.76	288.87	501.77	242.64	255.9	289.78	499.77	250.46	261.78	359.19	678.39	250.46	261.78	364.2	668.5		Al_Alexand-Al_Crypthe-Al_Heteroc-Al_Neocera	252.023	252.065	249.094	251.078		Al_Alexand-Al_Crypthe-Al_Heteroc-Al_Neocera	249.966
	152			260.29	430.38		Al_Alexand-Al_Crypthe-Al_Heteroc-Al_Neocera-Al_Symbiod	260.29	280.35	324.57	561	260.33	280.53	325.64	558.76	270.08	289.64	424.19	768.15	270.12	289.69	430.38	756.86		Al_Alexand-Al_Crypthe-Al_Heteroc-Al_Neocera-Al_Symbiod	270.395	271.28	267.36	270.744		Al_Alexand-Al_Crypthe-Al_Heteroc-Al_Neocera-Al_Symbiod	270.615
	154			202.03	233		Al_Alexand-Al_Neocera	202.03	203.25	213.47	371.99	202.07	203.24	214.07	370.71	208.86	208.69	231.23	475.31	208.76	208.67	233	469.15		Al_Alexand-Al_Neocera	218.149	212.903	217.658	214.292		Al_Alexand-Al_Neocera	214.037
	158			740.8	1415.84		Al_Climaco-Al_Oxytric-Al_Platyop-Al_Tetrahy	981.57	740.8	1274.89	1825.69	966.46	740.81	1283.32	1813.53	1242.74	740.8	1343.03	2016.37	1238.71	740.81	1351.14	1967.9		Al_Climaco-Al_Oxytric-Al_Platyop-Al_Tetrahy	1415.84	1323.32	1378.37	1279.42		Al_Climaco-Al_Oxytric-Al_Platyop-Al_Tetrahy	1291.52
	155			214.21	265.59		Al_Crypthe-Al_Heteroc	214.21	217.63	238.46	417.36	214.23	217.68	239.24	415.78	217.81	217.09	261.31	544.74	217.83	217.14	265.59	537.41		Al_Crypthe-Al_Heteroc	216.37	215.476	218.107	217.212		Al_Crypthe-Al_Heteroc	218.082
	157			567.69	1046.57		Al_Cryptos-Al_Hammond	573.59	577.85	820.82	1233.32	567.69	578	827.03	1227.36	742.14	678.74	892.75	1341.45	741.99	677.56	896.49	1315.07		Al_Cryptos-Al_Hammond	1046.57	918.1	923.656	808.242		Al_Cryptos-Al_Hammond	786.007
	156			727.57	1200.44		Al_Cryptos-Al_Hammond-Al_Vitrell	735.27	730.34	1037.47	1537.36	727.57	730.66	1044.84	1528.85	1005.26	911.3	1162.94	1735.74	1004.08	910.36	1169.34	1698.19		Al_Cryptos-Al_Hammond-Al_Vitrell	1200.44	1102.81	1133.5	1040.13		Al_Cryptos-Al_Hammond-Al_Vitrell	1045.05
	159			614.13	1271.08		Al_Oxytric-Al_Platyop-Al_Tetrahy	836.17	614.68	1102.29	1587.2	822.34	614.13	1109.6	1576.65	1038.97	618.99	1135.71	1710.57	1035.2	618.31	1144.33	1667.99		Al_Oxytric-Al_Platyop-Al_Tetrahy	1271.08	1184.65	1176.71	1088.77		Al_Oxytric-Al_Platyop-Al_Tetrahy	1089.97
	160			397.02	767.25		Al_Platyop-Al_Tetrahy	566.5	397.61	748.13	1087.21	556.18	397.02	752.43	1078.89	679.28	421.63	762.87	1153.79	678.44	420.68	767.25	1123.19		Al_Platyop-Al_Tetrahy	756.684	765.562	652.113	650.8		Al_Platyop-Al_Tetrahy	638.731
	265			1007.03	1993.69		Am_Cunea_s-Am_Dictyos-Am_Filamoe-Am_Pessone-Am_Stereom-Am_Trichos-Am_Vannell-Am_Vexilli	1026.04	1065.94	1993.69	2727.11	1007.03	1092.69	1972.8	2674.05	1286.83	1162.32	1675.46	2626.55	1278.35	1163.38	1665.79	2533.98		Am_Cunea_s-Am_Dictyos-Am_Filamoe-Am_Pessone-Am_Stereom-Am_Trichos-Am_Vannell-Am_Vexilli	1730.68	1560.99	1712	1412.92		Am_Cunea_s-Am_Dictyos-Am_Filamoe-Am_Pessone-Am_Stereom-Am_Trichos-Am_Vannell-Am_Vexilli	1423.81
	238			1878.83	2320.73		Am_Cunea_s-Am_Dictyos-Am_Filamoe-Am_Pessone-Am_Stereom-Am_Trichos-Am_Vannell-Am_Vexilli-Ap_Nutomon-Ap_Thecamo-Br_Pygsuia-Op_Allomyc-Op_Amoebid-Op_Amphime-Op_Anas_pl-Op_Capitel-Op_Capsasp-Op_Ciona_i-Op_Cryptoc-Op_Drosoph-Op_Gallus_-Op_Gonapod-Op_Homo_sa-Op_Lottia_-Op_Mus_mus-Op_Nematos-Op_Neurosp-Op_Nuclear-Op_Octopus-Op_Salping-Op_Schizos-Op_Spizell-Op_Stegody-Op_Strongy-Op_Ustilag	2086.96	2131	2320.73	3119.2	2053.13	2097.47	2298.28	3058.07	1972.61	1908.43	2154.41	3118.71	1941.8	1878.83	2132.21	3010.57		Am_Cunea_s-Am_Dictyos-Am_Filamoe-Am_Pessone-Am_Stereom-Am_Trichos-Am_Vannell-Am_Vexilli-Ap_Nutomon-Ap_Thecamo-Br_Pygsuia-Op_Allomyc-Op_Amoebid-Op_Amphime-Op_Anas_pl-Op_Capitel-Op_Capsasp-Op_Ciona_i-Op_Cryptoc-Op_Drosoph-Op_Gallus_-Op_Gonapod-Op_Homo_sa-Op_Lottia_-Op_Mus_mus-Op_Nematos-Op_Neurosp-Op_Nuclear-Op_Octopus-Op_Salping-Op_Schizos-Op_Spizell-Op_Stegody-Op_Strongy-Op_Ustilag	2076.7	2056.92	2071.14	1964.3		Am_Cunea_s-Am_Dictyos-Am_Filamoe-Am_Pessone-Am_Stereom-Am_Trichos-Am_Vannell-Am_Vexilli-Ap_Nutomon-Ap_Thecamo-Br_Pygsuia-Op_Allomyc-Op_Amoebid-Op_Amphime-Op_Anas_pl-Op_Capitel-Op_Capsasp-Op_Ciona_i-Op_Cryptoc-Op_Drosoph-Op_Gallus_-Op_Gonapod-Op_Homo_sa-Op_Lottia_-Op_Mus_mus-Op_Nematos-Op_Neurosp-Op_Nuclear-Op_Octopus-Op_Salping-Op_Schizos-Op_Spizell-Op_Stegody-Op_Strongy-Op_Ustilag	2079.86
	239			1763.07	2231.84		Am_Cunea_s-Am_Dictyos-Am_Filamoe-Am_Pessone-Am_Stereom-Am_Trichos-Am_Vannell-Am_Vexilli-Ap_Thecamo-Br_Pygsuia-Op_Allomyc-Op_Amoebid-Op_Amphime-Op_Anas_pl-Op_Capitel-Op_Capsasp-Op_Ciona_i-Op_Cryptoc-Op_Drosoph-Op_Gallus_-Op_Gonapod-Op_Homo_sa-Op_Lottia_-Op_Mus_mus-Op_Nematos-Op_Neurosp-Op_Nuclear-Op_Octopus-Op_Salping-Op_Schizos-Op_Spizell-Op_Stegody-Op_Strongy-Op_Ustilag	1938.05	1983.49	2231.84	3013.17	1899.73	1951.92	2209.59	2953.67	1858.36	1788.69	2037.61	2988.08	1829.46	1763.07	2018.69	2884.95		Am_Cunea_s-Am_Dictyos-Am_Filamoe-Am_Pessone-Am_Stereom-Am_Trichos-Am_Vannell-Am_Vexilli-Ap_Thecamo-Br_Pygsuia-Op_Allomyc-Op_Amoebid-Op_Amphime-Op_Anas_pl-Op_Capitel-Op_Capsasp-Op_Ciona_i-Op_Cryptoc-Op_Drosoph-Op_Gallus_-Op_Gonapod-Op_Homo_sa-Op_Lottia_-Op_Mus_mus-Op_Nematos-Op_Neurosp-Op_Nuclear-Op_Octopus-Op_Salping-Op_Schizos-Op_Spizell-Op_Stegody-Op_Strongy-Op_Ustilag	2007.4	1933.19	2000.58	1857.84		Am_Cunea_s-Am_Dictyos-Am_Filamoe-Am_Pessone-Am_Stereom-Am_Trichos-Am_Vannell-Am_Vexilli-Ap_Thecamo-Br_Pygsuia-Op_Allomyc-Op_Amoebid-Op_Amphime-Op_Anas_pl-Op_Capitel-Op_Capsasp-Op_Ciona_i-Op_Cryptoc-Op_Drosoph-Op_Gallus_-Op_Gonapod-Op_Homo_sa-Op_Lottia_-Op_Mus_mus-Op_Nematos-Op_Neurosp-Op_Nuclear-Op_Octopus-Op_Salping-Op_Schizos-Op_Spizell-Op_Stegody-Op_Strongy-Op_Ustilag	1883.72
	266			888.37	1838.8		Am_Cunea_s-Am_Stereom-Am_Vannell-Am_Vexilli	903.85	945.9	1838.8	2531.31	888.37	968.28	1817.03	2481.23	1155.43	1043.92	1525.47	2411.35	1147.8	1044.93	1519.55	2324.92		Am_Cunea_s-Am_Stereom-Am_Vannell-Am_Vexilli	1377.19	1237.58	1312.01	1132.72		Am_Cunea_s-Am_Stereom-Am_Vannell-Am_Vexilli	1162.66
	267			787.17	1674.16		Am_Cunea_s-Am_Vannell-Am_Vexilli	800.04	840.44	1674.16	2317.55	787.17	859.68	1651.44	2270.06	1023.11	920.22	1373.27	2186.25	1016.29	922.36	1369.85	2107.86		Am_Cunea_s-Am_Vannell-Am_Vexilli	1329.4	1163.79	1225.81	1031.62		Am_Cunea_s-Am_Vannell-Am_Vexilli	1054.11
	268			610.8	1337.75		Am_Cunea_s-Am_Vexilli	620.18	653.39	1337.75	1866.18	610.8	667.22	1316.75	1827.18	769.64	694.43	1077.18	1731.07	763.31	697.01	1077.29	1671.1		Am_Cunea_s-Am_Vexilli	1152.93	1000.62	962.189	806.772		Am_Cunea_s-Am_Vexilli	814.558
	270			755.78	1657.17		Am_Dictyos-Am_Filamoe	765.65	820.07	1657.17	2297.6	755.78	836.73	1635.03	2252.38	952.4	854.51	1341.54	2157.67	942.93	856	1334.09	2079.89		Am_Dictyos-Am_Filamoe	1376.83	1003.14	1335.86	899.502		Am_Dictyos-Am_Filamoe	887.54
	269			912.59	1884.38		Am_Dictyos-Am_Filamoe-Am_Pessone-Am_Trichos	928.08	973.48	1884.38	2590.71	912.59	995.79	1863.73	2540.98	1148.07	1035.32	1562.42	2483.12	1139.53	1037.03	1552.07	2394.01		Am_Dictyos-Am_Filamoe-Am_Pessone-Am_Trichos	1538.41	1168.39	1526.99	1038.1		Am_Dictyos-Am_Filamoe-Am_Pessone-Am_Trichos	995.285
	271			678.022	1643.69		Am_Pessone-Am_Trichos	692.31	805.64	1643.69	2286.9	688.95	820.82	1624.25	2245.47	690.48	811.97	1329.86	2164.92	689.93	815.79	1322.44	2084.59		Am_Pessone-Am_Trichos	718.532	723.407	696.089	702.941		Am_Pessone-Am_Trichos	678.022
	240			1680.98	2143.93		Ap_Thecamo-Br_Pygsuia-Op_Allomyc-Op_Amoebid-Op_Amphime-Op_Anas_pl-Op_Capitel-Op_Capsasp-Op_Ciona_i-Op_Cryptoc-Op_Drosoph-Op_Gallus_-Op_Gonapod-Op_Homo_sa-Op_Lottia_-Op_Mus_mus-Op_Nematos-Op_Neurosp-Op_Nuclear-Op_Octopus-Op_Salping-Op_Schizos-Op_Spizell-Op_Stegody-Op_Strongy-Op_Ustilag	1789.59	1836.8	2143.93	2910.4	1752.35	1808.8	2122.87	2852.98	1774.48	1705.31	1947.63	2871	1747.04	1680.98	1929.4	2772.93		Ap_Thecamo-Br_Pygsuia-Op_Allomyc-Op_Amoebid-Op_Amphime-Op_Anas_pl-Op_Capitel-Op_Capsasp-Op_Ciona_i-Op_Cryptoc-Op_Drosoph-Op_Gallus_-Op_Gonapod-Op_Homo_sa-Op_Lottia_-Op_Mus_mus-Op_Nematos-Op_Neurosp-Op_Nuclear-Op_Octopus-Op_Salping-Op_Schizos-Op_Spizell-Op_Stegody-Op_Strongy-Op_Ustilag	1960.31	1813.8	1948.18	1759.99		Ap_Thecamo-Br_Pygsuia-Op_Allomyc-Op_Amoebid-Op_Amphime-Op_Anas_pl-Op_Capitel-Op_Capsasp-Op_Ciona_i-Op_Cryptoc-Op_Drosoph-Op_Gallus_-Op_Gonapod-Op_Homo_sa-Op_Lottia_-Op_Mus_mus-Op_Nematos-Op_Neurosp-Op_Nuclear-Op_Octopus-Op_Salping-Op_Schizos-Op_Spizell-Op_Stegody-Op_Strongy-Op_Ustilag	1763.48
	241			1621.77	2081.17		Ap_Thecamo-Op_Allomyc-Op_Amoebid-Op_Amphime-Op_Anas_pl-Op_Capitel-Op_Capsasp-Op_Ciona_i-Op_Cryptoc-Op_Drosoph-Op_Gallus_-Op_Gonapod-Op_Homo_sa-Op_Lottia_-Op_Mus_mus-Op_Nematos-Op_Neurosp-Op_Nuclear-Op_Octopus-Op_Salping-Op_Schizos-Op_Spizell-Op_Stegody-Op_Strongy-Op_Ustilag	1694.9	1743.9	2081.17	2837.97	1660.22	1718.93	2061.31	2782.15	1713.34	1645.39	1884.5	2787.38	1686.64	1621.77	1866.91	2692.18		Ap_Thecamo-Op_Allomyc-Op_Amoebid-Op_Amphime-Op_Anas_pl-Op_Capitel-Op_Capsasp-Op_Ciona_i-Op_Cryptoc-Op_Drosoph-Op_Gallus_-Op_Gonapod-Op_Homo_sa-Op_Lottia_-Op_Mus_mus-Op_Nematos-Op_Neurosp-Op_Nuclear-Op_Octopus-Op_Salping-Op_Schizos-Op_Spizell-Op_Stegody-Op_Strongy-Op_Ustilag	1924.66	1788.54	1904.36	1732.53		Ap_Thecamo-Op_Allomyc-Op_Amoebid-Op_Amphime-Op_Anas_pl-Op_Capitel-Op_Capsasp-Op_Ciona_i-Op_Cryptoc-Op_Drosoph-Op_Gallus_-Op_Gonapod-Op_Homo_sa-Op_Lottia_-Op_Mus_mus-Op_Nematos-Op_Neurosp-Op_Nuclear-Op_Octopus-Op_Salping-Op_Schizos-Op_Spizell-Op_Stegody-Op_Strongy-Op_Ustilag	1736.72
Archaeplastida	191			1807.29	2137.51		Ar_Amborel-Ar_Arabido-Ar_Chondru-Ar_Coccomy-Ar_Coleoch-Ar_Colp-Ar_Compsop-Ar_Cyanidi-Ar_Cyanoph-Ar_Cyanopt-Ar_Erythro-Ar_Galdier-Ar_Gloeoch-Ar_Klebsor-Ar_Mantoni-Ar_Mesosti-Ar_Nephros-Ar_Ostreoc-Ar_Physcom-Ar_Pinus_t-Ar_Porphya-Ar_Porphyr-Ar_Prasino-Ar_Pteridi-Ar_Pycnoco-Ar_Pyramim-Ar_Rhodell-Ar_Rhodosu-Ar_Tetrase-Ar_Vitis_v-Ar_Volvox_-Ar_Zea_may	1924.75	1954.25	2128.45	2860.58	1926.84	1956.4	2137.51	2845.48	1853.18	1807.29	1992.09	2844.52	1854.93	1808.28	1999.78	2779.62		Ar_Amborel-Ar_Arabido-Ar_Chondru-Ar_Coccomy-Ar_Coleoch-Ar_Colp-Ar_Compsop-Ar_Cyanidi-Ar_Cyanoph-Ar_Cyanopt-Ar_Erythro-Ar_Galdier-Ar_Gloeoch-Ar_Klebsor-Ar_Mantoni-Ar_Mesosti-Ar_Nephros-Ar_Ostreoc-Ar_Physcom-Ar_Pinus_t-Ar_Porphya-Ar_Porphyr-Ar_Prasino-Ar_Pteridi-Ar_Pycnoco-Ar_Pyramim-Ar_Rhodell-Ar_Rhodosu-Ar_Tetrase-Ar_Vitis_v-Ar_Volvox_-Ar_Zea_may	2001.78	1942.89	1979.83	1859.21		Ar_Amborel-Ar_Arabido-Ar_Chondru-Ar_Coccomy-Ar_Coleoch-Ar_Colp-Ar_Compsop-Ar_Cyanidi-Ar_Cyanoph-Ar_Cyanopt-Ar_Erythro-Ar_Galdier-Ar_Gloeoch-Ar_Klebsor-Ar_Mantoni-Ar_Mesosti-Ar_Nephros-Ar_Ostreoc-Ar_Physcom-Ar_Pinus_t-Ar_Porphya-Ar_Porphyr-Ar_Prasino-Ar_Pteridi-Ar_Pycnoco-Ar_Pyramim-Ar_Rhodell-Ar_Rhodosu-Ar_Tetrase-Ar_Vitis_v-Ar_Volvox_-Ar_Zea_may	1917.34
	190			1844.51	2185.79		Ar_Amborel-Ar_Arabido-Ar_Chondru-Ar_Coccomy-Ar_Coleoch-Ar_Colp-Ar_Compsop-Ar_Cyanidi-Ar_Cyanoph-Ar_Cyanopt-Ar_Erythro-Ar_Galdier-Ar_Gloeoch-Ar_Klebsor-Ar_Mantoni-Ar_Mesosti-Ar_Nephros-Ar_Ostreoc-Ar_Physcom-Ar_Pinus_t-Ar_Porphya-Ar_Porphyr-Ar_Prasino-Ar_Pteridi-Ar_Pycnoco-Ar_Pyramim-Ar_Rhodell-Ar_Rhodosu-Ar_Tetrase-Ar_Vitis_v-Ar_Volvox_-Ar_Zea_may-Cr_Chroomo-Cr_Cryptom-Cr_Cryptop-Cr_Geminig-Cr_Gon…	1963.1	1996.22	2176.09	2926.8	1965.59	1998.72	2185.79	2911.08	1895.74	1844.51	2044.47	2928.69	1897.76	1846.02	2052.71	2862.53		Ar_Amborel-Ar_Arabido-Ar_Chondru-Ar_Coccomy-Ar_Coleoch-Ar_Colp-Ar_Compsop-Ar_Cyanidi-Ar_Cyanoph-Ar_Cyanopt-Ar_Erythro-Ar_Galdier-Ar_Gloeoch-Ar_Klebsor-Ar_Mantoni-Ar_Mesosti-Ar_Nephros-Ar_Ostreoc-Ar_Physcom-Ar_Pinus_t-Ar_Porphya-Ar_Porphyr-Ar_Prasino-Ar_Pteridi-Ar_Pycnoco-Ar_Pyramim-Ar_Rhodell-Ar_Rhodosu-Ar_Tetrase-Ar_Vitis_v-Ar_Volvox_-Ar_Zea_may-Cr_Chroomo-Cr_Cryptom-Cr_Cryptop-Cr_Geminig-Cr_Gon…	2020.94	1968.59	2014.59	1891.49		Ar_Amborel-Ar_Arabido-Ar_Chondru-Ar_Coccomy-Ar_Coleoch-Ar_Colp-Ar_Compsop-Ar_Cyanidi-Ar_Cyanoph-Ar_Cyanopt-Ar_Erythro-Ar_Galdier-Ar_Gloeoch-Ar_Klebsor-Ar_Mantoni-Ar_Mesosti-Ar_Nephros-Ar_Ostreoc-Ar_Physcom-Ar_Pinus_t-Ar_Porphya-Ar_Porphyr-Ar_Prasino-Ar_Pteridi-Ar_Pycnoco-Ar_Pyramim-Ar_Rhodell-Ar_Rhodosu-Ar_Tetrase-Ar_Vitis_v-Ar_Volvox_-Ar_Zea_may-Cr_Chroomo-Cr_Cryptom-Cr_Cryptop-Cr_Geminig-Cr_Gon…	1958.7
	192			1674	2040.58		Ar_Amborel-Ar_Arabido-Ar_Coccomy-Ar_Coleoch-Ar_Cyanoph-Ar_Cyanopt-Ar_Gloeoch-Ar_Klebsor-Ar_Mantoni-Ar_Mesosti-Ar_Nephros-Ar_Ostreoc-Ar_Physcom-Ar_Pinus_t-Ar_Prasino-Ar_Pteridi-Ar_Pycnoco-Ar_Pyramim-Ar_Tetrase-Ar_Vitis_v-Ar_Volvox_-Ar_Zea_may	1835.05	1860.87	2032.51	2731.31	1837.44	1862.2	2040.58	2717.61	1715.62	1674.06	1856.74	2665.51	1716.48	1674	1864.3	2602.44		Ar_Amborel-Ar_Arabido-Ar_Coccomy-Ar_Coleoch-Ar_Cyanoph-Ar_Cyanopt-Ar_Gloeoch-Ar_Klebsor-Ar_Mantoni-Ar_Mesosti-Ar_Nephros-Ar_Ostreoc-Ar_Physcom-Ar_Pinus_t-Ar_Prasino-Ar_Pteridi-Ar_Pycnoco-Ar_Pyramim-Ar_Tetrase-Ar_Vitis_v-Ar_Volvox_-Ar_Zea_may	1942.75	1853.98	1846.09	1698.98		Ar_Amborel-Ar_Arabido-Ar_Coccomy-Ar_Coleoch-Ar_Cyanoph-Ar_Cyanopt-Ar_Gloeoch-Ar_Klebsor-Ar_Mantoni-Ar_Mesosti-Ar_Nephros-Ar_Ostreoc-Ar_Physcom-Ar_Pinus_t-Ar_Prasino-Ar_Pteridi-Ar_Pycnoco-Ar_Pyramim-Ar_Tetrase-Ar_Vitis_v-Ar_Volvox_-Ar_Zea_may	1737.1
	193			1064.73	1523.87		Ar_Amborel-Ar_Arabido-Ar_Coccomy-Ar_Coleoch-Ar_Klebsor-Ar_Mantoni-Ar_Mesosti-Ar_Nephros-Ar_Ostreoc-Ar_Physcom-Ar_Pinus_t-Ar_Prasino-Ar_Pteridi-Ar_Pycnoco-Ar_Pyramim-Ar_Tetrase-Ar_Vitis_v-Ar_Volvox_-Ar_Zea_may	1111.83	1141.02	1518.13	2127.66	1113.93	1145.26	1523.87	2119.04	1178.38	1065.18	1285.89	1930.53	1176.84	1064.73	1293.71	1878.77		Ar_Amborel-Ar_Arabido-Ar_Coccomy-Ar_Coleoch-Ar_Klebsor-Ar_Mantoni-Ar_Mesosti-Ar_Nephros-Ar_Ostreoc-Ar_Physcom-Ar_Pinus_t-Ar_Prasino-Ar_Pteridi-Ar_Pycnoco-Ar_Pyramim-Ar_Tetrase-Ar_Vitis_v-Ar_Volvox_-Ar_Zea_may	1398.13	1353.6	1248.96	1171.11		Ar_Amborel-Ar_Arabido-Ar_Coccomy-Ar_Coleoch-Ar_Klebsor-Ar_Mantoni-Ar_Mesosti-Ar_Nephros-Ar_Ostreoc-Ar_Physcom-Ar_Pinus_t-Ar_Prasino-Ar_Pteridi-Ar_Pycnoco-Ar_Pyramim-Ar_Tetrase-Ar_Vitis_v-Ar_Volvox_-Ar_Zea_may	1116.51
	194			942.75	1394.45		Ar_Amborel-Ar_Arabido-Ar_Coleoch-Ar_Klebsor-Ar_Mesosti-Ar_Physcom-Ar_Pinus_t-Ar_Pteridi-Ar_Vitis_v-Ar_Zea_may	990	1025.35	1389.34	1975.24	992.09	1029.13	1394.45	1966.99	1036.28	943.02	1149.69	1735.95	1034.85	942.75	1157.32	1688.98		Ar_Amborel-Ar_Arabido-Ar_Coleoch-Ar_Klebsor-Ar_Mesosti-Ar_Physcom-Ar_Pinus_t-Ar_Pteridi-Ar_Vitis_v-Ar_Zea_may	1334.68	1226.56	1149.81	1023.52		Ar_Amborel-Ar_Arabido-Ar_Coleoch-Ar_Klebsor-Ar_Mesosti-Ar_Physcom-Ar_Pinus_t-Ar_Pteridi-Ar_Vitis_v-Ar_Zea_may	964.646
	195			757.61	1151.42		Ar_Amborel-Ar_Arabido-Ar_Coleoch-Ar_Klebsor-Ar_Physcom-Ar_Pinus_t-Ar_Pteridi-Ar_Vitis_v-Ar_Zea_may	790.21	837.76	1147.02	1699.31	791.5	839.71	1151.42	1691.44	812.52	758.98	932.87	1431.5	812.18	757.61	938.57	1386.44		Ar_Amborel-Ar_Arabido-Ar_Coleoch-Ar_Klebsor-Ar_Physcom-Ar_Pinus_t-Ar_Pteridi-Ar_Vitis_v-Ar_Zea_may	1093.19	1004.24	883.408	831.222		Ar_Amborel-Ar_Arabido-Ar_Coleoch-Ar_Klebsor-Ar_Physcom-Ar_Pinus_t-Ar_Pteridi-Ar_Vitis_v-Ar_Zea_may	776.203
	196			648.5	1029.87		Ar_Amborel-Ar_Arabido-Ar_Coleoch-Ar_Physcom-Ar_Pinus_t-Ar_Pteridi-Ar_Vitis_v-Ar_Zea_may	679.65	727.63	989.97	1510.98	680.28	729.03	993.73	1503.93	682.48	649.61	803.45	1249.64	680.74	648.5	807.57	1210.18		Ar_Amborel-Ar_Arabido-Ar_Coleoch-Ar_Physcom-Ar_Pinus_t-Ar_Pteridi-Ar_Vitis_v-Ar_Zea_may	1029.87	928.46	821.323	770.689		Ar_Amborel-Ar_Arabido-Ar_Coleoch-Ar_Physcom-Ar_Pinus_t-Ar_Pteridi-Ar_Vitis_v-Ar_Zea_may	721.651
	197			508.24	743.75		Ar_Amborel-Ar_Arabido-Ar_Physcom-Ar_Pinus_t-Ar_Pteridi-Ar_Vitis_v-Ar_Zea_may	533.73	570.87	741.13	1198.46	533.79	571.7	743.75	1192.22	519.07	508.54	620.24	990	519.18	508.24	623.32	958.61		Ar_Amborel-Ar_Arabido-Ar_Physcom-Ar_Pinus_t-Ar_Pteridi-Ar_Vitis_v-Ar_Zea_may	533.39	533.434	516.569	520.325		Ar_Amborel-Ar_Arabido-Ar_Physcom-Ar_Pinus_t-Ar_Pteridi-Ar_Vitis_v-Ar_Zea_may	517.864
	198			452.471	607.56		Ar_Amborel-Ar_Arabido-Ar_Pinus_t-Ar_Pteridi-Ar_Vitis_v-Ar_Zea_may	473.97	497.53	605.68	1010.13	474.03	498.08	607.56	1004.4	465.64	456.76	527.91	840.27	465.71	456.55	529.95	813.34		Ar_Amborel-Ar_Arabido-Ar_Pinus_t-Ar_Pteridi-Ar_Vitis_v-Ar_Zea_may	457.877	452.471	455.617	456.5		Ar_Amborel-Ar_Arabido-Ar_Pinus_t-Ar_Pteridi-Ar_Vitis_v-Ar_Zea_may	456.336
	199			387.48	428.61		Ar_Amborel-Ar_Arabido-Ar_Pinus_t-Ar_Vitis_v-Ar_Zea_may	387.49	388.82	427.49	744.06	387.48	388.85	428.61	739.55	400.36	396.14	407.71	648.41	400.34	396.18	408.45	626.55		Ar_Amborel-Ar_Arabido-Ar_Pinus_t-Ar_Vitis_v-Ar_Zea_may	389.836	388.424	402.38	399.687		Ar_Amborel-Ar_Arabido-Ar_Pinus_t-Ar_Vitis_v-Ar_Zea_may	401.341
	200			203.452	287.56		Ar_Amborel-Ar_Arabido-Ar_Vitis_v-Ar_Zea_may	243.4	233.41	285.25	511.85	243.45	233.39	286.08	509	277.44	269.8	286.42	480.99	278.08	270.31	287.56	464.4		Ar_Amborel-Ar_Arabido-Ar_Vitis_v-Ar_Zea_may	206.424	203.452	260.041	261.003		Ar_Amborel-Ar_Arabido-Ar_Vitis_v-Ar_Zea_may	237.6
	202			126.49	177.98		Ar_Arabido-Ar_Vitis_v	127.65	127.27	177.39	323.09	127.65	127.27	177.98	321.7	127.11	126.49	151.42	292.7	127.11	126.53	152.52	283.19		Ar_Arabido-Ar_Vitis_v	127.346	127.407	127.11	127.227		Ar_Arabido-Ar_Vitis_v	127.084
	201			155.457	231.33		Ar_Arabido-Ar_Vitis_v-Ar_Zea_may	183.94	177.81	230.61	416.99	184.04	177.79	231.33	414.99	215.59	211.61	227.62	393.97	215.97	212.14	228.53	380.52		Ar_Arabido-Ar_Vitis_v-Ar_Zea_may	155.543	155.457	199.754	205.068		Ar_Arabido-Ar_Vitis_v-Ar_Zea_may	178.625
Rhodophyta	213			1731.71	1983.59		Ar_Chondru-Ar_Colp-Ar_Compsop-Ar_Cyanidi-Ar_Erythro-Ar_Galdier-Ar_Porphya-Ar_Porphyr-Ar_Rhodell-Ar_Rhodosu	1820.96	1839.92	1977.03	2626.97	1822.03	1841.17	1983.59	2613.5	1764.67	1731.71	1865.21	2599.76	1765.89	1732.02	1869.98	2541.04		Ar_Chondru-Ar_Colp-Ar_Compsop-Ar_Cyanidi-Ar_Erythro-Ar_Galdier-Ar_Porphya-Ar_Porphyr-Ar_Rhodell-Ar_Rhodosu	1973.06	1868.59	1940.52	1789.45		Ar_Chondru-Ar_Colp-Ar_Compsop-Ar_Cyanidi-Ar_Erythro-Ar_Galdier-Ar_Porphya-Ar_Porphyr-Ar_Rhodell-Ar_Rhodosu	1827.32
Start Rho	214	215		1606.29	1657.63		Ar_Chondru-Ar_Compsop-Ar_Cyanidi-Ar_Erythro-Ar_Galdier-Ar_Porphya-Ar_Porphyr-Ar_Rhodell-Ar_Rhodosu	1613.77	1609.87	1619.38	1991.59	1613.8	1609.36	1620.07	1981.85	1622.24	1612.41	1632.26	2068.58	1621.07	1611.2	1632.35	2019.3		Ar_Chondru-Ar_Compsop-Ar_Cyanidi-Ar_Erythro-Ar_Galdier-Ar_Porphya-Ar_Porphyr-Ar_Rhodell-Ar_Rhodosu	1611.06	1606.29	1657.63	1624.22		Ar_Chondru-Ar_Compsop-Ar_Cyanidi-Ar_Erythro-Ar_Galdier-Ar_Porphya-Ar_Porphyr-Ar_Rhodell-Ar_Rhodosu	1641.72
End Rho	215	213		1295.02	1441.67		Ar_Chondru-Ar_Compsop-Ar_Erythro-Ar_Porphya-Ar_Porphyr-Ar_Rhodell-Ar_Rhodosu	1415.24	1397.35	1384.95	1692.7	1415.89	1395.04	1384.82	1684.74	1323.66	1315.9	1356.84	1759.73	1323.35	1315.01	1357.32	1719.63		Ar_Chondru-Ar_Compsop-Ar_Erythro-Ar_Porphya-Ar_Porphyr-Ar_Rhodell-Ar_Rhodosu	1441.67	1439.51	1310.43	1295.02		Ar_Chondru-Ar_Compsop-Ar_Erythro-Ar_Porphya-Ar_Porphyr-Ar_Rhodell-Ar_Rhodosu	1395
	220			945.339	1215.31		Ar_Chondru-Ar_Porphya	1183.93	1154.97	1125.23	1376.95	1183.56	1153.28	1124.5	1370.83	1128.88	1126.54	1115.53	1389.92	1128.89	1125.92	1116.36	1360.65		Ar_Chondru-Ar_Porphya	1215.31	1190.36	972.442	945.339		Ar_Chondru-Ar_Porphya	1161.75
	203			940.89	1376.12		Ar_Coccomy-Ar_Mantoni-Ar_Nephros-Ar_Ostreoc-Ar_Prasino-Ar_Pycnoco-Ar_Pyramim-Ar_Tetrase-Ar_Volvox_	971.63	999.76	1371.08	1937.79	974.25	1003.13	1376.12	1930.35	1054.84	940.89	1155.53	1750.22	1055.88	942.02	1164.41	1702.46		Ar_Coccomy-Ar_Mantoni-Ar_Nephros-Ar_Ostreoc-Ar_Prasino-Ar_Pycnoco-Ar_Pyramim-Ar_Tetrase-Ar_Volvox_	1285.85	1259.6	1108.14	1057.48		Ar_Coccomy-Ar_Mantoni-Ar_Nephros-Ar_Ostreoc-Ar_Prasino-Ar_Pycnoco-Ar_Pyramim-Ar_Tetrase-Ar_Volvox_	995.003
	204			848.01	1265.69		Ar_Coccomy-Ar_Prasino-Ar_Pycnoco-Ar_Tetrase-Ar_Volvox_	878.24	905.17	1261.04	1787.47	881.07	908.38	1265.69	1780.33	950.12	848.01	1053.19	1601.61	950.95	849.09	1062.66	1557.37		Ar_Coccomy-Ar_Prasino-Ar_Pycnoco-Ar_Tetrase-Ar_Volvox_	1248.8	1227.42	1024.3	999.923		Ar_Coccomy-Ar_Prasino-Ar_Pycnoco-Ar_Tetrase-Ar_Volvox_	940.371
	205			656.98	1067.54		Ar_Coccomy-Ar_Tetrase-Ar_Volvox_	685.17	706.62	1006.96	1437	686.83	709.77	1010.76	1431.22	718.33	656.98	811.36	1250.45	717.16	657.87	823.83	1211.83		Ar_Coccomy-Ar_Tetrase-Ar_Volvox_	1067.54	1038.28	714.175	756.787		Ar_Coccomy-Ar_Tetrase-Ar_Volvox_	708.778
	206			537.08	983.848		Ar_Coccomy-Ar_Volvox_	583.32	601.76	864.2	1237.14	584.68	604.85	868.04	1232.35	582.91	537.08	668.28	1042.06	581.18	538.64	679.79	1009.88		Ar_Coccomy-Ar_Volvox_	983.848	926.466	575.47	604.902		Ar_Coccomy-Ar_Volvox_	563.081
	217			1049.19	1359.59		Ar_Compsop-Ar_Erythro-Ar_Porphyr	1209.81	1185.83	1176.35	1441.43	1210.38	1183.82	1175.96	1434.52	1061.62	1049.19	1120.96	1453.22	1061.93	1051.78	1121.87	1420.38		Ar_Compsop-Ar_Erythro-Ar_Porphyr	1359.59	1289.64	1152.12	1051.66		Ar_Compsop-Ar_Erythro-Ar_Porphyr	1139.88
	216			1138.11	1407.04		Ar_Compsop-Ar_Erythro-Ar_Porphyr-Ar_Rhodell-Ar_Rhodosu	1341.93	1320.42	1307.23	1598.19	1342.62	1318.05	1306.86	1590.8	1214.44	1202.74	1265.52	1642.59	1214.76	1202.25	1265.83	1605.94		Ar_Compsop-Ar_Erythro-Ar_Porphyr-Ar_Rhodell-Ar_Rhodosu	1407.04	1350.31	1232.01	1138.11		Ar_Compsop-Ar_Erythro-Ar_Porphyr-Ar_Rhodell-Ar_Rhodosu	1232.19
	221			1235.67	1452.01		Ar_Cyanidi-Ar_Galdier	1451.65	1446.03	1425.54	1725.25	1452.01	1445.4	1425.37	1717.28	1293.15	1315.34	1353.01	1726.46	1292.93	1312.57	1355.67	1684.88		Ar_Cyanidi-Ar_Galdier	1448.31	1448.86	1264.93	1235.67		Ar_Cyanidi-Ar_Galdier	1338.84
	211			681.605	1440.58		Ar_Cyanoph-Ar_Cyanopt-Ar_Gloeoch	1053.09	1127.08	1413.47	1901.65	1052.16	1129.7	1419.86	1901.2	848.7	791.67	959.99	1407.84	855.29	797.24	963.18	1357.47		Ar_Cyanoph-Ar_Cyanopt-Ar_Gloeoch	1440.58	1345.8	699.196	726.267		Ar_Cyanoph-Ar_Cyanopt-Ar_Gloeoch	681.605
	212			584.906	1386.48		Ar_Cyanoph-Ar_Gloeoch	876.1	945.36	1212.58	1633.8	875.42	946.95	1218.46	1634.11	697.4	652.46	811.53	1197.15	705.39	658.97	814.9	1151.64		Ar_Cyanoph-Ar_Gloeoch	1386.48	1241.54	619.554	614.09		Ar_Cyanoph-Ar_Gloeoch	584.906
	218			546.994	740.844		Ar_Erythro-Ar_Porphyr	676.15	657.86	645.19	795.3	671.95	656.28	644.96	793.97	581.66	570.52	615.59	826.64	580.93	574.73	615.01	810.82		Ar_Erythro-Ar_Porphyr	629.441	740.844	546.994	571.577		Ar_Erythro-Ar_Porphyr	594.16
	208			835.99	1256.92		Ar_Mantoni-Ar_Nephros-Ar_Ostreoc-Ar_Pyramim	869.88	897.57	1252.26	1775.64	873.18	900.22	1256.92	1768.8	943.01	835.99	1044.1	1588.47	944.9	837.93	1053.18	1545.36		Ar_Mantoni-Ar_Nephros-Ar_Ostreoc-Ar_Pyramim	1183.68	1115.1	998.147	927.982		Ar_Mantoni-Ar_Nephros-Ar_Ostreoc-Ar_Pyramim	849.97
	210			391.14	578.75		Ar_Mantoni-Ar_Ostreoc	391.14	401.67	576.61	823.73	393.9	400.33	578.75	820.57	461.98	413.91	514.29	791.29	464.89	414.81	520.78	769.15		Ar_Mantoni-Ar_Ostreoc	515.792	536.211	481.969	492.398		Ar_Mantoni-Ar_Ostreoc	425.813
	209			686.161	1100.4		Ar_Mantoni-Ar_Ostreoc-Ar_Pyramim	746.65	772.78	1095.92	1558.07	750.64	774.14	1100.4	1552.23	806.17	712.04	903.24	1384.11	809.2	714.59	912.08	1345.35		Ar_Mantoni-Ar_Ostreoc-Ar_Pyramim	979.939	906.245	813.914	763.514		Ar_Mantoni-Ar_Ostreoc-Ar_Pyramim	686.161
	207			693.44	1214.04		Ar_Prasino-Ar_Pycnoco	740.1	767.01	1090.3	1550	743.14	769.72	1094.27	1543.91	776.2	693.44	884.37	1357.95	777.18	694.61	893.54	1321.91		Ar_Prasino-Ar_Pycnoco	1214.04	1163.52	947.257	888.903		Ar_Prasino-Ar_Pycnoco	821.912
	219			901.354	1337.61		Ar_Rhodell-Ar_Rhodosu	1216.6	1192.61	1183.25	1448.98	1217.32	1190.72	1182.67	1442.48	1066.28	1056.78	1127.36	1454.31	1067.71	1056.23	1128.4	1423.05		Ar_Rhodell-Ar_Rhodosu	1337.61	1176.77	1088.15	901.354		Ar_Rhodell-Ar_Rhodosu	966.677
Start Cry	224	222		1048.91	1500.85		Cr_Chroomo-Cr_Cryptom-Cr_Cryptop-Cr_Geminig-Cr_Goniomo-Cr_Guillar	1358.69	1364.88	1497.81	1992.79	1361.22	1366.97	1500.85	1982.75	1119.55	1105.32	1264.33	1850.49	1120.27	1104.62	1268.54	1805.35		Cr_Chroomo-Cr_Cryptom-Cr_Cryptop-Cr_Geminig-Cr_Goniomo-Cr_Guillar	1439.28	1410.94	1090.44	1048.91		Cr_Chroomo-Cr_Cryptom-Cr_Cryptop-Cr_Geminig-Cr_Goniomo-Cr_Guillar	1084.6
	222			1501.8	1974.04		Cr_Chroomo-Cr_Cryptom-Cr_Cryptop-Cr_Geminig-Cr_Goniomo-Cr_Guillar-Cr_Palpito-Cr_Roombia	1774.49	1797.18	1967.64	2637.93	1775.51	1798.61	1974.04	2624.19	1606.77	1580.78	1760.95	2543.69	1608.44	1576.23	1767	2483.36		Cr_Chroomo-Cr_Cryptom-Cr_Cryptop-Cr_Geminig-Cr_Goniomo-Cr_Guillar-Cr_Palpito-Cr_Roombia	1847.14	1779.9	1606.78	1501.8		Cr_Chroomo-Cr_Cryptom-Cr_Cryptop-Cr_Geminig-Cr_Goniomo-Cr_Guillar-Cr_Palpito-Cr_Roombia	1564.34
	223			1365.43	1829.5		Cr_Chroomo-Cr_Cryptom-Cr_Cryptop-Cr_Geminig-Cr_Goniomo-Cr_Guillar-Cr_Roombia	1646.15	1662.96	1825.01	2439.42	1646.47	1664.2	1829.5	2427.18	1434.13	1418.06	1593.34	2310.57	1434.88	1415.55	1598.85	2256.45		Cr_Chroomo-Cr_Cryptom-Cr_Cryptop-Cr_Geminig-Cr_Goniomo-Cr_Guillar-Cr_Roombia	1784.99	1698.74	1485.01	1365.43		Cr_Chroomo-Cr_Cryptom-Cr_Cryptop-Cr_Geminig-Cr_Goniomo-Cr_Guillar-Cr_Roombia	1435.19
End Cry	225	221		529.781	747.57		Cr_Chroomo-Cr_Cryptom-Cr_Cryptop-Cr_Geminig-Cr_Guillar	744.64	723.81	730.84	961	747.57	724.47	728.59	955.66	627.05	611.32	667.25	993.38	628.92	610.31	668.53	972.3		Cr_Chroomo-Cr_Cryptom-Cr_Cryptop-Cr_Geminig-Cr_Guillar	613.663	685.748	530.612	581.364		Cr_Chroomo-Cr_Cryptom-Cr_Cryptop-Cr_Geminig-Cr_Guillar	529.781
	226			413.047	658.23		Cr_Chroomo-Cr_Cryptop-Cr_Geminig-Cr_Guillar	655.26	634.58	636.37	836.1	658.23	635.36	634.21	830.7	546.18	532.21	582.83	871.17	548.64	532.24	584.1	853.47		Cr_Chroomo-Cr_Cryptop-Cr_Geminig-Cr_Guillar	497.989	560.655	413.047	471.178		Cr_Chroomo-Cr_Cryptop-Cr_Geminig-Cr_Guillar	417.389
	227			322.552	512.21		Cr_Cryptop-Cr_Geminig-Cr_Guillar	509.56	489.64	486.38	637.84	512.21	490.94	484.54	633.37	418.26	411.04	455.09	683.06	421.52	410.4	457.34	671.46		Cr_Cryptop-Cr_Geminig-Cr_Guillar	420.803	481.509	322.552	384.227		Cr_Cryptop-Cr_Geminig-Cr_Guillar	338.252
	228			243.434	399.42		Cr_Geminig-Cr_Guillar	396.82	379.28	375.55	492.01	399.42	380.72	374.15	488.46	303.08	303.27	342.87	519.16	307.02	302.96	343.75	511.25		Cr_Geminig-Cr_Guillar	350.941	384.452	243.434	276.121		Cr_Geminig-Cr_Guillar	244.613
	230			1646.94	1975.03		Ex_Bodonid-Ex_Euglena-Ex_Eutrept-Ex_Leptomo-Ex_Naegler-Ex_Neobodo-Ex_Percolo-Ex_Perkins-Ex_Trypano	1673.91	1670.25	1903.56	2587.49	1736.73	1744.74	1964.73	2626.8	1695.07	1646.94	1860.08	2694.68	1758.27	1707.18	1975.03	2727.89		Ex_Bodonid-Ex_Euglena-Ex_Eutrept-Ex_Leptomo-Ex_Naegler-Ex_Neobodo-Ex_Percolo-Ex_Perkins-Ex_Trypano	1916.81	1791.31	1946.08	1771.74		Ex_Bodonid-Ex_Euglena-Ex_Eutrept-Ex_Leptomo-Ex_Naegler-Ex_Neobodo-Ex_Percolo-Ex_Perkins-Ex_Trypano	1841.21
	229			1771.51	2134.64		Ex_Bodonid-Ex_Euglena-Ex_Eutrept-Ex_Leptomo-Ex_Naegler-Ex_Neobodo-Ex_Percolo-Ex_Perkins-Ex_Trypano-Ex_Tsukuba	1826.76	1840.9	2065.13	2794.77	1898.56	1924.09	2134.64	2838.42	1826.37	1771.51	1996.89	2888.47	1897.32	1839.62	2122.36	2925.76		Ex_Bodonid-Ex_Euglena-Ex_Eutrept-Ex_Leptomo-Ex_Naegler-Ex_Neobodo-Ex_Percolo-Ex_Perkins-Ex_Trypano-Ex_Tsukuba	1964.58	1861.33	1992.9	1834.38		Ex_Bodonid-Ex_Euglena-Ex_Eutrept-Ex_Leptomo-Ex_Naegler-Ex_Neobodo-Ex_Percolo-Ex_Perkins-Ex_Trypano-Ex_Tsukuba	1909.66
	231			1253.75	1664.33		Ex_Bodonid-Ex_Euglena-Ex_Eutrept-Ex_Leptomo-Ex_Neobodo-Ex_Perkins-Ex_Trypano	1305.3	1253.75	1461.37	2018.07	1349.23	1306.88	1502.33	2044.01	1420.33	1378.55	1571.81	2285.93	1474.07	1425.88	1664.33	2311.28		Ex_Bodonid-Ex_Euglena-Ex_Eutrept-Ex_Leptomo-Ex_Neobodo-Ex_Perkins-Ex_Trypano	1477.84	1404.71	1611.05	1474.2		Ex_Bodonid-Ex_Euglena-Ex_Eutrept-Ex_Leptomo-Ex_Neobodo-Ex_Perkins-Ex_Trypano	1523.07
	232			905.27	1333.69		Ex_Bodonid-Ex_Leptomo-Ex_Neobodo-Ex_Perkins-Ex_Trypano	957.8	905.27	1053.9	1477.08	982.5	943.01	1081.18	1490.92	1134.92	1097.78	1265.32	1849.36	1169.06	1128.72	1333.69	1861.73		Ex_Bodonid-Ex_Leptomo-Ex_Neobodo-Ex_Perkins-Ex_Trypano	1174.02	1150.79	1236.79	1185.79		Ex_Bodonid-Ex_Leptomo-Ex_Neobodo-Ex_Perkins-Ex_Trypano	1220.16
	233			586.84	970.73		Ex_Bodonid-Ex_Leptomo-Ex_Neobodo-Ex_Trypano	632.22	586.84	663.81	943.64	647.34	611.63	680.68	950.16	828.01	799.61	929.35	1360.36	850.58	814.83	970.73	1363.46		Ex_Bodonid-Ex_Leptomo-Ex_Neobodo-Ex_Trypano	735.379	807.77	774.885	834.608		Ex_Bodonid-Ex_Leptomo-Ex_Neobodo-Ex_Trypano	854.594
	234			394.79	689.38		Ex_Bodonid-Ex_Leptomo-Ex_Trypano	432.8	394.79	440.79	631.23	443.44	412.9	451.84	635.5	589.03	574.83	662.42	976.47	602.15	584.38	689.38	977.42		Ex_Bodonid-Ex_Leptomo-Ex_Trypano	528.134	590.622	558.59	605.212		Ex_Bodonid-Ex_Leptomo-Ex_Trypano	609.474
	236			487.71	749.755		Ex_Euglena-Ex_Eutrept	658.04	508.03	507.51	756.51	680.99	514.24	512.74	769.22	602.98	487.82	497.5	737.04	613.78	487.71	498.67	728.08		Ex_Euglena-Ex_Eutrept	715.613	749.755	732.208	713.773		Ex_Euglena-Ex_Eutrept	657.553
	235			235.85	435.52		Ex_Leptomo-Ex_Trypano	260.67	235.85	260.17	375.31	268.31	247	266.57	377.73	361.26	357.65	418.91	620.16	370.49	364.27	435.52	620.4		Ex_Leptomo-Ex_Trypano	324.471	387.914	337.295	392.251		Ex_Leptomo-Ex_Trypano	387.867
	237			1054.24	1414.92		Ex_Naegler-Ex_Percolo	1127.53	1132.86	1377.61	1895.3	1163.6	1173.49	1414.92	1919.32	1096.74	1054.24	1260.91	1851.53	1136.77	1091.35	1329.29	1867.85		Ex_Naegler-Ex_Percolo	1215.99	1251.41	1184.26	1106.28		Ex_Naegler-Ex_Percolo	1154.14
Start Hap	181	184		1657.31	2023.1		Ha_Acantho-Ha_Calcidi-Ha_Choanoc-Ha_Coccoli-Ha_Emilian-Ha_Pavlova-Ha_Phaeocy-Ha_Prymnes-Ha_Raineri-Ha_Raphidi	1776.12	1797.83	2014.72	2740.63	1775.83	1799.69	2023.1	2724.72	1709.7	1657.73	1870.43	2719.38	1704.76	1657.31	1879.38	2657.09		Ha_Acantho-Ha_Calcidi-Ha_Choanoc-Ha_Coccoli-Ha_Emilian-Ha_Pavlova-Ha_Phaeocy-Ha_Prymnes-Ha_Raineri-Ha_Raphidi	1969.4	1876.87	1918.99	1747.29		Ha_Acantho-Ha_Calcidi-Ha_Choanoc-Ha_Coccoli-Ha_Emilian-Ha_Pavlova-Ha_Phaeocy-Ha_Prymnes-Ha_Raineri-Ha_Raphidi	1825.01
	187	180		717.987	1018.16		Ha_Acantho-Ha_Choanoc-Ha_Raineri-Ha_Raphidi	810.84	829.78	1018.16	1440.98	807.97	822.63	1014.02	1414.97	827.63	783.32	909.92	1331.02	812.46	771.53	899.26	1286.04		Ha_Acantho-Ha_Choanoc-Ha_Raineri-Ha_Raphidi	962.594	1003.65	717.987	785.138		Ha_Acantho-Ha_Choanoc-Ha_Raineri-Ha_Raphidi	733.288
	188			638.001	928.667		Ha_Acantho-Ha_Raineri-Ha_Raphidi	699.65	719.4	890.83	1264.11	697.3	712.8	886.37	1240.27	696.54	663.42	779.56	1145.73	683.63	652.49	768.36	1104.49		Ha_Acantho-Ha_Raineri-Ha_Raphidi	928.667	925.449	661.372	677.115		Ha_Acantho-Ha_Raineri-Ha_Raphidi	638.001
	189			549.632	877.528		Ha_Acantho-Ha_Raphidi	606.95	626.39	780.42	1109.45	605.19	620.27	776.07	1087.98	586.58	560.66	665.55	983.26	573.84	550.21	655.29	947.31		Ha_Acantho-Ha_Raphidi	877.528	860.746	586.746	595.523		Ha_Acantho-Ha_Raphidi	549.632
	186			84.9281	127.82		Ha_Calcidi-Ha_Coccoli	92.49	89.74	127.09	289.38	92.32	89.74	127.82	286.07	114.5	105.92	95.43	236.33	114.15	105.68	97.29	231.45		Ha_Calcidi-Ha_Coccoli	84.9281	86.1819	103.523	101.856		Ha_Calcidi-Ha_Coccoli	102.845
	185			241.89	366.82		Ha_Calcidi-Ha_Coccoli-Ha_Emilian	246.14	241.89	364.45	763.93	246.22	242.02	366.82	755.52	247.38	242.25	312.84	641.33	247.28	242.21	317.3	629.11		Ha_Calcidi-Ha_Coccoli-Ha_Emilian	248.223	248.017	244.358	244.995		Ha_Calcidi-Ha_Coccoli-Ha_Emilian	242.362
End Hap	182	180		931.09	1295.8		Ha_Calcidi-Ha_Coccoli-Ha_Emilian-Ha_Pavlova-Ha_Phaeocy-Ha_Prymnes	970.4	931.09	1248.87	1965.83	963.68	935.78	1259.24	1950.73	1047.17	981.94	1154.98	1759.2	1043.36	980.86	1162.61	1721.06		Ha_Calcidi-Ha_Coccoli-Ha_Emilian-Ha_Pavlova-Ha_Phaeocy-Ha_Prymnes	1295.8	1249.71	1084.94	1043.83		Ha_Calcidi-Ha_Coccoli-Ha_Emilian-Ha_Pavlova-Ha_Phaeocy-Ha_Prymnes	1041.39
	183			417.19	615.65		Ha_Calcidi-Ha_Coccoli-Ha_Emilian-Ha_Phaeocy-Ha_Prymnes	457.41	417.38	611.58	1197.78	455.5	417.19	615.65	1185.57	562.27	527.35	599.77	1013.5	556.81	525.58	603.36	992.71		Ha_Calcidi-Ha_Coccoli-Ha_Emilian-Ha_Phaeocy-Ha_Prymnes	528.79	532.196	509.481	541.286		Ha_Calcidi-Ha_Coccoli-Ha_Emilian-Ha_Phaeocy-Ha_Prymnes	490.158
	184			354.2	527.79		Ha_Calcidi-Ha_Coccoli-Ha_Emilian-Ha_Prymnes	384.07	354.27	524.34	1050.43	382.77	354.2	527.79	1039.45	465.17	434.38	503.86	880.81	460.35	433.73	507.55	864.24		Ha_Calcidi-Ha_Coccoli-Ha_Emilian-Ha_Prymnes	422.9	403.643	412.123	414.503		Ha_Calcidi-Ha_Coccoli-Ha_Emilian-Ha_Prymnes	374.76
	242			1335.72	1861.25		Op_Allomyc-Op_Amoebid-Op_Amphime-Op_Anas_pl-Op_Capitel-Op_Capsasp-Op_Ciona_i-Op_Cryptoc-Op_Drosoph-Op_Gallus_-Op_Gonapod-Op_Homo_sa-Op_Lottia_-Op_Mus_mus-Op_Nematos-Op_Neurosp-Op_Nuclear-Op_Octopus-Op_Salping-Op_Schizos-Op_Spizell-Op_Stegody-Op_Strongy-Op_Ustilag	1358.64	1437.42	1861.25	2595.28	1335.72	1424.27	1848.35	2545.29	1523.12	1428.17	1673.38	2540.46	1498.97	1414.59	1663.61	2454.46		Op_Allomyc-Op_Amoebid-Op_Amphime-Op_Anas_pl-Op_Capitel-Op_Capsasp-Op_Ciona_i-Op_Cryptoc-Op_Drosoph-Op_Gallus_-Op_Gonapod-Op_Homo_sa-Op_Lottia_-Op_Mus_mus-Op_Nematos-Op_Neurosp-Op_Nuclear-Op_Octopus-Op_Salping-Op_Schizos-Op_Spizell-Op_Stegody-Op_Strongy-Op_Ustilag	1644.58	1497.23	1642.28	1483.57		Op_Allomyc-Op_Amoebid-Op_Amphime-Op_Anas_pl-Op_Capitel-Op_Capsasp-Op_Ciona_i-Op_Cryptoc-Op_Drosoph-Op_Gallus_-Op_Gonapod-Op_Homo_sa-Op_Lottia_-Op_Mus_mus-Op_Nematos-Op_Neurosp-Op_Nuclear-Op_Octopus-Op_Salping-Op_Schizos-Op_Spizell-Op_Stegody-Op_Strongy-Op_Ustilag	1487.45
	258			1082.6	1546.37		Op_Allomyc-Op_Cryptoc-Op_Gonapod-Op_Neurosp-Op_Nuclear-Op_Schizos-Op_Spizell-Op_Ustilag	1095.23	1133.49	1546.37	2261.01	1082.6	1129.76	1543.61	2218.79	1325.69	1202.7	1414.89	2223.66	1306.62	1196.46	1409.48	2150.43		Op_Allomyc-Op_Cryptoc-Op_Gonapod-Op_Neurosp-Op_Nuclear-Op_Schizos-Op_Spizell-Op_Ustilag	1373.7	1245.88	1385.3	1250.11		Op_Allomyc-Op_Cryptoc-Op_Gonapod-Op_Neurosp-Op_Nuclear-Op_Schizos-Op_Spizell-Op_Ustilag	1242.29
	259			870.75	1228.97		Op_Allomyc-Op_Cryptoc-Op_Gonapod-Op_Neurosp-Op_Schizos-Op_Spizell-Op_Ustilag	881.71	870.88	1199.35	1875.39	874.5	870.75	1202.59	1843.31	1139.62	989.76	1159.96	1900.88	1124.46	987.91	1160.17	1841.82		Op_Allomyc-Op_Cryptoc-Op_Gonapod-Op_Neurosp-Op_Schizos-Op_Spizell-Op_Ustilag	1228.97	1153.23	1228.41	1144.3		Op_Allomyc-Op_Cryptoc-Op_Gonapod-Op_Neurosp-Op_Schizos-Op_Spizell-Op_Ustilag	1122.95
	260			786.84	1207.78		Op_Allomyc-Op_Cryptoc-Op_Neurosp-Op_Schizos-Op_Ustilag	805.92	786.84	1077.72	1721.74	800.02	787.13	1081.69	1692.96	1046.47	899.79	1052.19	1752.24	1032.17	899.24	1051.8	1698.35		Op_Allomyc-Op_Cryptoc-Op_Neurosp-Op_Schizos-Op_Ustilag	1207.78	1125.46	1201.46	1106.39		Op_Allomyc-Op_Cryptoc-Op_Neurosp-Op_Schizos-Op_Ustilag	1083.11
	243			969.64	1581.84		Op_Amoebid-Op_Amphime-Op_Anas_pl-Op_Capitel-Op_Capsasp-Op_Ciona_i-Op_Drosoph-Op_Gallus_-Op_Homo_sa-Op_Lottia_-Op_Mus_mus-Op_Nematos-Op_Octopus-Op_Salping-Op_Stegody-Op_Strongy	973.63	1140.21	1581.84	2273.83	969.64	1136.87	1576.89	2231.51	1194.34	1143.34	1404.43	2169.02	1179.64	1139.01	1399.43	2103.95		Op_Amoebid-Op_Amphime-Op_Anas_pl-Op_Capitel-Op_Capsasp-Op_Ciona_i-Op_Drosoph-Op_Gallus_-Op_Homo_sa-Op_Lottia_-Op_Mus_mus-Op_Nematos-Op_Octopus-Op_Salping-Op_Stegody-Op_Strongy	1320.26	1194.86	1225.91	1137.28		Op_Amoebid-Op_Amphime-Op_Anas_pl-Op_Capitel-Op_Capsasp-Op_Ciona_i-Op_Drosoph-Op_Gallus_-Op_Homo_sa-Op_Lottia_-Op_Mus_mus-Op_Nematos-Op_Octopus-Op_Salping-Op_Stegody-Op_Strongy	1158.41
	257			823.25	1399.49		Op_Amoebid-Op_Capsasp	823.25	982.82	1399.49	2045.08	823.47	981.42	1397.17	2008.06	1002.94	955.71	1208.57	1881.76	988.38	954.06	1205.62	1829.1		Op_Amoebid-Op_Capsasp	1282.67	1113.95	1163.43	1025.41		Op_Amoebid-Op_Capsasp	1068.31
	244			836.63	1414.21		Op_Amphime-Op_Anas_pl-Op_Capitel-Op_Ciona_i-Op_Drosoph-Op_Gallus_-Op_Homo_sa-Op_Lottia_-Op_Mus_mus-Op_Nematos-Op_Octopus-Op_Salping-Op_Stegody-Op_Strongy	837.94	996.87	1414.21	2066.54	836.63	995.55	1412.1	2029.12	1024.17	994.88	1250.4	1950.61	1013.28	993.06	1246.87	1892.88		Op_Amphime-Op_Anas_pl-Op_Capitel-Op_Ciona_i-Op_Drosoph-Op_Gallus_-Op_Homo_sa-Op_Lottia_-Op_Mus_mus-Op_Nematos-Op_Octopus-Op_Salping-Op_Stegody-Op_Strongy	1080.84	1015.83	1049.76	985.618		Op_Amphime-Op_Anas_pl-Op_Capitel-Op_Ciona_i-Op_Drosoph-Op_Gallus_-Op_Homo_sa-Op_Lottia_-Op_Mus_mus-Op_Nematos-Op_Octopus-Op_Salping-Op_Stegody-Op_Strongy	989.568
	245			688.19	1155.82		Op_Amphime-Op_Anas_pl-Op_Capitel-Op_Ciona_i-Op_Drosoph-Op_Gallus_-Op_Homo_sa-Op_Lottia_-Op_Mus_mus-Op_Nematos-Op_Octopus-Op_Stegody-Op_Strongy	688.41	806.89	1154.95	1734.75	688.19	806.87	1155.82	1703.98	751.53	780.64	1026.52	1633.32	750.83	780.53	1023.84	1588.12		Op_Amphime-Op_Anas_pl-Op_Capitel-Op_Ciona_i-Op_Drosoph-Op_Gallus_-Op_Homo_sa-Op_Lottia_-Op_Mus_mus-Op_Nematos-Op_Octopus-Op_Stegody-Op_Strongy	732.532	765.885	732.202	758.56		Op_Amphime-Op_Anas_pl-Op_Capitel-Op_Ciona_i-Op_Drosoph-Op_Gallus_-Op_Homo_sa-Op_Lottia_-Op_Mus_mus-Op_Nematos-Op_Octopus-Op_Stegody-Op_Strongy	745.26
	246			632.005	1050.05		Op_Anas_pl-Op_Capitel-Op_Ciona_i-Op_Drosoph-Op_Gallus_-Op_Homo_sa-Op_Lottia_-Op_Mus_mus-Op_Nematos-Op_Octopus-Op_Stegody-Op_Strongy	650.79	746.85	1048.33	1589.13	650.66	746.99	1050.05	1560.97	637.85	706.39	928.07	1483.73	637.9	706.47	925.45	1442.93		Op_Anas_pl-Op_Capitel-Op_Ciona_i-Op_Drosoph-Op_Gallus_-Op_Homo_sa-Op_Lottia_-Op_Mus_mus-Op_Nematos-Op_Octopus-Op_Stegody-Op_Strongy	637.992	644.884	634.487	637.691		Op_Anas_pl-Op_Capitel-Op_Ciona_i-Op_Drosoph-Op_Gallus_-Op_Homo_sa-Op_Lottia_-Op_Mus_mus-Op_Nematos-Op_Octopus-Op_Stegody-Op_Strongy	632.005
	247			608.204	917.26		Op_Anas_pl-Op_Capitel-Op_Ciona_i-Op_Drosoph-Op_Gallus_-Op_Homo_sa-Op_Lottia_-Op_Mus_mus-Op_Octopus-Op_Stegody-Op_Strongy	616.42	683.03	915.41	1398.51	616.32	683.14	917.26	1373.73	615.56	658.94	819.38	1305.07	615.58	658.87	817.39	1269.22		Op_Anas_pl-Op_Capitel-Op_Ciona_i-Op_Drosoph-Op_Gallus_-Op_Homo_sa-Op_Lottia_-Op_Mus_mus-Op_Octopus-Op_Stegody-Op_Strongy	613.507	616.334	608.204	611.417		Op_Anas_pl-Op_Capitel-Op_Ciona_i-Op_Drosoph-Op_Gallus_-Op_Homo_sa-Op_Lottia_-Op_Mus_mus-Op_Octopus-Op_Stegody-Op_Strongy	608.664
	249			529.64	747.82		Op_Anas_pl-Op_Ciona_i-Op_Gallus_-Op_Homo_sa-Op_Mus_mus	559.53	591.33	746.27	1130.72	559.44	591.3	747.82	1110.66	529.65	544	617.6	1013.1	529.64	543.62	615.54	985.14		Op_Anas_pl-Op_Ciona_i-Op_Gallus_-Op_Homo_sa-Op_Mus_mus	561.564	561.042	542.111	538.173		Op_Anas_pl-Op_Ciona_i-Op_Gallus_-Op_Homo_sa-Op_Mus_mus	535.15
	248			576.32	858.85		Op_Anas_pl-Op_Ciona_i-Op_Gallus_-Op_Homo_sa-Op_Mus_mus-Op_Strongy	599.06	653.18	857.06	1309.27	598.99	653.24	858.85	1286.14	580.87	609.64	742.76	1203.05	580.88	609.34	741.34	1170.29		Op_Anas_pl-Op_Ciona_i-Op_Gallus_-Op_Homo_sa-Op_Mus_mus-Op_Strongy	592.729	593.681	579.466	580.608		Op_Anas_pl-Op_Ciona_i-Op_Gallus_-Op_Homo_sa-Op_Mus_mus-Op_Strongy	576.32
	251			71.23	87.46		Op_Anas_pl-Op_Gallus_	78.57	75.62	87.45	118.15	78.55	75.7	87.46	115.39	74.45	71.57	71.23	78.41	74.4	71.54	71.27	77.03		Op_Anas_pl-Op_Gallus_	78.7464	79.2902	75.1927	75.1927		Op_Anas_pl-Op_Gallus_	74.9695
	250			322.24	332.19		Op_Anas_pl-Op_Gallus_-Op_Homo_sa-Op_Mus_mus	325.01	322.26	325.9	395.64	324.98	322.24	325.97	387.9	324.94	322.88	332.19	302.92	324.92	322.83	331.82	297.58		Op_Anas_pl-Op_Gallus_-Op_Homo_sa-Op_Mus_mus	323.867	323.728	325.174	325.161		Op_Anas_pl-Op_Gallus_-Op_Homo_sa-Op_Mus_mus	324.854
	253			582.209	817.94		Op_Capitel-Op_Drosoph-Op_Lottia_-Op_Octopus-Op_Stegody	592.14	640.01	816.46	1255.06	592.08	640.11	817.94	1232.49	593.09	624.6	742.06	1157.16	593.03	624.69	740.07	1126.2		Op_Capitel-Op_Drosoph-Op_Lottia_-Op_Octopus-Op_Stegody	582.907	589.752	582.209	587.429		Op_Capitel-Op_Drosoph-Op_Lottia_-Op_Octopus-Op_Stegody	586.311
	254			547.436	696.12		Op_Capitel-Op_Lottia_-Op_Octopus	564	589.59	694.93	1074.96	564	589.65	696.12	1055.11	565.11	581.06	645.26	959.15	565.13	580.92	643.79	934.99		Op_Capitel-Op_Lottia_-Op_Octopus	547.436	557.98	554.351	561.09		Op_Capitel-Op_Lottia_-Op_Octopus	561.317
	261			619.54	969.336		Op_Cryptoc-Op_Neurosp-Op_Schizos-Op_Ustilag	645.62	619.54	815.49	1381.95	642.44	619.92	819.87	1360.61	873.25	733.76	824.81	1463.97	860.42	732.15	825.69	1418.5		Op_Cryptoc-Op_Neurosp-Op_Schizos-Op_Ustilag	927.05	898.312	969.336	909.84		Op_Cryptoc-Op_Neurosp-Op_Schizos-Op_Ustilag	871.12
	263			425.31	680.901		Op_Cryptoc-Op_Ustilag	452.44	425.31	532.91	959.16	450.75	426.15	536.95	945.71	594.97	483.58	482	993.4	585.08	481.49	482.1	963.26		Op_Cryptoc-Op_Ustilag	680.901	649.44	636.485	605.464		Op_Cryptoc-Op_Ustilag	565.89
	256			523.958	611.78		Op_Drosoph-Op_Stegody	527.67	535.52	610.1	959.63	527.72	535.5	611.78	942.62	526.32	536.34	558.86	865.56	526.08	536.32	558.08	842.36		Op_Drosoph-Op_Stegody	531.788	523.958	534.108	528.261		Op_Drosoph-Op_Stegody	530.652
	264			684.85	1044.63		Op_Gonapod-Op_Spizell	725.99	689.01	961.17	1558.03	721.24	689.09	964.54	1533.99	906.53	684.85	848.04	1533.91	894.17	686.09	854.77	1485.65		Op_Gonapod-Op_Spizell	1044.63	899.266	957.467	813.293		Op_Gonapod-Op_Spizell	731.246
	252			66.63	118.203		Op_Homo_sa-Op_Mus_mus	115.46	103.46	96.33	124.91	115.37	103.27	96.4	122.18	79.81	75.51	66.73	82.73	79.43	75.34	66.63	80.99		Op_Homo_sa-Op_Mus_mus	118.203	107.999	86.5219	80.8258		Op_Homo_sa-Op_Mus_mus	76.7204
	255			534.08	572.65		Op_Lottia_-Op_Octopus	534.11	535.55	571.76	888.44	534.08	535.52	572.65	871.86	536.55	536.69	553.84	767.23	536.46	536.7	553.39	748.66		Op_Lottia_-Op_Octopus	535.461	534.453	536.994	535.836		Op_Lottia_-Op_Octopus	536.787
	262			469.32	722.931		Op_Neurosp-Op_Schizos	493.07	469.32	596.5	1053.41	491.35	469.53	600.36	1038.31	648.27	529.39	550.43	1092.74	636.95	527.96	552.57	1058.99		Op_Neurosp-Op_Schizos	722.931	678.33	681.705	640.198		Op_Neurosp-Op_Schizos	599.278
	173			1380.53	1629.74		Rh_Astrolo-Rh_Bigelow-Rh_D-Rh_Elphidi-Rh_Euglyph-Rh_Gromia_-Rh_Plasmod-Rh_Reticul	1393.18	1382.89	1609.89	2211.88	1391.94	1380.53	1618.11	2196.92	1479.37	1411.55	1597.79	2372.01	1470.73	1414.26	1606.22	2319.88		Rh_Astrolo-Rh_Bigelow-Rh_D-Rh_Elphidi-Rh_Euglyph-Rh_Gromia_-Rh_Plasmod-Rh_Reticul	1499.38	1462.67	1629.74	1496.5		Rh_Astrolo-Rh_Bigelow-Rh_D-Rh_Elphidi-Rh_Euglyph-Rh_Gromia_-Rh_Plasmod-Rh_Reticul	1549.59
	174			1262.21	1511.73		Rh_Astrolo-Rh_Elphidi-Rh_Gromia_-Rh_Plasmod-Rh_Reticul	1274.55	1264.25	1473.64	2017.51	1274	1262.21	1481.05	2003.26	1342.07	1284.24	1454.92	2165.62	1332.75	1286.61	1463.96	2118.78		Rh_Astrolo-Rh_Elphidi-Rh_Gromia_-Rh_Plasmod-Rh_Reticul	1397.2	1329.03	1511.73	1363.56		Rh_Astrolo-Rh_Elphidi-Rh_Gromia_-Rh_Plasmod-Rh_Reticul	1408.57
	175			1132.74	1353.67		Rh_Astrolo-Rh_Elphidi-Rh_Gromia_-Rh_Reticul	1139.32	1134.29	1313.99	1778.35	1138.98	1132.74	1320.22	1765.58	1189.28	1138.38	1289.5	1920.86	1181.64	1140.92	1297.62	1879.33		Rh_Astrolo-Rh_Elphidi-Rh_Gromia_-Rh_Reticul	1265.25	1156.89	1353.67	1201.85		Rh_Astrolo-Rh_Elphidi-Rh_Gromia_-Rh_Reticul	1231.8
	176			837.929	1054.82		Rh_Astrolo-Rh_Elphidi-Rh_Reticul	873	884.39	982.52	1262.95	872.1	883	985.58	1252.97	944.38	902.56	998.74	1483.05	937.21	904.53	1006.62	1447.88		Rh_Astrolo-Rh_Elphidi-Rh_Reticul	928.865	837.929	1054.82	921.747		Rh_Astrolo-Rh_Elphidi-Rh_Reticul	950.821
	178			1106.25	1348.49		Rh_Bigelow-Rh_D-Rh_Euglyph	1161.21	1135.24	1341.83	1855.92	1161.54	1133.85	1348.49	1843.15	1177.02	1106.25	1215.86	1923.02	1173.19	1106.25	1222.74	1879.4		Rh_Bigelow-Rh_D-Rh_Euglyph	1334.35	1317.47	1278.74	1219.67		Rh_Bigelow-Rh_D-Rh_Euglyph	1301.85
	179			887.76	1202.51		Rh_D-Rh_Euglyph	969.36	931.83	1117.51	1564.29	971.28	931.35	1123.53	1554.36	958.09	887.76	926.42	1578.32	955.77	890.12	933.87	1542.34		Rh_D-Rh_Euglyph	1202.51	1161.85	1059.05	997.037		Rh_D-Rh_Euglyph	1049.18
	177			545.051	638.27		Rh_Elphidi-Rh_Reticul	569.7	585.47	574.83	660.25	568.39	585.19	575.37	654.79	622.28	611.94	598.71	866.53	619.12	611.39	599.44	844.11		Rh_Elphidi-Rh_Reticul	545.051	545.531	609.857	597.51		Rh_Elphidi-Rh_Reticul	638.27
	161			1245.26	1599.86		St_Aplanoc-St_Asterio-St_Bolidom-St_Cafeter-St_Corethr-St_Dictyoc-St_Ectocar-St_Fragila-St_Paraphy-St_Pelagom-St_Phaeomo-St_Saprole-St_Thalass	1252.88	1245.26	1592.34	2221.41	1252.61	1247.54	1599.86	2207.46	1378.97	1308.86	1578.17	2326.4	1371.1	1309.68	1586.73	2269.29		St_Aplanoc-St_Asterio-St_Bolidom-St_Cafeter-St_Corethr-St_Dictyoc-St_Ectocar-St_Fragila-St_Paraphy-St_Pelagom-St_Phaeomo-St_Saprole-St_Thalass	1512.17	1409.08	1449.4	1331.7		St_Aplanoc-St_Asterio-St_Bolidom-St_Cafeter-St_Corethr-St_Dictyoc-St_Ectocar-St_Fragila-St_Paraphy-St_Pelagom-St_Phaeomo-St_Saprole-St_Thalass	1387.62
	172			1081.57	1447.21		St_Aplanoc-St_Cafeter	1083.01	1081.57	1430.4	2011.38	1083.74	1084	1437.79	1999.15	1165.69	1108.12	1368.29	2035.66	1154.75	1108.83	1378.57	1988.47		St_Aplanoc-St_Cafeter	1447.21	1283.68	1246.35	1096.34		St_Aplanoc-St_Cafeter	1165.93
Start Och	162	162		1039.68	1412.62		St_Asterio-St_Bolidom-St_Corethr-St_Dictyoc-St_Ectocar-St_Fragila-St_Paraphy-St_Pelagom-St_Phaeomo-St_Saprole-St_Thalass	1043.74	1039.68	1393.81	1967.22	1043.45	1043.01	1400.21	1954.58	1205.77	1136.6	1404.67	2081.85	1196.81	1138.12	1412.62	2028.23		St_Asterio-St_Bolidom-St_Corethr-St_Dictyoc-St_Ectocar-St_Fragila-St_Paraphy-St_Pelagom-St_Phaeomo-St_Saprole-St_Thalass	1316.02	1202.78	1239.18	1144.45		St_Asterio-St_Bolidom-St_Corethr-St_Dictyoc-St_Ectocar-St_Fragila-St_Paraphy-St_Pelagom-St_Phaeomo-St_Saprole-St_Thalass	1179.07
End Och	163	161		818.6	1224.33		St_Asterio-St_Bolidom-St_Corethr-St_Dictyoc-St_Ectocar-St_Fragila-St_Paraphy-St_Pelagom-St_Phaeomo-St_Thalass	819.27	818.74	1155.65	1653.45	818.6	822.24	1160.92	1641.38	1022.42	953.68	1217.22	1809.28	1014.32	957.35	1224.33	1762.98		St_Asterio-St_Bolidom-St_Corethr-St_Dictyoc-St_Ectocar-St_Fragila-St_Paraphy-St_Pelagom-St_Phaeomo-St_Thalass	1122.6	1027.2	1061.71	995.101		St_Asterio-St_Bolidom-St_Corethr-St_Dictyoc-St_Ectocar-St_Fragila-St_Paraphy-St_Pelagom-St_Phaeomo-St_Thalass	1000.02
	164			755.64	1138.24		St_Asterio-St_Bolidom-St_Corethr-St_Dictyoc-St_Fragila-St_Pelagom-St_Thalass	757.16	755.64	1076.88	1546.81	756.25	758.86	1081.83	1535.33	934.57	873.06	1132.03	1688.26	926.41	876.43	1138.24	1643.99		St_Asterio-St_Bolidom-St_Corethr-St_Dictyoc-St_Fragila-St_Pelagom-St_Thalass	1043.7	911.818	978.148	889.84		St_Asterio-St_Bolidom-St_Corethr-St_Dictyoc-St_Fragila-St_Pelagom-St_Thalass	890.239
	165			473.9	859.64		St_Asterio-St_Bolidom-St_Corethr-St_Fragila-St_Thalass	495.44	473.9	711.13	1062.14	494.86	474.82	714.5	1052.58	644.05	618.64	854.78	1301.87	640.88	619.71	859.64	1266.7		St_Asterio-St_Bolidom-St_Corethr-St_Fragila-St_Thalass	575.337	564.304	626.45	623.355		St_Asterio-St_Bolidom-St_Corethr-St_Fragila-St_Thalass	637.977
	166			336.35	657.53		St_Asterio-St_Corethr-St_Fragila-St_Thalass	352.17	336.35	524.47	798.95	352.34	336.95	526.64	791.42	452.61	433.61	652.54	1017.18	451.44	435.07	657.53	989.15		St_Asterio-St_Corethr-St_Fragila-St_Thalass	408.692	416.97	443.802	456.982		St_Asterio-St_Corethr-St_Fragila-St_Thalass	459.268
	168			167.13	325.32		St_Asterio-St_Fragila	172.4	167.37	275.7	429.28	172.28	167.22	276.89	425.13	169.22	167.13	322.18	534.7	169.32	168.03	325.32	521.37		St_Asterio-St_Fragila	176.021	178.823	174.138	178.172		St_Asterio-St_Fragila	167.713
	167			233.54	480.5		St_Asterio-St_Fragila-St_Thalass	242.26	233.67	376.84	581.79	242.15	233.54	378.44	576.25	293.95	292.08	475.91	754.25	293.23	293.68	480.5	733.58		St_Asterio-St_Fragila-St_Thalass	258.721	273.302	283.071	302.252		St_Asterio-St_Fragila-St_Thalass	309.241
	169			615.67	903.04		St_Dictyoc-St_Pelagom	617.13	615.88	893.45	1292.5	615.67	618.09	897.47	1282.41	707.17	667.93	895.44	1349.24	696.74	670.39	903.04	1316.23		St_Dictyoc-St_Pelagom	851.558	701.205	680.503	634.493		St_Dictyoc-St_Pelagom	633.801
	170			762.64	1136.19		St_Ectocar-St_Paraphy-St_Phaeomo	763.59	762.64	1086.41	1559.21	762.85	765.87	1091.38	1547.58	932.69	869.03	1129.33	1682.96	926.41	873.23	1136.19	1639.55		St_Ectocar-St_Paraphy-St_Phaeomo	1092.95	973.409	983.533	897.406		St_Ectocar-St_Paraphy-St_Phaeomo	909.11
	171			666.55	1059.64		St_Paraphy-St_Phaeomo	667.79	668.14	965.47	1392.73	666.55	671.17	970.06	1381.96	780.81	729.26	976.71	1464.93	774.99	733.13	984.55	1428.51		St_Paraphy-St_Phaeomo	1059.64	901.367	920.555	769.776		St_Paraphy-St_Phaeomo	784.253
	180			249.422	455.09		Te_P-2_-Te_Telonem	455.09	391.26	350.84	477.76	454.66	388.32	347.79	476.71	283.02	272.54	304.6	436.3	284.93	276.2	305.11	423.36		Te_P-2_-Te_Telonem	276.692	314.282	260.236	280.952		Te_P-2_-Te_Telonem	249.422

## Sheet: HPD all nodes
MCMCTREE (320 genes)
AUTOCORRELATED CLOCK																										UNCORRELATED CLOCK
AMORPHEA ROOT													EXCAVATA ROOT													AMORPHEA ROOT													EXCAVATA ROOT
NODE_ID	CAL_UNIF			CAL_SN			CAL_TCAUCHY-S			CAL_TCAUCHY-L			NODE_ID	CAL_UNIF			CAL_SN			CAL_TCAUCHY-S			CAL_TCAUCHY-L			NODE_ID	CAL_UNIF			CAL_SN			CAL_TCAUCHY-S			CAL_TCAUCHY-L			NODE_ID	CAL_UNIF			CAL_SN			CAL_TCAUCHY-S			CAL_TCAUCHY-L
	sup95%	inf95%	HPD width	sup95%	inf95%	HPD width	sup95%	inf95%	HPD width	sup95%	inf95%	HPD width		sup95%	inf95%	HPD width	sup95%	inf95%	HPD width	sup95%	inf95%	HPD width	sup95%	inf95%			sup95%	inf95%	HPD width	sup95%	inf95%	HPD width	sup95%	inf95%	HPD width	sup95%	inf95%	HPD width		sup95%	inf95%	HPD width	sup95%	inf95%	HPD width	sup95%	inf95%	HPD width	sup95%
			357.96			290.35			310.72			462.26				361.11			292.07			315.54			480.75				429.11			342.6			401.16			515.59				442.38			356.38			404.1
t_n137	1951.14	2335.52	384.38	2004.25	2368.26	364.01	2188.33	2528.43	340.11	2919.12	3391.44	472.32	t_n137	1950.89	2384.71	433.82	2013.08	2428.15	415.07	2197.12	2582.26	385.14	2888.06	3393.07	505.01	t_n137	1872.21	2196.13	323.92	1843.06	2076.92	233.86	1993.26	2399.01	405.75	2967.84	3380.61	412.77	t_n137	1876.76	2247.5	370.74	1851.17	2146.19	295.02	2035.93	2511.91	475.98	2869.15
t_n138	1939.69	2310.28	370.58	1991.86	2339.85	347.99	2176.5	2509.23	332.73	2884.92	3360.54	475.62	t_n138	1938.64	2316.75	378.11	2003.7	2360.68	356.97	2184.33	2541.77	357.44	2862.15	3375.77	513.62	t_n138	1861.42	2179.22	317.8	1831.08	2060.43	229.34	1985.48	2386.24	400.76	2947.74	3363.07	415.33	t_n138	1861.66	2182.25	320.59	1831.78	2075.41	243.63	2001.37	2402.62	401.25	2792.79
t_n139	1874.53	2194.58	320.05	1922.97	2220.35	297.39	2107.81	2413.64	305.83	2775.45	3234.97	459.52	t_n139	1872.51	2199.45	326.94	1925.76	2230.85	305.08	2102.2	2431.44	329.24	2753.7	3249.24	495.54	t_n139	1819.13	2114.23	295.1	1795.16	2005.35	210.18	1935.36	2313.9	378.54	2853.56	3266.62	413.06	t_n139	1813.37	2110.12	296.75	1790.93	2012.32	221.39	1945.83	2323.72	377.89	2707.36
t_n140	1848.34	2148.1	299.75	1884.05	2162.9	278.85	2069.71	2364.38	294.67	2728.11	3182.72	454.61	t_n140	1842.77	2147.98	305.2	1889.1	2175.37	286.27	2068.25	2384.91	316.67	2686.26	3174.95	488.69	t_n140	1780.63	2077.68	297.05	1752.07	1967.06	214.99	1904.44	2282.26	377.82	2797.85	3208.61	410.76	t_n140	1779.52	2077.99	298.47	1745.12	1974.29	229.17	1912.26	2287.42	375.15	2658.28
t_n141	1808.68	2089.32	280.64	1842.28	2105.75	263.46	2027.43	2313.23	285.8	2672.7	3123.17	450.47	t_n141	1807.32	2094.89	287.58	1848.39	2119.33	270.94	2025.81	2332.2	306.39	2644.21	3128.55	484.34	t_n141	1733.03	2032.8	299.77	1705.36	1925.01	219.65	1858.36	2230.62	372.26	2752.32	3156.99	404.67	t_n141	1732.56	2033.52	300.96	1701.2	1935.6	234.4	1870.94	2244.55	373.6	2613.07
t_n142	1727.95	2006.06	278.1	1758.26	2019.51	261.25	1957.95	2232.55	274.6	2592.06	3035.86	443.8	t_n142	1717.83	2003.49	285.66	1761.93	2028.1	266.16	1958.11	2251.84	293.73	2565.16	3042.48	477.32	t_n142	1678.76	1983.73	304.97	1640.92	1871.55	230.62	1794.81	2167.85	373.04	2669.21	3071.61	402.4	t_n142	1668.37	1976.84	308.47	1636.77	1883.56	246.8	1813.26	2183.41	370.15	2542.17
t_n143	1592.8	1900.86	308.07	1609.59	1888.44	278.85	1845.73	2110.65	264.92	2471.7	2911.11	439.42	t_n143	1585.37	1899.44	314.07	1610.22	1893.59	283.37	1851.16	2133.82	282.66	2430.12	2895.97	465.86	t_n143	1605.73	1911.89	306.15	1545.97	1800.85	254.89	1707.11	2080.14	373.03	2571.76	2974.6	402.84	t_n143	1593.77	1903.57	309.8	1544.96	1810.86	265.9	1730.91	2096.87	365.96	2441.33
t_n144	1477.86	1814.68	336.82	1484.71	1785.35	300.65	1767.42	2029.94	262.52	2368.79	2802.99	434.2	t_n144	1467.17	1813.61	346.44	1488.72	1791.47	302.75	1764.57	2042.86	278.3	2329.58	2788.36	458.78	t_n144	1524.21	1846	321.78	1444.36	1727.03	282.67	1650.64	2017.82	367.18	2472.23	2874.46	402.23	t_n144	1514.74	1840.51	325.76	1448.16	1737.22	289.06	1668.95	2035.64	366.7	2346
t_n145	1041.46	1519.85	478.39	967.78	1416.01	448.23	1448.93	1748.42	299.49	2016.72	2468.12	451.4	t_n145	1027.92	1520.37	492.45	967.56	1417.76	450.2	1448.89	1755.85	306.95	1986.28	2446.64	460.36	t_n145	1327.25	1707.47	380.22	1167.14	1550.28	383.14	1462.72	1845.2	382.48	2230.59	2665.94	435.34	t_n145	1314.18	1700.04	385.86	1170.27	1556.72	386.45	1480.37	1856.96	376.59	2112.59
t_n146	696.25	1087.12	390.87	723.69	1008.62	284.92	1043.24	1379.87	336.63	1527.15	2005.6	478.44	t_n146	691.5	1069.42	377.92	724.52	1015.89	291.37	1053.77	1390.09	336.31	1518.94	2009.66	490.72	t_n146	1017.25	1439.99	422.74	929.7	1308.44	378.75	1201.34	1589.14	387.8	1848.08	2315.9	467.82	t_n146	1016.79	1441.24	424.45	927.85	1311.77	383.92	1209.46	1594.52	385.06	1762.78
t_n147	580.5	879.95	299.45	624.42	846.59	222.17	874.65	1191.67	317.02	1295.34	1757.85	462.52	t_n147	579.31	864.06	284.76	621.96	849.75	227.8	879.65	1197.98	318.33	1277.47	1761.35	483.89	t_n147	813.38	1257.17	443.79	738.63	1113.47	374.84	1020.98	1399.49	378.5	1582.72	2060.88	478.16	t_n147	813.48	1259.08	445.6	754.91	1135.95	381.03	1036.4	1414.49	378.09	1515.98
t_n148	517.32	770.51	253.19	568.77	757.51	188.74	774.42	1071.64	297.21	1158.88	1609.99	451.11	t_n148	517.69	759.23	241.54	567.41	761.07	193.66	783.53	1080.21	296.68	1143.72	1614.78	471.06	t_n148	680.91	1131.77	450.86	638.65	1006.57	367.92	893.41	1271.47	378.06	1404.22	1879.56	475.34	t_n148	682.86	1134.56	451.69	638.3	1009.56	371.26	908.13	1283.11	374.98	1353.07
t_n149	459.04	672.88	213.84	509.91	674.3	164.39	684.07	957.13	273.07	1024.99	1459.39	434.4	t_n149	455.81	662.52	206.7	507.65	675.64	167.99	687.78	960.31	272.53	1011.81	1464.81	453	t_n149	532.56	980.89	448.33	529.93	871.16	341.23	759.08	1135.51	376.43	1239.47	1708.65	469.18	t_n149	530.58	977.04	446.45	531.74	880.06	348.32	765.93	1138.36	372.44	1188.24
t_n150	321.12	357.01	35.89	349.1	415.5	66.4	416.47	563.98	147.51	623	999.21	376.21	t_n150	320.78	356.27	35.49	348.34	414.65	66.31	418.94	567.16	148.22	614.15	1002.46	388.31	t_n150	327.3	578.59	251.29	353.01	547.28	194.27	508.64	799.15	290.52	868.67	1294.1	425.43	t_n150	325.75	579.48	253.72	353.15	550.54	197.39	521.41	811.1	289.69	846.75
t_n151	290.02	307.05	17.03	310.22	358.23	48.01	358.6	477.88	119.28	526.94	870.75	343.81	t_n151	290.72	307.5	16.78	309.68	357.74	48.06	359.78	480.32	120.53	516.79	870.75	353.96	t_n151	286.41	306.82	20.42	293.23	366.37	73.13	422	687	265	736.96	1137.39	400.43	t_n151	286.36	306.74	20.38	294.48	366.97	72.49	428.91	696.9	267.99	711.21
t_n152	252.29	268.87	16.58	263.88	297.08	33.2	289.55	374.33	84.78	416.79	711.61	294.82	t_n152	251.88	268.46	16.58	264.36	297.06	32.7	288.79	374.83	86.04	409.76	710	300.24	t_n152	253.46	285.89	32.43	259.18	323.51	64.33	327.34	549.95	222.61	593.57	955.69	362.12	t_n152	254.11	286	31.89	259.41	322.53	63.13	327.63	553.23	225.6	566.4
t_n153	235	250.04	15.04	243.31	268.97	25.67	259.73	330.95	71.22	372.79	641.55	268.76	t_n153	235.31	250.46	15.14	243.32	268.88	25.56	260.01	332.83	72.82	360.92	636.06	275.14	t_n153	233.59	265.92	32.34	237.02	290.69	53.67	276.2	470.38	194.18	513.66	861.66	348	t_n153	234.41	266.82	32.41	236.46	289.56	53.1	279.11	477.32	198.22	492.39
t_n154	197.16	208.64	11.48	197.21	210.76	13.54	199.01	240.56	41.56	267.92	478.77	210.85	t_n154	196.88	208.54	11.66	197.28	210.71	13.43	199.16	242.19	43.04	265.71	479.06	213.35	t_n154	197.85	225.09	27.24	197.91	223.32	25.41	199.38	295.27	95.89	309.67	654.34	344.67	t_n154	198.09	225.28	27.19	197.87	222.98	25.11	199.25	301.58	102.34	295.03
t_n155	208.46	221.53	13.07	209.54	227.48	17.94	213.78	273.26	59.47	309.12	539.73	230.61	t_n155	208.73	221.99	13.27	209.49	227.47	17.98	212.98	273.93	60.96	296.74	532.31	235.57	t_n155	208.77	231	22.23	208.8	228.63	19.83	209.34	360.95	151.61	376.95	725.89	348.93	t_n155	208.8	231.13	22.33	208.81	228.56	19.76	209.27	371.36	162.09	362.48
t_n156	576.33	915.38	339.05	612.4	868.87	256.47	870.17	1198.24	328.08	1307.67	1772.46	464.8	t_n156	570.32	899.65	329.34	607.39	866.78	259.39	876.83	1202.05	325.23	1280.26	1765.95	485.69	t_n156	721.08	1243.33	522.25	711.94	1139.01	427.07	940.74	1394.86	454.12	1445.55	2024.06	578.52	t_n156	741.6	1252.42	510.82	692.97	1130.81	437.83	946.58	1389.07	442.49	1382.64
t_n157	420.14	745.72	325.59	446.03	696.86	250.83	659.31	985.9	326.59	995.77	1457.79	462.02	t_n157	426.83	740.6	313.76	446.1	701.61	255.51	667.46	990.81	323.35	982.91	1460.25	477.34	t_n157	494.63	1043.43	548.81	466.08	925.23	459.15	621.25	1144.38	523.13	989.15	1667.84	678.68	t_n157	495.94	1040.98	545.04	447.57	918.57	471.01	632.94	1150.26	517.32	951.64
t_n158	749.29	1218.85	469.56	739.9	742.04	2.14	1098.13	1465.15	367.02	1572.11	2060.74	488.62	t_n158	742.74	1212.06	469.32	739.88	741.99	2.11	1106.86	1460.42	353.56	1576.94	2067.03	490.09	t_n158	992.02	1468.09	476.07	739.9	742.01	2.11	1114.46	1561.36	446.9	1734.27	2298.59	564.32	t_n158	978.9	1464.78	485.88	739.89	742.03	2.14	1118.12	1570.29	452.17	1656.55
t_n159	611.41	1072.85	461.44	566.16	667.26	101.1	910.15	1286.82	376.67	1337.33	1831.65	494.32	t_n159	592.48	1063.92	471.45	563.19	666.22	103.04	927.05	1290.38	363.34	1325.82	1825.65	499.82	t_n159	777.76	1284.55	506.79	532.62	688.19	155.57	901.86	1368.87	467.01	1392.58	2004.68	612.09	t_n159	778.55	1287.13	508.57	529.68	687.76	158.09	908.02	1378.62	470.6	1353.68
t_n160	327.74	772.26	444.52	310.73	498.7	187.97	549.86	933.16	383.31	847.02	1372.07	525.05	t_n160	321.85	766.91	445.05	314.65	501.81	187.16	549.7	926.11	376.41	828.27	1352.7	524.43	t_n160	431.61	959.3	527.69	288.26	545.22	256.96	517.47	1019.89	502.41	816.64	1499.59	682.95	t_n160	437.81	970.37	532.56	286.88	545.66	258.78	518.36	1023.71	505.35	789.56
t_n161	937.79	1513.75	575.96	1002.78	1471.79	469.01	1432.86	1744.63	311.78	1981.36	2447	465.64	t_n161	942.52	1519.63	577.11	1017.59	1472.12	454.52	1441.26	1769.33	328.07	1964.44	2441.87	477.43	t_n161	1138.4	1625.17	486.77	1095.16	1528.46	433.3	1359.87	1795.46	435.59	2066.32	2581.91	515.59	t_n161	1127.46	1616.91	489.46	1085.62	1518.65	433.03	1362.58	1802.09	439.51	1962.46
t_n162	779.7	1298.05	518.35	812.73	1248.65	435.92	1212.69	1548.64	335.95	1723.58	2203.43	479.85	t_n162	778.19	1296.01	517.81	824.15	1244.64	420.49	1207.31	1566.22	358.92	1713.58	2203.04	489.46	t_n162	984.2	1445.5	461.3	936.24	1354.5	418.26	1186.4	1617.07	430.67	1819.95	2332.32	512.36	t_n162	971.43	1435.87	464.43	931.86	1356.94	425.08	1206.56	1638.01	431.45	1730.87
t_n163	622.71	1012.45	389.74	624.37	984.94	360.57	970.44	1314.71	344.27	1418.67	1897.07	478.4	t_n163	633.14	1016.64	383.49	625.7	986.69	360.99	965.17	1335.81	370.64	1394.53	1881.27	486.74	t_n163	803.54	1244.4	440.86	772.66	1147.72	375.06	1020.36	1421.79	401.43	1574.7	2066.56	491.87	t_n163	788.7	1230.18	441.48	768.99	1153.9	384.91	1026.12	1430.22	404.1	1472.04
t_n164	583.38	940.68	357.3	579.91	911.64	331.72	896.21	1237.98	341.77	1319.96	1789.54	469.58	t_n164	582.5	934.03	351.53	579.13	913.56	334.42	892.14	1255.34	363.2	1290.81	1771.58	480.77	t_n164	717.59	1145.37	427.78	701.6	1073.84	372.23	926.37	1327.52	401.16	1448.56	1937.66	489.1	t_n164	715.01	1141.25	426.24	692.59	1069.8	377.21	944.8	1347.37	402.57	1357.55
t_n165	367.5	611.74	244.25	364.16	597.97	233.81	541.52	871.69	330.17	841.29	1291.27	449.98	t_n165	367.13	610.62	243.49	366.03	597.72	231.69	545.41	878.8	333.39	831.24	1282.86	451.62	t_n165	501.84	824.16	322.31	468.26	780.19	311.93	652.41	1059.42	407.01	1041.95	1549.66	507.71	t_n165	502.51	824.29	321.78	480.52	784.28	303.76	658.21	1064.62	406.41	988.63
t_n166	264.08	434.09	170.01	255.47	415.77	160.3	385.4	672.42	287.01	608.87	1002.74	393.87	t_n166	262.2	433.03	170.83	255.9	417.57	161.67	388.73	675.19	286.46	597.38	991.99	394.61	t_n166	356.83	546.78	189.95	317.18	565.71	248.54	463.28	824.96	361.68	781.99	1255.92	473.93	t_n166	360.23	549.78	189.56	319.03	561.01	241.98	462.96	832.3	369.34	746.55
t_n167	195.82	287.91	92.09	176.13	291.75	115.62	268.52	495.67	227.15	425.81	748.49	322.68	t_n167	195.72	287.54	91.81	177.55	292.8	115.26	265.51	489.79	224.28	415.4	739.66	324.26	t_n167	208.97	391.43	182.45	204.6	393.73	189.13	315.29	621.66	306.37	544.67	974.68	430.01	t_n167	210.31	389.02	178.71	205.55	392.58	187.03	316.44	630.78	314.34	526.66
t_n168	141.63	195.7	54.07	127.35	212.35	85.01	190.82	370.3	179.48	308.39	563.82	255.43	t_n168	142.32	194.99	52.67	125.36	210.98	85.61	193.22	369.14	175.92	302.23	560.56	258.33	t_n168	127.85	197.37	69.51	107.26	227.2	119.93	181.14	464.04	282.9	345.99	744.19	398.2	t_n168	127.84	197.49	69.65	107.14	229.05	121.91	189.21	473.17	283.96	324.59
t_n169	461.58	778.39	316.81	474.46	763.44	288.98	719.11	1054.52	335.41	1073.32	1535.58	462.26	t_n169	463.87	777.44	313.57	472.9	764.97	292.07	722.92	1073.82	350.9	1060.34	1528.38	468.04	t_n169	472.45	976.23	503.78	450.85	890.6	439.76	640.93	1140.32	499.38	1013.49	1655.68	642.19	t_n169	473.14	971.12	497.98	467.29	903.28	436	649.33	1151.85	502.52	951.59
t_n170	583.51	946.96	363.45	582.15	920.82	338.67	908.13	1249.14	341.01	1322.12	1791.67	469.55	t_n170	590.34	950.25	359.91	581.88	921.89	340.02	903.77	1266.46	362.69	1304.88	1785.63	480.75	t_n170	695.56	1174.36	478.8	670.05	1077.73	407.68	918.84	1335.05	416.21	1431.36	1941.36	509.99	t_n170	699.31	1166.78	467.47	674.51	1083.76	409.25	924.69	1344.88	420.19	1339.45
t_n171	512.43	842.48	330.05	515.3	829.51	314.21	787.21	1121.42	334.21	1168.69	1624.81	456.12	t_n171	518.83	846.48	327.64	520.13	831.33	311.2	788.07	1138.85	350.78	1148.86	1615.34	466.48	t_n171	516.25	1038.82	522.57	518.25	963.22	444.97	727.91	1191.85	463.94	1170.2	1745.04	574.84	t_n171	522.65	1039.46	516.81	524.93	970.71	445.78	744.86	1212.41	467.54	1119.73
t_n172	777.85	1365.42	587.56	844.16	1321.39	477.23	1262.13	1602.32	340.19	1768.75	2259.91	491.15	t_n172	782.77	1373	590.24	848.03	1309.77	461.74	1266.32	1622.76	356.45	1754.98	2257.44	502.46	t_n172	866.4	1472.89	606.49	833.55	1400.28	566.74	1093.18	1630.12	536.94	1692.24	2346.53	654.29	t_n172	844.53	1469.68	625.15	828.79	1403.86	575.07	1109.54	1641.77	532.23	1624.95
t_n173	1132.58	1637.67	505.09	1189.9	1559.41	369.51	1452.23	1763.29	311.05	1961.06	2462.33	501.27	t_n173	1121.72	1623.29	501.56	1195.41	1560.6	365.18	1458.29	1773.78	315.48	1953.11	2461.32	508.2	t_n173	1241.47	1711.78	470.31	1216.16	1610.63	394.47	1371.42	1822.58	451.16	2081.94	2638.23	556.29	t_n173	1228.66	1704.44	475.79	1217.85	1617.02	399.16	1371.89	1832.2	460.31	1988.71
t_n174	1021.67	1527.31	505.64	1090.76	1440.59	349.83	1327.04	1634.87	307.83	1761.2	2270.64	509.44	t_n174	1007.35	1512.36	505.01	1092.39	1443.27	350.88	1325.47	1636.4	310.93	1744.76	2261.17	516.42	t_n174	1104.77	1592.7	487.93	1070.66	1483.75	413.09	1232.3	1680.73	448.43	1869.2	2453.5	584.3	t_n174	1090.31	1580.27	489.95	1073.04	1484.94	411.9	1237.23	1695.37	458.14	1802.65
t_n175	882.92	1381.78	498.86	961.86	1294.34	332.48	1169.11	1470.1	300.98	1522.99	2048.03	525.04	t_n175	894.89	1388.42	493.52	969.23	1305.22	335.99	1167.27	1465.03	297.76	1503.89	2033.26	529.37	t_n175	961.43	1438.82	477.39	941.61	1352.97	411.36	1070.46	1506.6	436.13	1633.39	2231.22	597.84	t_n175	946.26	1423.09	476.82	940.22	1349.48	409.26	1068.63	1511.29	442.65	1556.49
t_n176	661.57	1111.74	450.16	739.07	1020.1	281.03	854.03	1114.1	260.07	1002.53	1537.57	535.04	t_n176	657.92	1104.58	446.66	737.09	1019.01	281.92	859.35	1115.06	255.71	981.08	1516.18	535.1	t_n176	710.83	1165.31	454.47	726.99	1087.18	360.18	800.86	1199.62	398.76	1184.11	1789.67	605.56	t_n176	715.95	1166.72	450.76	728.49	1093.47	364.98	802.55	1207.14	404.59	1129.62
t_n177	411.39	769.35	357.96	502.86	666.99	164.13	539.49	640.55	101.06	477.09	877.39	400.3	t_n177	411.26	764.94	353.67	501.41	665.75	164.34	539.25	641.12	101.87	476.78	873.65	396.87	t_n177	454.3	836.1	381.81	519.94	729.29	209.35	540.06	703.66	163.6	596.51	1175.38	578.87	t_n177	448.06	830.74	382.68	518.49	725.3	206.8	540.39	706.2	165.81	566.29
t_n178	890.61	1424.94	534.34	956.78	1312.77	356	1150	1514.95	364.95	1584.98	2117.58	532.6	t_n178	881.87	1417.03	535.16	958.95	1316.16	357.22	1155.75	1513.16	357.41	1582.64	2120.92	538.28	t_n178	924.33	1462.39	538.06	887.18	1327.28	440.1	945.8	1483.95	538.16	1556.13	2280.03	723.9	t_n178	915.75	1451.9	536.15	892.46	1327.12	434.66	944.14	1493.53	549.39	1465.98
t_n179	716.99	1254.31	537.31	756.71	1111.85	355.14	907.32	1316.25	408.93	1291.18	1841.82	550.64	t_n179	725.52	1263.06	537.53	755.33	1111.6	356.27	903.82	1307.06	403.24	1278.84	1832	553.16	t_n179	721.9	1228.96	507.07	733.5	1071.79	338.29	733.83	1196.53	462.71	1176.5	1969.83	793.34	t_n179	713.99	1219.83	505.84	728.68	1064.18	335.49	734.48	1205.41	470.93	1135.6
t_n180	92.36	827.28	734.92	102.65	744.4	641.75	154.16	603.73	449.57	237.64	799.82	562.18	t_n180	80.08	810.3	730.22	104.57	746.47	641.9	163.59	601.7	438.11	239.17	795.61	556.44	t_n180	108.15	550.22	442.07	98.74	493.34	394.59	139.15	490.37	351.23	221.4	683.28	461.88	t_n180	98.41	540.79	442.38	103.23	504.83	401.6	144.46	489.87	345.4	213.59
t_n181	1603.54	1943.35	339.81	1643.16	1953.02	309.86	1882.54	2164.18	281.64	2521.36	2966.97	445.61	t_n181	1601.96	1950.56	348.6	1647.73	1955.66	307.93	1868.34	2164.94	296.6	2476.36	2952.37	476.01	t_n181	1479.36	1935.93	456.57	1452.09	1832.11	380.03	1651.7	2100.51	448.8	2453.46	2965.85	512.39	t_n181	1456.7	1935.82	479.12	1446.08	1844.58	398.5	1648.37	2110.27	461.9	2338.67
t_n182	579.24	1404.54	825.3	593.63	1280.38	686.75	880.66	1611.6	730.94	1609.42	2313.4	703.99	t_n182	565.67	1385.93	820.26	614.22	1304.09	689.87	910.4	1614.17	703.77	1573.62	2299.76	726.14	t_n182	706.85	1393.31	686.46	640.72	1335.57	694.85	820.69	1484.24	663.56	1331.25	2190.2	858.95	t_n182	704.01	1405	700.99	629.01	1327.35	698.34	822.72	1492.44	669.72	1296.37
t_n183	326.42	659.81	333.4	346.75	533.55	186.81	360.23	929.08	568.84	816.02	1555.96	739.94	t_n183	327.66	657.39	329.74	347.5	535.36	187.86	367.6	928.41	560.81	819.54	1561.39	741.85	t_n183	379.26	738.85	359.59	355.76	697.89	342.12	416.48	782.7	366.23	743.98	1288.94	544.96	t_n183	373.85	739.9	366.06	352.36	691.24	338.89	424.92	791.66	366.74	724.78
t_n184	294.09	540	245.92	300.02	429.22	129.2	312.02	812.77	500.75	693.9	1387.62	693.72	t_n184	295.05	538.74	243.69	300.9	431.16	130.26	310.82	804.02	493.2	700.39	1390.14	689.75	t_n184	295.34	609.71	314.38	291.73	592.38	300.65	334.25	665.12	330.87	631.43	1142.63	511.21	t_n184	293.14	607.06	313.92	294.72	593.55	298.84	336.31	674.26	337.94	609.46
t_n185	227.74	261.26	33.52	223.99	262.2	38.21	223.97	582.12	358.14	483.23	1050.91	567.68	t_n185	227.86	261.33	33.47	223.98	262.79	38.81	224.27	577.79	353.52	479.52	1042.28	562.75	t_n185	228.45	261.55	33.09	224.4	263.8	39.4	224.41	441.97	217.56	418.13	865.51	447.38	t_n185	228.2	261.2	32.99	223.93	263.33	39.4	224.21	448.79	224.58	403.6
t_n186	63.23	120.91	57.68	66.28	113.73	47.45	65.13	218.19	153.07	158.12	434.27	276.16	t_n186	63.47	121.1	57.63	67.09	114.29	47.2	65.15	216.98	151.83	159.32	430.86	271.54	t_n186	63.75	171.15	107.4	62.11	151.91	89.8	64.78	156.2	91.42	124.16	365.69	241.53	t_n186	62.6	170.81	108.2	63.32	152.28	88.96	64.72	160.85	96.13	118.62
t_n187	528.49	1145	616.51	576.16	1153.48	577.32	675.81	1329.7	653.89	1028.11	1843.25	815.14	t_n187	521.75	1163.34	641.6	567.41	1158.73	591.31	672.6	1328.85	656.25	978.8	1822.23	843.43	t_n187	528.29	1165.72	637.43	532.18	1071.39	539.21	602.88	1256.14	653.26	920	1756.51	836.51	t_n187	525.34	1144.15	618.81	525.18	1052.87	527.69	603.32	1236.99	633.67	883.71
t_n188	442.16	1006.36	564.2	482.97	1015.67	532.71	567.59	1175.83	608.24	863.17	1630.31	767.14	t_n188	445.94	1038.24	592.3	453.77	996.26	542.48	564.37	1176.99	612.62	830.41	1620.86	790.45	t_n188	439.05	1051.68	612.64	410.7	935.51	524.82	505.32	1132.02	626.69	779.73	1585.6	805.87	t_n188	428.37	1028.29	599.92	407.77	911.97	504.2	493.43	1105.92	612.49	729.16
t_n189	374.25	888.87	514.62	389.38	872.55	483.17	483.84	1042.78	558.93	755.17	1464.03	708.86	t_n189	374.26	912.81	538.54	380.5	871.39	490.89	477.09	1040.38	563.29	705.82	1433.87	728.05	t_n189	317.4	944.78	627.38	305.68	816.87	511.19	380.88	994.47	613.59	616.45	1411.21	794.77	t_n189	292.37	903.1	610.73	307.52	806.45	498.93	391.13	992.42	601.29	596.7
t_n190	1829.31	2113.42	284.11	1866.82	2129.01	262.2	2041.51	2325.98	284.47	2688.09	3137.09	449	t_n190	1828.74	2116.37	287.64	1870.72	2140.64	269.91	2036.09	2340.44	304.36	2646.96	3132.3	485.34	t_n190	1770.3	2046.69	276.39	1752.86	1947.67	194.81	1872.34	2225.92	353.58	2707.53	3146.42	438.89	t_n190	1769.18	2043.24	274.06	1746.47	1952.42	205.95	1886.3	2237.54	351.24	2570.65
t_n191	1799.11	2063.22	264.11	1833.05	2077.13	244.08	2000.36	2270.43	270.07	2620.51	3066.1	445.59	t_n191	1800.52	2067.31	266.79	1836.59	2087.49	250.89	1999.19	2288.04	288.85	2589.44	3067.74	478.3	t_n191	1733.12	1996.17	263.04	1715.99	1901.44	185.46	1828.88	2167.81	338.94	2608.62	3053.8	445.18	t_n191	1734.32	1997.36	263.03	1711.65	1907.52	195.88	1837.48	2172.03	334.55	2486.36
t_n192	1717.9	1969.83	251.94	1751.81	1979.64	227.84	1909.54	2158.53	249	2502.55	2941.27	438.71	t_n192	1721.6	1973.96	252.35	1753.57	1983.22	229.65	1911.65	2176.98	265.33	2475.07	2943.18	468.1	t_n192	1516.24	1923.75	407.51	1488.55	1834.1	345.55	1646.65	2051.2	404.56	2408.6	2908.82	500.22	t_n192	1514.68	1917.05	402.37	1488.64	1845.6	356.96	1673.38	2074.55	401.17	2281.57
t_n193	849.19	1396.72	547.53	935.71	1351.06	415.35	1362.97	1657.23	294.26	1891.89	2350.46	458.57	t_n193	856.59	1421.35	564.76	934.67	1348.83	414.16	1364.87	1669.95	305.08	1879.23	2348.59	469.36	t_n193	956.5	1412.93	456.42	901.81	1237.81	335.99	1062.9	1495.79	432.89	1648.09	2206.74	558.65	t_n193	956.81	1412.71	455.9	893.81	1246.41	352.6	1076.72	1505.08	428.36	1547.7
t_n194	783.44	1242.24	458.8	847.68	1201.46	353.78	1242.6	1528.22	285.62	1741.61	2190.42	448.81	t_n194	779.07	1255.17	476.1	848.16	1200.55	352.39	1243.93	1537.74	293.8	1732.07	2190.37	458.3	t_n194	811.83	1263.34	451.52	779.07	1120.25	341.17	935.98	1354.06	418.08	1461.6	2025.28	563.68	t_n194	812.02	1261.47	449.45	771.34	1125.66	354.32	937.7	1353.83	416.13	1374.41
t_n195	665.39	930.6	265.22	720.79	955.98	235.19	1005.53	1292.1	286.57	1476.6	1909.9	433.3	t_n195	666.27	939.18	272.91	725.02	963.44	238.41	1007.21	1300.29	293.08	1460.98	1908.55	447.57	t_n195	626.26	1024.61	398.35	619.08	914.2	295.12	747.22	1131.81	384.58	1142.6	1701.74	559.13	t_n195	623.29	1014.35	391.06	611.88	907.91	296.03	749.11	1130.67	381.56	1094.36
t_n196	603.8	770.41	166.61	635.14	811.21	176.07	860.46	1131.14	270.68	1297.61	1716.26	418.65	t_n196	601.27	769.5	168.23	635.77	814.27	178.5	862.5	1138.79	276.28	1282.12	1717.04	434.92	t_n196	545.82	864.66	318.85	537.33	769.73	232.4	637.75	984.15	346.41	969.3	1502.4	533.1	t_n196	548.32	860.81	312.49	533.1	765.66	232.55	637.86	989.74	351.87	934.4
t_n197	515.61	545.87	30.26	524.88	608.54	83.65	641.67	856.38	214.7	1001.95	1390.03	388.08	t_n197	515.99	546.15	30.16	527.56	612.26	84.7	643.44	862.52	219.08	984.14	1386.51	402.37	t_n197	482.62	544.44	61.81	470.15	550.46	80.32	504	730.18	226.17	765.47	1211.47	446	t_n197	482.3	544.1	61.8	470.9	551.22	80.32	504.42	734.31	229.89	733.05
t_n198	456.51	491.52	35	465.79	531.91	66.12	529.8	705.24	175.44	823.43	1181.36	357.93	t_n198	456.8	491.66	34.85	466.49	533.6	67.11	530.23	710.19	179.97	821.29	1189.98	368.68	t_n198	423.38	507.15	83.77	419.29	500.18	80.88	443.49	613.07	169.58	639.68	1042.72	403.04	t_n198	425.14	508.76	83.62	417.9	498.28	80.38	443.59	614.69	171.09	605.8
t_n199	375.62	401.21	25.59	376.83	402.76	25.93	383.97	495.83	111.85	594.39	895.58	301.19	t_n199	376.01	401.19	25.18	376.61	402.75	26.14	383.94	499.6	115.66	588.24	897.74	309.5	t_n199	379.35	432.73	53.38	378.71	418.66	39.95	383.72	449.5	65.78	478.95	818.97	340.02	t_n199	379.55	432.76	53.2	379.07	419.68	40.61	383.89	451.65	67.76	452.78
t_n200	212.09	274.21	62.11	204.84	262.01	57.18	241.27	342.15	100.88	396.46	630.87	234.41	t_n200	211.73	274.51	62.78	205	261.96	56.96	240.91	345.31	104.39	389.51	629.76	240.25	t_n200	220.12	346.01	125.89	214	324.1	110.09	220.45	346.08	125.64	342.97	634.6	291.63	t_n200	220.73	346.96	126.22	217.5	324.47	106.97	224.61	349.68	125.07	328.28
t_n201	163.21	207.54	44.33	160.48	197.54	37.06	192.26	280.22	87.97	324.19	522.9	198.71	t_n201	163.38	207.9	44.52	160.61	197.19	36.57	191.59	281.68	90.09	317.56	521.68	204.12	t_n201	156.64	271.48	114.84	157.34	259.13	101.79	170.59	281.75	111.16	266.36	532.25	265.88	t_n201	157.31	274.23	116.92	159.02	259.86	100.85	169.49	283.34	113.85	255.03
t_n202	124.33	130.22	5.89	123.81	131.49	7.69	143.94	216.38	72.44	245.51	406.71	161.2	t_n202	124.31	130.19	5.88	123.83	131.46	7.63	144.76	219.49	74.73	238.09	404.4	166.31	t_n202	124.04	130.04	5.99	123.73	130.2	6.47	123.58	197.91	74.33	176.82	418.82	242	t_n202	124.01	130.01	6	123.7	130.34	6.63	123.64	199.51	75.87	167.16
t_n203	749.34	1231.54	482.2	810.67	1178.23	367.56	1218.03	1512.94	294.91	1706.55	2153.31	446.76	t_n203	748.85	1256.38	507.53	811.03	1177.93	366.9	1217.88	1519.53	301.64	1699.67	2155.74	456.07	t_n203	834.81	1281.57	446.76	791.65	1096.56	304.9	925.24	1360.37	435.12	1473.84	2015.66	541.83	t_n203	835.69	1289.03	453.34	782.69	1103.38	320.69	941.68	1368.49	426.8	1411.82
t_n204	671.98	1117.59	445.61	734.35	1071.76	337.41	1110.56	1407.1	296.54	1559.29	1996.06	436.78	t_n204	680.82	1149.43	468.61	733.14	1072.63	339.5	1109.95	1412.48	302.53	1559.62	2003.09	443.46	t_n204	714.93	1174.54	459.61	693.87	1011.53	317.66	835.52	1272.7	437.18	1334.37	1878.22	543.85	t_n204	711.19	1175.69	464.5	695.62	1025.94	330.32	840.3	1272.9	432.6	1264.02
t_n205	519.41	889.73	370.32	566.12	876.56	310.45	847.58	1169.56	321.98	1203.11	1651.3	448.19	t_n205	517.93	910.21	392.28	559.44	877.56	318.12	851.81	1182.63	330.82	1216.06	1664.98	448.92	t_n205	508.1	971.39	463.29	492.32	844.84	352.53	574.92	1058.14	483.23	935.37	1561.5	626.13	t_n205	506.23	987.82	481.6	480.26	840.8	360.54	597.91	1071.95	474.04	892
t_n206	427.78	784.71	356.93	463.81	759.11	295.3	705.55	1031.91	326.36	1016.43	1461.7	445.28	t_n206	415.43	788.97	373.54	459.61	761.36	301.74	706.78	1041.22	334.44	1016.94	1464.92	447.98	t_n206	367.01	848.97	481.96	371.8	748.23	376.42	448.87	934.04	485.17	735.15	1379	643.85	t_n206	354.37	854.93	500.55	367.98	748.25	380.27	449.98	926.95	476.97	686.22
t_n207	555.86	963.44	407.59	613.61	936.32	322.71	932.84	1237.06	304.22	1326.56	1753.91	427.34	t_n207	557.96	988.72	430.76	617.37	943.51	326.14	930.79	1241.21	310.43	1325.69	1761.25	435.56	t_n207	519.29	1035.95	516.67	517.41	899.3	381.89	644.89	1127.98	483.1	1039.71	1651.72	612.01	t_n207	511.95	1036.39	524.45	513.41	902.3	388.89	643.51	1122.58	479.07	994.26
t_n208	671.48	1121.61	450.13	731.77	1070.48	338.71	1105.84	1402.38	296.54	1549.03	1987.17	438.15	t_n208	675	1146.08	471.08	728.36	1069.67	341.31	1102.57	1402.18	299.61	1554.75	2000.33	445.59	t_n208	697.53	1179.24	481.71	663.79	1012.88	349.08	807.88	1252.21	444.32	1303.56	1858.13	554.57	t_n208	703.78	1184.31	480.52	656.8	1023.89	367.09	824.45	1265.31	440.85	1242.48
t_n209	552.21	992.06	439.85	618.05	951.56	333.51	942.45	1247.04	304.59	1337.1	1772.57	435.48	t_n209	556.42	1011.12	454.71	617.61	954.61	336.99	943.48	1252.92	309.44	1339.12	1783.6	444.48	t_n209	531.29	1040.74	509.45	524.1	898.95	374.85	676.33	1129.79	453.46	1092.88	1672.91	580.03	t_n209	553.92	1059.8	505.88	526.8	911.14	384.34	686.77	1141.25	454.48	1042.26
t_n210	200.81	598.51	397.7	245.02	593.26	348.25	409.89	740.05	330.16	595.18	1068.01	472.83	t_n210	202.37	601.13	398.77	245	595.89	350.89	409.2	744.57	335.36	586.39	1059.89	473.5	t_n210	206.56	654.94	448.38	212.33	602.99	390.65	307.36	724.55	417.19	505.96	1080.36	574.4	t_n210	208.6	652.02	443.42	207.73	603.41	395.68	315.94	730.12	414.18	486.14
t_n211	588.34	1541.04	952.7	680.38	1541.19	860.81	1140.73	1663.15	522.42	1535.94	2251.2	715.26	t_n211	599.78	1563.58	963.8	716.82	1553.77	836.95	1136.53	1668.32	531.79	1528.63	2247.03	718.4	t_n211	496.65	1284.13	787.48	482.07	1162.68	680.61	559.05	1362.17	803.13	852.05	1942.86	1090.81	t_n211	504.83	1286.43	781.6	474.83	1188.21	713.38	563.43	1383.03	819.6	826.85
t_n212	460.12	1379.92	919.8	523.36	1349.43	826.07	937.63	1482.91	545.29	1265.33	2004.14	738.8	t_n212	468.65	1397.87	929.22	527.97	1339.19	811.21	937.49	1487.36	549.87	1248.48	1989	740.51	t_n212	347.82	1145.15	797.33	357.97	1046.59	688.61	440.65	1222.17	781.52	688.04	1754.74	1066.7	t_n212	368.12	1159.34	791.22	366.73	1065.9	699.17	439.02	1229.47	790.45	659.74
t_n213	1725.31	1935.14	209.83	1748.08	1940.64	192.56	1875.24	2095.68	220.44	2399.53	2846.45	446.92	t_n213	1723.87	1935.53	211.66	1744.97	1941.32	196.35	1868.45	2103.73	235.28	2366.23	2832.71	466.48	t_n213	1663.08	1888.73	225.65	1653.72	1815.67	161.95	1725.44	2011.37	285.93	2332.6	2844.87	512.27	t_n213	1659.7	1883.14	223.43	1652.83	1820.63	167.8	1734.18	2022.88	288.7	2223.57
t_n214	1564.93	1675.06	110.13	1567.45	1657.74	90.29	1591.4	1664.28	72.88	1704.24	2269.34	565.1	t_n214	1564.82	1676.28	111.47	1568.29	1656.38	88.09	1591.88	1666.27	74.39	1685.73	2256.82	571.09	t_n214	1571.27	1695.74	124.47	1571.02	1659.8	88.78	1593.46	1700.44	106.98	1785.35	2353.37	568.02	t_n214	1569.17	1691.54	122.36	1569.88	1658.91	89.02	1593.21	1701.78	108.57	1703.88
t_n215	1281.06	1529.69	248.63	1296.41	1497.92	201.51	1310.35	1463	152.65	1416.76	1957.01	540.25	t_n215	1288.11	1531.16	243.06	1290.38	1491.81	201.43	1311.11	1463.89	152.79	1402.92	1951.62	548.7	t_n215	1157.76	1503.19	345.43	1159.52	1485.49	325.98	1217.82	1495.13	277.31	1480.9	2036.29	555.4	t_n215	1154.28	1494.91	340.63	1156.12	1481.47	325.34	1219.63	1493.47	273.84	1426.33
t_n216	1189.19	1473.25	284.06	1206.05	1432.76	226.71	1222.21	1390.99	168.78	1327.36	1853.43	526.07	t_n216	1195.84	1472.36	276.53	1200.43	1427.76	227.33	1223.97	1392.05	168.07	1320.1	1853.02	532.91	t_n216	1023.19	1414.52	391.33	1008.54	1402.9	394.36	1114.94	1418.88	303.94	1368.24	1923.87	555.63	t_n216	1023.35	1416.19	392.84	1005.91	1404.1	398.19	1111.03	1414.84	303.81	1308.46
t_n217	1024.53	1384.62	360.1	1043.77	1329.59	285.82	1074.98	1278.16	203.18	1186.46	1688.83	502.37	t_n217	1028.37	1389.48	361.11	1042.48	1324.96	282.48	1072.96	1274.09	201.14	1175.3	1683.48	508.18	t_n217	831.3	1299.38	468.07	804.6	1281.9	477.3	930.83	1299.82	368.98	1157.68	1735.55	577.87	t_n217	825.61	1292.96	467.35	823.26	1293.22	469.96	937.71	1296.28	358.57	1109.55
t_n218	380.37	954.63	574.26	382.23	883.98	501.75	470.71	820.46	349.75	567.38	1038.52	471.14	t_n218	381.69	972.37	590.69	382.69	879.43	496.74	465.17	817.61	352.44	566.27	1036.58	470.32	t_n218	269.66	865.56	595.9	286.14	849.86	563.72	370.45	875.54	505.09	525.98	1117.5	591.52	t_n218	274.57	874.08	599.51	298.57	846.27	547.7	382.73	878.18	495.44	512.8
t_n219	1027.39	1393.47	366.08	1043.21	1334.37	291.17	1077.13	1281.74	204.62	1187.01	1692.96	505.95	t_n219	1030.23	1394.81	364.58	1047.59	1335.01	287.43	1079.18	1283.64	204.46	1174.87	1684.42	509.54	t_n219	819.24	1307.35	488.11	819.57	1314.45	494.88	930.48	1300.87	370.39	1149.37	1747.46	598.09	t_n219	818.22	1305.23	487.02	807.84	1304.26	496.42	942.08	1305.85	363.77	1101.56
t_n220	1033.74	1341.48	307.74	1039.77	1281.39	241.62	1045.06	1224.44	179.38	1117.58	1635.26	517.68	t_n220	1034.52	1340.55	306.03	1039.52	1278.71	239.18	1045.11	1222.1	176.99	1102.08	1623.28	521.2	t_n220	1015.31	1296.16	280.85	1023.17	1259.07	235.9	1043.65	1224.84	181.19	1060.39	1709.05	648.66	t_n220	1015.42	1296.96	281.55	1021.23	1257.32	236.09	1043.09	1226.46	183.37	1022.46
t_n221	1291.95	1582.51	290.56	1326.14	1548.31	222.17	1338.25	1504.53	166.29	1440.31	2003.62	563.32	t_n221	1283.28	1580.6	297.32	1325.79	1548.86	223.07	1341.2	1509.4	168.21	1428.79	1999.98	571.19	t_n221	953.8	1567.42	613.62	969.08	1563.33	594.24	1114.2	1553.96	439.76	1385.76	2066.2	680.44	t_n221	946.59	1569.48	622.9	975.06	1564.39	589.33	1122.41	1552.08	429.67	1311.2
t_n222	1617.86	1943.09	325.23	1656.56	1944.65	288.09	1827.02	2104.34	277.31	2385.77	2850.78	465.01	t_n222	1605.1	1940.5	335.4	1656.25	1956.35	300.1	1824.84	2118.78	293.94	2378.17	2861.34	483.17	t_n222	1223.71	1892.92	669.21	1247.05	1832.02	584.97	1461.23	2028.46	567.23	2172.13	2867.31	695.18	t_n222	1228.65	1879.61	650.96	1235.01	1824.75	589.74	1471.41	2035.59	564.18	2084.83
t_n223	1444.43	1849.41	404.98	1485.32	1835.47	350.14	1665.67	1976.4	310.72	2186.32	2683	496.68	t_n223	1433.74	1846.28	412.54	1483.22	1846.12	362.89	1658.32	1992.42	334.1	2158.75	2673.42	514.66	t_n223	1064.65	1750.31	685.66	1062.14	1705.81	643.67	1285.67	1881.87	596.2	1929.53	2671.58	742.05	t_n223	1071.94	1738.81	666.86	1076.75	1711.75	635	1285.73	1872.26	586.53	1835.5
t_n224	1055.76	1658.33	602.58	1088.34	1612.4	524.07	1284.95	1686.22	401.27	1674.82	2289.78	614.96	t_n224	1067.04	1649.98	582.93	1095.23	1619.85	524.61	1263.05	1692.61	429.56	1663.16	2279.77	616.61	t_n224	801.75	1453.47	651.72	783.85	1443.48	659.63	963.96	1571.82	607.86	1467.38	2248.35	780.97	t_n224	810.11	1454.7	644.59	792.03	1444.52	652.49	980.22	1564.36	584.14	1401.2
t_n225	439.85	1054.22	614.38	448.58	1027.29	578.72	454.18	971.22	517.04	647.62	1303.94	656.32	t_n225	432.57	1035.67	603.1	438.99	1035.95	596.96	456.75	971.64	514.89	649.69	1284.4	634.71	t_n225	440.73	849.24	408.51	418.69	809.7	391	506.05	869.06	363.01	744.68	1251.02	506.34	t_n225	435.99	834.8	398.81	422.26	803.95	381.69	500.75	861.18	360.43	713.55
t_n226	376.98	954.94	577.96	377.19	913.05	535.86	391.94	863.93	471.99	554.18	1154.08	599.91	t_n226	375.62	935.76	560.14	364.65	918.5	553.85	395.33	867.58	472.25	544.99	1121.67	576.67	t_n226	367.9	752.35	384.46	369.97	744.89	374.91	418.47	763.06	344.59	649.09	1127.55	478.47	t_n226	372.93	751.6	378.67	377.43	743.32	365.88	423.79	766.22	342.43	605.46
t_n227	241.06	730.12	489.06	286.25	744.71	458.45	288.77	680.14	391.36	405.61	892.42	486.81	t_n227	247.19	729.26	482.06	276.66	748.78	472.12	291.57	681.62	390.05	409.71	877.08	467.37	t_n227	247.58	600.72	353.15	250.11	593.7	343.6	308.33	617.74	309.4	463.97	898.1	434.13	t_n227	249.09	600.56	351.47	247.89	579.96	332.07	314.77	623.02	308.25	453.41
t_n228	188.38	597.4	409.01	186.01	568.09	382.08	217.17	538.19	321.03	312.04	701.09	389.05	t_n228	197.49	602.64	405.15	198.92	588.46	389.54	215.87	533.12	317.25	309.75	686.58	376.83	t_n228	153.28	499.4	346.13	165.36	481.07	315.7	204.93	495.96	291.03	323.82	735.24	411.41	t_n228	169.65	512.08	342.44	171.53	475.73	304.2	208.7	499.04	290.34	306.05
t_n229	1609.83	2053.69	443.86	1633.18	2047.76	414.58	1907.92	2225.24	317.33	2547.6	3020.21	472.61	t_n229	1884.96	2230.74	345.77	1940.03	2266.31	326.28	2132.6	2475.42	342.81	2785.42	3286.25	500.83	t_n229	1628.96	2026.43	397.47	1606.88	1930.69	323.81	1773.74	2210.01	436.27	2641.66	3124.41	482.75	t_n229	1775.83	2130.62	354.79	1743.99	2034.38	290.4	1932.55	2343.91	411.37	2708.97
t_n230	1420.69	1926.4	505.71	1423.28	1885.72	462.44	1747.11	2071.95	324.84	2331.39	2822.33	490.94	t_n230	1681.54	2125.19	443.65	1798.01	2135.95	337.94	2054.04	2378.87	324.83	2692	3181.83	489.83	t_n230	1481.34	1910.45	429.11	1454.2	1826.53	372.34	1629.24	2071.97	442.73	2434.3	2944.52	510.22	t_n230	1630.99	2026.53	395.55	1582.89	1941.31	358.43	1802.5	2241.96	439.47	2585.17
t_n231	989.23	1612.48	623.25	976.35	1528.61	552.26	1260.14	1651.36	391.22	1727.92	2304.69	576.77	t_n231	1459.93	2009.66	549.72	1620.02	1997.9	377.87	1974.29	2291.15	316.85	2602.66	3083.68	481.03	t_n231	1164.42	1678.81	514.4	1147.09	1611.23	464.14	1324.71	1813.61	488.9	1987.71	2576.98	589.27	t_n231	1537.99	1943.74	405.75	1479.6	1862.35	382.75	1715.24	2157.34	442.1	2472.75
t_n232	649.24	1273.7	624.46	622.36	1182.74	560.39	844.59	1260.1	415.51	1171.08	1759.79	588.71	t_n232	1351.14	1926.5	575.37	1528.99	1919.9	390.91	1904.44	2218.18	313.74	2528.95	3004.55	475.6	t_n232	895.21	1392.15	496.93	874.92	1336.03	461.12	1039.07	1499.23	460.17	1555.93	2150.88	594.95	t_n232	1481.46	1897.12	415.65	1408.8	1801.47	392.68	1651.65	2095.34	443.69	2395.46
t_n233	331.85	887.18	555.32	324.6	809.42	484.83	494.46	852.2	357.74	703.13	1202.18	499.06	t_n233	1026.25	1661.29	635.04	1224.4	1644.11	419.72	1681.53	2002.92	321.39	2293.78	2764.15	470.36	t_n233	585.09	1061.29	476.2	585.3	1016.57	431.28	711.35	1147.8	436.45	1079.28	1650.84	571.57	t_n233	1266.99	1729.3	462.31	1210.05	1636.27	426.22	1445.56	1900	454.44	2166.63
t_n234	194.09	639.77	445.68	212.28	594.39	382.11	310.98	583.32	272.34	441.16	819.47	378.3	t_n234	802.13	1178.21	376.08	983.77	1302.29	318.52	1407.77	1723.79	316.02	1999.24	2465.11	465.87	t_n234	393.56	806.82	413.27	387.84	766.35	378.51	474.42	867.27	392.85	721.2	1227.17	505.97	t_n234	961.65	1405.27	443.62	954.57	1344.07	389.5	1201.86	1611.1	409.24	1803.61
t_n235	108.47	420.4	311.93	118.77	384.2	265.43	171.51	350.84	179.33	252.59	504.55	251.96	t_n235	734.05	967.97	233.92	880.12	1120.47	240.35	1261.21	1559.21	298	1790.1	2262.42	472.32	t_n235	202.4	567.51	365.11	201.78	537.35	335.57	251.49	591.69	340.2	408.1	850.14	442.04	t_n235	817.63	1213.17	395.54	834.68	1167.62	332.94	1064.63	1435.58	370.95	1618.39
t_n236	393.92	953.03	559.11	387.08	656.22	269.14	448.32	649.01	200.7	440.07	1098.2	658.13	t_n236	660.54	719.25	58.71	755.68	860	104.33	1028.5	1284.64	256.14	1469.58	1946.28	476.7	t_n236	377.07	945.46	568.4	391.1	640.64	249.54	447.26	609.01	161.75	394.17	1103.65	709.48	t_n236	680.96	834.14	153.18	714.57	851.21	136.64	886.48	1173.23	286.75	1334.93
t_n237	637.78	1576.32	938.54	726.58	1497.76	771.19	1112.93	1635.9	522.98	1545.27	2232.58	687.31	t_n237	633.51	671.65	38.14	707.87	786.31	78.44	930.62	1164.09	233.47	1335.06	1805.33	470.27	t_n237	664.6	1504.85	840.25	649.94	1464.41	814.46	877.66	1638.83	761.17	1365.52	2338.02	972.5	t_n237	626.7	650.64	23.95	662.9	750.67	87.77	806.05	1057.86	251.81	1199.33
t_n238	1911.36	2286.86	375.5	1958.35	2316.45	358.11	2151.65	2493.43	341.78	2875.55	3345.16	469.61	t_n238	601.66	633.36	31.7	653.87	713.17	59.31	817.2	1018.23	201.03	1147.62	1599.05	451.43	t_n238	1803.46	2157.9	354.44	1777.29	2050.19	272.9	1946.39	2365.51	419.12	2901.4	3322.15	420.75	t_n238	599.84	630.98	31.13	624.97	694.22	69.25	721.23	923.6	202.37	1034.94
t_n239	1738.89	2172.31	433.42	1815.03	2177.79	362.76	2075.87	2401.72	325.85	2774.06	3232.42	458.35	t_n239	584.61	614.75	30.13	627.4	680.65	53.25	766.44	953.57	187.13	1074.09	1511.37	437.28	t_n239	1663.86	2064.08	400.22	1615.21	1957.82	342.6	1803.28	2254.78	451.51	2763.54	3206.17	442.64	t_n239	554.78	606.28	51.49	568.16	650.81	82.65	633.72	856.5	222.77	938.95
t_n240	1526.79	2056.76	529.96	1645.42	2044.07	398.65	1988.37	2305.62	317.25	2665.36	3115.75	450.39	t_n240	539.43	578.41	38.99	565.34	619.49	54.15	667.08	837.01	169.93	914.2	1323.46	409.26	t_n240	1585.53	1990.51	404.98	1522.2	1883.19	360.99	1720.08	2173.1	453.01	2633.95	3087.49	453.54	t_n240	507.24	562.83	55.59	507.88	585.91	78.03	513.41	719.17	205.76	735.53
t_n241	1411.44	1969.71	558.27	1541.26	1955.5	414.25	1924.81	2238.91	314.1	2602.38	3047.75	445.37	t_n241	317.87	332.83	14.96	317.19	329.73	12.54	316.6	342.62	26.03	270.65	518.58	247.92	t_n241	1502.78	1923.1	420.32	1452.18	1824.09	371.91	1646.24	2096.8	450.55	2553.01	3011.49	458.49	t_n241	317.77	332.76	14.99	317.29	330.99	13.7	316.52	358.11	41.59	196.4
t_n242	1051.01	1679.17	628.16	1217.5	1658.24	440.75	1702.31	2019.38	317.08	2373.34	2817.53	444.18	t_n242	66.9	87.56	20.66	65.64	87.59	21.95	65.98	110.36	44.38	72.11	165.16	93.04	t_n242	1284.12	1759.02	474.91	1216.59	1643.59	427	1448.15	1902.92	454.77	2284	2784.95	500.94	t_n242	65.48	86.11	20.63	64.83	81.08	16.26	65.72	82.26	16.54	46.79
t_n243	804.88	1184.24	379.36	981.54	1309.3	327.76	1419.11	1734.43	315.31	2046.13	2504.03	457.9	t_n243	72.08	161	88.92	70.04	137.46	67.42	69.07	122.36	53.29	76.41	173.66	97.26	t_n243	966.84	1440.01	473.17	959.74	1348.52	388.78	1206.75	1631.96	425.22	1886.85	2457.31	570.46	t_n243	52.64	123.92	71.28	52.73	105.08	52.34	60.67	78.47	17.8	47.43
t_n244	734.77	968.9	234.13	882.13	1128.66	246.53	1255.87	1554.38	298.5	1833.89	2300.4	466.51	t_n244	579.48	606.08	26.6	616.96	664.53	47.57	731.86	906.09	174.23	1019.12	1447.87	428.75	t_n244	826.48	1245.32	418.84	835.48	1167.37	331.89	1065	1447.95	382.96	1665.46	2224.06	558.61	t_n244	575.14	610.24	35.1	592.96	657.72	64.77	654.86	830.31	175.45	903.55
t_n245	660.56	719.18	58.63	754.54	861.93	107.39	1026.53	1283.92	257.4	1503.4	1973.27	469.87	t_n245	554.99	573.84	18.85	574.08	605.86	31.77	630.57	770.77	140.2	856.82	1258.95	402.13	t_n245	678.19	831.82	153.64	715.06	851.92	136.86	883.78	1181.88	298.1	1376.97	1889.59	512.62	t_n245	547.83	581.91	34.07	554.65	609.98	55.33	579.28	714.66	135.38	720.87
t_n246	633.89	671.97	38.08	708.19	787.88	79.69	932.7	1166.04	233.34	1362.12	1826.01	463.89	t_n246	530.69	539.84	9.15	530.92	542.26	11.33	530.88	635.24	104.36	687.45	1058.56	371.11	t_n246	626.59	650.38	23.78	663.25	750.97	87.72	801.15	1061.04	259.89	1239.83	1732.89	493.06	t_n246	530.85	545.57	14.72	530.92	544.76	13.84	529.68	594.89	65.22	526.94
t_n247	601.68	633.39	31.71	654	713.82	59.82	815.8	1015.6	199.8	1177.65	1622.18	444.53	t_n247	509.92	547.24	37.32	508.51	563.99	55.48	528.88	697.05	168.17	748.73	1133.56	384.83	t_n247	599.49	630.28	30.79	623.06	691.81	68.75	718.27	928.68	210.41	1080.06	1542.99	462.94	t_n247	505.27	556.06	50.79	505.37	575.69	70.32	512.42	635.45	123.03	601.53
t_n248	584.74	614.72	29.98	625.49	679.46	53.96	767.5	954.19	186.69	1095.75	1528.06	432.31	t_n248	669.95	1015.64	345.69	829.66	1134.8	305.14	1230.91	1546.45	315.54	1775.61	2258.99	483.37	t_n248	553.47	605.45	51.98	568.27	650.92	82.65	629.36	862.13	232.78	967.81	1440.23	472.41	t_n248	700.12	1274.28	574.16	686.85	1227.54	540.69	947.4	1448.66	501.26	1463.23
t_n249	540	578.74	38.74	565.43	620.08	54.65	663.67	831.19	167.53	927.76	1336.62	408.86	t_n249	802.44	1357.09	554.65	941.76	1333.06	391.3	1336.67	1725.56	388.89	1977.05	2461.12	484.07	t_n249	507.1	562.5	55.4	508.28	587.62	79.34	513.27	726.05	212.78	761.6	1273.88	512.29	t_n249	1070.9	1552.89	481.98	990.33	1416.22	425.89	1161.51	1665.28	503.76	1850
t_n250	317.77	332.75	14.98	317.11	329.6	12.49	316.57	342.15	25.58	272.98	530.9	257.92	t_n250	643.95	1117.57	473.63	724.14	1041.45	317.32	937.28	1419.96	482.68	1587.26	2103.58	516.32	t_n250	317.81	332.83	15.02	317.25	330.9	13.65	316.69	359.55	42.86	199.06	403.12	204.06	t_n250	893.46	1355.27	461.8	798.69	1168.3	369.61	908	1388.3	480.3	1551.67
t_n251	67.13	87.62	20.49	65.52	87.24	21.72	65.9	110.7	44.8	72.28	168.63	96.34	t_n251	600	1037.8	437.8	652.98	944.81	291.84	833.24	1312.96	479.72	1433.32	1947.13	513.81	t_n251	65.46	86.15	20.69	64.87	81.03	16.17	65.68	81.98	16.3	46.55	116.54	69.99	t_n251	804.67	1265.92	461.25	721.13	1077.5	356.38	812.06	1283.03	470.97	1406.05
t_n252	73.66	162.44	88.79	68.47	136.2	67.73	68.91	122.68	53.77	77.78	178.6	100.83	t_n252	476.14	848.74	372.61	523.79	749.88	226.09	581.32	1028.21	446.89	1112.3	1609.9	497.6	t_n252	53.26	125.26	72.01	53.45	106.24	52.79	60.7	78.92	18.22	48.87	126.13	77.26	t_n252	615.37	1098.25	482.88	574.8	899.99	325.19	605.5	1062.5	457	1133.46
t_n253	579.41	605.9	26.49	617.03	665.02	47.99	734.47	906.61	172.14	1044.09	1466.67	422.58	t_n253	353.99	677.71	323.72	384.58	580.29	195.7	404.68	775.45	370.77	806.88	1268.41	461.53	t_n253	575.67	610.16	34.49	592.66	655.99	63.33	656.25	836.55	180.29	935.57	1393.04	457.47	t_n253	393.43	880.7	487.27	394.85	668.31	273.46	399.42	765.46	366.04	749.58
t_n254	554.98	573.85	18.87	573.38	605.65	32.27	631.09	768.66	137.56	887.25	1284.19	396.95	t_n254	315.45	621.29	305.85	349.86	519.93	170.07	360.77	703.32	342.55	713.24	1174.04	460.8	t_n254	548.79	582.78	33.99	554.61	609.66	55.05	582	722.7	140.7	738.07	1191.86	453.78	t_n254	354.53	840.82	486.29	359.18	635.07	275.89	359.13	692.93	333.8	670.52
t_n255	530.44	539.89	9.44	530.6	542.16	11.56	530.79	634.59	103.8	710.34	1079.32	368.98	t_n255	510.51	963.58	453.07	567.06	865.63	298.57	727.56	1204.53	476.97	1255.14	1793.44	538.3	t_n255	530.88	545.61	14.73	530.94	544.69	13.75	529.61	596.07	66.46	534.79	986.01	451.21	t_n255	597.09	1176.02	578.93	441.66	903.89	462.22	437.71	1148.85	711.13	1106.99
t_n256	510.47	547.63	37.17	508.27	564.37	56.1	528.45	694.07	165.63	777.82	1161.97	384.15	t_n256	755.95	1644.5	888.55	794.58	1453.08	658.49	1811.55	2144.78	333.22	2427.19	2908.4	481.21	t_n256	505.37	556.38	51.01	505.46	575.93	70.48	512.41	639.56	127.15	613.66	1117.96	504.3	t_n256	954.03	1647.05	693.02	920.02	1412.97	492.94	1314.51	1993.93	679.42	2148.46
t_n257	670.47	1012.51	342.05	829.83	1144.41	314.59	1227.47	1546.02	318.55	1801.89	2283.63	481.75	t_n257	669.13	1434.44	765.31	720.19	1271.31	551.12	1649.5	2013.34	363.84	2225.77	2721.06	495.29	t_n257	702.04	1308.39	606.35	681.8	1226.06	544.26	953.7	1463.32	509.62	1529.52	2226.62	697.1	t_n257	823.76	1490.24	666.49	799.99	1299.04	499.05	1172.55	1860.19	687.64	1921.3
t_n258	834.97	1381.85	546.88	940.94	1339	398.06	1339.96	1732.96	393	2021.33	2495.03	473.7	t_n258	585.62	1272.29	686.67	636.99	1125.91	488.92	1460.02	1863.33	403.32	1996.9	2524.21	527.31	t_n258	1078.13	1574.09	495.96	982.55	1426.56	444.01	1175.95	1669.78	493.83	1939.26	2516.17	576.91	t_n258	693.54	1353.42	659.88	669.87	1185.06	515.18	1045.19	1725.46	680.27	1684.82
t_n259	662.64	1111.37	448.73	725.19	1043.33	318.14	933.28	1419.3	486.02	1626.99	2130.25	503.26	t_n259	404.42	970.41	565.98	485.67	906.83	421.16	1088.31	1577.29	488.98	1502.77	2136.16	633.38	t_n259	901.19	1366.59	465.4	796.33	1175.41	379.09	919.48	1396.06	476.58	1617.43	2203.71	586.28	t_n259	464.91	1106.21	641.3	444.76	965.61	520.85	729.65	1442.81	713.16	1237.08
t_n260	613.65	1025.7	412.05	654.82	945.18	290.35	830.09	1310.88	480.8	1479.29	1979.11	499.82	t_n260	704.61	1475.89	771.28	738.69	1298.5	559.8	1703.44	2047.31	343.87	2284.71	2767.96	483.25	t_n260	811.22	1278.13	466.91	719.54	1086.59	367.06	819.54	1287.54	468	1465.44	2049.07	583.63	t_n260	819.09	1478.27	659.18	826.73	1257.33	430.6	1211.37	1903.18	691.81	2003.8
t_n261	496	841.76	345.77	525.42	750.36	224.94	575.22	1023.18	447.97	1137.29	1618.08	480.78	t_n261	552.71	1169.9	617.19	626.73	1103.92	477.18	1448.89	1862.87	413.98	1987.83	2515.7	527.87	t_n261	622.65	1112.18	489.53	570.83	901.63	330.81	610.46	1069.42	458.96	1184.59	1768.4	583.81	t_n261	574.85	1297.2	722.35	598.05	1119.36	521.31	986.21	1722.1	735.89	1630.62
t_n262	365.84	675.56	309.73	386.93	584.21	197.28	404.27	770.39	366.12	831.98	1279.24	447.27	t_n262	584.94	754.93	169.98	615.69	1063.77	448.08	1435.69	1842.63	406.93	1987.64	2501.49	513.85	t_n262	409.53	910.39	500.87	393.23	671.86	278.63	399	766.64	367.64	766.44	1408.72	642.28	t_n262	569.34	765.11	195.77	574.71	1027.03	452.32	969.51	1712	742.49	1659.76
t_n263	320.05	610.06	290	349.11	518.97	169.86	360.17	700.61	340.44	740.48	1185.28	444.8	t_n263	1637.58	2215.99	578.41	1662.66	2213.74	551.08	1934.61	2343.7	409.08	2578.32	3098.49	520.16	t_n263	352.75	852.29	499.54	358.87	637.57	278.7	358.85	698.68	339.83	675.05	1321.4	646.34	t_n263	1656.22	2156.24	500.03	1631.72	2065.93	434.22	1834.35	2437.77	603.42	2612.9
t_n264	520.38	936.2	415.82	568.67	862.36	293.69	715.02	1196.74	481.72	1312.52	1831.15	518.63	t_n264	1435.85	2064.36	628.51	1465	2044.17	579.17	1771.4	2177.03	405.63	2355.51	2885.72	530.21	t_n264	588.42	1181.87	593.44	443.8	905.28	461.48	432.57	1147.55	714.99	1164.65	1908.68	744.03	t_n264	1508.82	2037.76	528.94	1480.61	1945.49	464.88	1679.3	2281.5	602.2	2417.79
t_n265	758.33	1651.93	893.6	788.22	1415.52	627.3	1833.55	2177.62	344.06	2487.54	2940.49	452.95	t_n265	998.29	1709.86	711.57	1003.69	1637.32	633.63	1277.44	1711.65	434.21	1733.85	2339.06	605.21	t_n265	961.64	1669.21	707.58	926.21	1415.33	489.12	1295.34	2024.24	728.91	2268.77	2953.93	685.16	t_n265	1187.41	1767.03	579.62	1149.54	1691.43	541.89	1364.8	1970.81	606.01	1976.05
t_n266	681.64	1449.12	767.48	717.29	1240.72	523.43	1657.18	2039.94	382.77	2291.08	2758.32	467.23	t_n266	641.17	1350.22	709.05	656.04	1250.55	594.51	860.01	1301.97	441.95	1180.22	1790.72	610.5	t_n266	827.81	1511.91	684.11	799.14	1288.75	489.61	1158.11	1891.6	733.48	2022.61	2775.13	752.52	t_n266	904.54	1447.31	542.77	866.79	1393.15	526.36	1057.53	1614.17	556.65	1539.21
t_n267	589.3	1275.72	686.42	635.7	1100.03	464.32	1473.07	1902.41	429.33	2062.82	2567.99	505.17	t_n267	329.57	929.15	599.58	374.17	865.19	491.02	507.17	884.79	377.62	699.35	1212.45	513.1	t_n267	694.02	1361.19	667.17	665.87	1163.98	498.11	1026.03	1750.13	724.11	1783.06	2578.53	795.47	t_n267	591.87	1099.65	507.78	582.37	1055.57	473.2	727.67	1216.17	488.5	1054.89
t_n268	424.36	989.29	564.93	481.64	878.95	397.32	1095.48	1606.88	511.4	1550.68	2170.15	619.47	t_n268	203.89	690.95	487.06	215.61	604.97	389.35	310.74	595.64	284.9	446.45	838.41	391.95	t_n268	473.01	1124.82	651.8	445.21	953.02	507.81	705.85	1444.24	738.4	1286.14	2162.47	876.32	t_n268	391.01	825.32	434.31	385.63	782.78	397.15	501.55	918.5	416.95	705.53
t_n269	708.06	1478.05	769.99	738.69	1269.32	530.63	1715.3	2077.61	362.32	2347.34	2805.82	458.48	t_n269	110.37	473.71	363.34	122.76	392.16	269.41	169.35	361.39	192.04	250.92	513.15	262.23	t_n269	835.79	1509.7	673.91	817.78	1249.72	431.93	1186.3	1924.53	738.24	2109.92	2817.77	707.84	t_n269	201.46	580.88	379.42	199.93	547.35	347.42	263.94	621.37	357.43	400.05
t_n270	554.08	1183.4	629.32	620.86	1075.83	454.97	1454.14	1902.55	448.42	2036.01	2556	519.99	t_n270	390.94	1001.99	611.05	385.78	665.21	279.43	448.47	665.18	216.71	444.2	1121.28	677.08	t_n270	572.38	1314.21	741.83	587.38	1113.04	525.66	973.54	1756.23	782.69	1725.69	2564.55	838.86	t_n270	378.7	977.2	598.5	388.72	634.6	245.87	447.81	615.93	168.12	411.97
t_n271	590.62	757.33	166.71	610.88	1038.18	427.31	1442.16	1881.27	439.11	2034.93	2530.61	495.68	t_n271	624.73	1674.32	1049.59	725.18	1611.37	886.19	1124.24	1676.88	552.63	1543.07	2276.99	733.92	t_n271	569.65	762.5	192.85	574.28	1018.96	444.68	946.08	1739.65	793.57	1745.57	2552.59	807.01	t_n271	699.17	1628.36	929.19	615.95	1516.18	900.23	904.2	1771.07	866.87	1358.37
[truncated: 15 more columns]

## Sheet: effect removing Bangiomorpha
MCMCTREE (320 genes)																			MCMCTREE (320 genes)
AUTOCORRELATED CLOCK									UNCORRELATED CLOCK										AUTOCORRELATED CLOCK		UNCORRELATED CLOCK
AMORPHEA ROOT																			AMORPHEA ROOT
NODE_ID	CAL_UNIF				CAL_UNIF_noBangiomorpha				NODE_ID	CAL_UNIF				CAL_UNIF_noBangiomorpha					Effect of including the Bangiomorpha fossil
	mean	sup95%	inf95%	HPD width	mean	sup95%	inf95%	HPD width		mean	sup95%	inf95%	HPD width	mean	sup95%	inf95%	HPD width		mean	HPD width	mean	HPD width
	765.65			357.96	727.01			272.82		932.69			429.11	941.67			442.43		51.63	74.4	5.11	9.03
t_n137	2132.22	1951.14	2335.52	384.38	1618.64	1471.38	1778.91	307.53	t_n137	2021.84	1872.21	2196.13	323.92	2031.38	1866.82	2205.81	338.99		513.58	76.85	9.54	15.07
t_n138	2114.48	1939.69	2310.28	370.58	1605.23	1465.48	1770.32	304.84	t_n138	2008.71	1861.42	2179.22	317.8	2018.24	1864.12	2196.81	332.69		509.25	65.74	9.53	14.89
t_n139	2028.11	1874.53	2194.58	320.05	1541.23	1410.73	1694.08	283.36	t_n139	1955.42	1819.13	2114.23	295.1	1964.25	1812.73	2121.8	309.07		486.88	36.69	8.83	13.97
t_n140	1987.3	1848.34	2148.1	299.75	1512.63	1385.41	1659.85	274.44	t_n140	1916.67	1780.63	2077.68	297.05	1924.95	1777.29	2087.17	309.88		474.67	25.31	8.28	12.83
t_n141	1940.23	1808.68	2089.32	280.64	1481.48	1358.55	1624.74	266.19	t_n141	1876.33	1733.03	2032.8	299.77	1884.11	1737.26	2046.82	309.56		458.75	14.45	7.78	9.79
t_n142	1859.41	1727.95	2006.06	278.1	1430.91	1311.55	1567.34	255.79	t_n142	1819.05	1678.76	1983.73	304.97	1826.31	1674.48	1988.63	314.15		428.5	22.31	7.26	9.18
t_n143	1741.45	1592.8	1900.86	308.07	1360.47	1243.49	1490.42	246.92	t_n143	1746.2	1605.73	1911.89	306.15	1752.45	1601.43	1919.47	318.04		380.98	61.15	6.25	11.89
t_n144	1644.87	1477.86	1814.68	336.82	1304.58	1184.96	1425.04	240.08	t_n144	1676.9	1524.21	1846	321.78	1681.98	1523.6	1854.89	331.29		340.29	96.74	5.08	9.51
t_n145	1286.84	1041.46	1519.85	478.39	1099.72	960.15	1238.41	278.26	t_n145	1505.94	1327.25	1707.47	380.22	1509.77	1329.65	1711.38	381.74		187.12	200.13	3.83	1.52
t_n146	882.79	696.25	1087.12	390.87	823.67	686.07	974.8	288.73	t_n146	1228.98	1017.25	1439.99	422.74	1235.3	1027.22	1442.35	415.14		59.12	102.14	6.32	7.6
t_n147	721.07	580.5	879.95	299.45	688.91	568.16	808.64	240.48	t_n147	1037.79	813.38	1257.17	443.79	1044.31	819.31	1261.74	442.43		32.16	58.97	6.52	1.36
t_n148	637.02	517.32	770.51	253.19	614.41	511.87	722.43	210.57	t_n148	904.32	680.91	1131.77	450.86	910.44	688.38	1144.5	456.12		22.61	42.62	6.12	5.26
t_n149	556.61	459.04	672.88	213.84	541.2	453.02	633.3	180.28	t_n149	759.44	532.56	980.89	448.33	765.22	532.51	984.24	451.72		15.41	33.56	5.78	3.39
t_n150	337.92	321.12	357.01	35.89	337.27	320.89	355.56	34.67	t_n150	445.96	327.3	578.59	251.29	447.71	325.32	579.8	254.49		0.65	1.22	1.75	3.2
t_n151	299.15	290.02	307.05	17.03	299.06	290.68	307.57	16.89	t_n151	297.65	286.41	306.82	20.42	297.69	286.67	306.94	20.27		0.09	0.14	0.04	0.15
t_n152	260.29	252.29	268.87	16.58	260.3	251.94	268.65	16.7	t_n152	270.08	253.46	285.89	32.43	270.08	253.06	285.74	32.67		0.01	0.12	0	0.24
t_n153	242.57	235	250.04	15.04	242.6	235.47	250.48	15.01	t_n153	250.46	233.59	265.92	32.34	250.43	233.35	265.9	32.55		0.03	0.03	0.03	0.21
t_n154	202.03	197.16	208.64	11.48	202.04	196.91	208.53	11.62	t_n154	208.86	197.85	225.09	27.24	208.81	197.99	225.27	27.28		0.01	0.14	0.05	0.04
t_n155	214.21	208.46	221.53	13.07	214.26	208.53	221.8	13.26	t_n155	217.81	208.77	231	22.23	217.84	208.73	230.94	22.21		0.05	0.19	0.03	0.02
t_n156	735.27	576.33	915.38	339.05	698.29	560.43	835.65	275.22	t_n156	1005.26	721.08	1243.33	522.25	1011.82	746.89	1257.34	510.46		36.98	63.83	6.56	11.79
t_n157	573.59	420.14	745.72	325.59	551.39	417.8	707.07	289.27	t_n157	742.14	494.63	1043.43	548.81	748.29	497.16	1049.22	552.06		22.2	36.32	6.15	3.25
t_n158	981.57	749.29	1218.85	469.56	883.74	738.24	1043.79	305.55	t_n158	1242.74	992.02	1468.09	476.07	1242.4	996.68	1480.86	484.18		97.83	164.01	0.34	8.11
t_n159	836.17	611.41	1072.85	461.44	765.03	601.63	937.38	335.75	t_n159	1038.97	777.76	1284.55	506.79	1037.44	775.85	1293.44	517.6		71.14	125.69	1.53	10.81
t_n160	566.5	327.74	772.26	444.52	527.39	328.91	706.62	377.71	t_n160	679.28	431.61	959.3	527.69	677.85	432.68	982.52	549.84		39.11	66.81	1.43	22.15
t_n161	1252.88	937.79	1513.75	575.96	1087.81	936.45	1229.98	293.53	t_n161	1378.97	1138.4	1625.17	486.77	1388.82	1146.23	1650.26	504.03		165.07	282.43	9.85	17.26
t_n162	1043.74	779.7	1298.05	518.35	944.34	783.05	1087.39	304.34	t_n162	1205.77	984.2	1445.5	461.3	1214.45	985.03	1470.87	485.85		99.4	214.01	8.68	24.55
t_n163	819.27	622.71	1012.45	389.74	771.11	629.06	921.85	292.78	t_n163	1022.42	803.54	1244.4	440.86	1030.74	792.87	1257.08	464.22		48.16	96.96	8.32	23.36
t_n164	757.16	583.38	940.68	357.3	716.66	584.2	863.91	279.71	t_n164	934.57	717.59	1145.37	427.78	942.79	722.63	1170.14	447.51		40.5	77.59	8.22	19.73
t_n165	495.44	367.5	611.74	244.25	478.62	362.93	588.42	225.48	t_n165	644.05	501.84	824.16	322.31	647.96	501.06	831.5	330.43		16.82	18.77	3.91	8.12
t_n166	352.17	264.08	434.09	170.01	345.22	264.09	420.85	156.77	t_n166	452.61	356.83	546.78	189.95	453.35	359.36	549.01	189.65		6.95	13.24	0.74	0.3
t_n167	242.26	195.82	287.91	92.09	240.12	194.25	282.6	88.35	t_n167	293.95	208.97	391.43	182.45	293.87	207.6	390.57	182.97		2.14	3.74	0.08	0.52
t_n168	172.4	141.63	195.7	54.07	171.86	141.74	196.25	54.51	t_n168	169.22	127.85	197.37	69.51	169	127.35	197.58	70.24		0.54	0.44	0.22	0.73
t_n169	617.13	461.58	778.39	316.81	589.92	458.98	727.98	269	t_n169	707.17	472.45	976.23	503.78	711.07	470.9	996.67	525.78		27.21	47.81	3.9	22
t_n170	763.59	583.51	946.96	363.45	722.5	581.51	864.48	282.96	t_n170	932.69	695.56	1174.36	478.8	941.67	692.46	1187.28	494.82		41.09	80.49	8.98	16.02
t_n171	667.79	512.43	842.48	330.05	636.23	514.14	786.79	272.66	t_n171	780.81	516.25	1038.82	522.57	788.75	510.08	1050	539.92		31.56	57.39	7.94	17.35
t_n172	1083.01	777.85	1365.42	587.56	969.08	790.26	1120.79	330.52	t_n172	1165.69	866.4	1472.89	606.49	1172.8	866.57	1490.13	623.57		113.93	257.04	7.11	17.08
t_n173	1393.18	1132.58	1637.67	505.09	1151.91	1019.28	1280.36	261.08	t_n173	1479.37	1241.47	1711.78	470.31	1484.8	1241.27	1726.91	485.64		241.27	244.01	5.43	15.33
t_n174	1274.55	1021.67	1527.31	505.64	1070.76	932.36	1195.55	263.18	t_n174	1342.07	1104.77	1592.7	487.93	1347.11	1100.44	1607.75	507.31		203.79	242.46	5.04	19.38
t_n175	1139.32	882.92	1381.78	498.86	974.56	835.79	1103.04	267.24	t_n175	1189.28	961.43	1438.82	477.39	1194.63	947.87	1437.1	489.22		164.76	231.62	5.35	11.83
t_n176	873	661.57	1111.74	450.16	774.67	637.33	915.12	277.79	t_n176	944.38	710.83	1165.31	454.47	947.85	714.83	1183.56	468.73		98.33	172.37	3.47	14.26
t_n177	569.7	411.39	769.35	357.96	522.3	402.14	658.7	256.56	t_n177	622.28	454.3	836.1	381.81	623.22	450.84	842.22	391.38		47.4	101.4	0.94	9.57
t_n178	1161.21	890.61	1424.94	534.34	990.59	856.51	1128.41	271.9	t_n178	1177.02	924.33	1462.39	538.06	1180.12	921.2	1453.26	532.06		170.62	262.44	3.1	6
t_n179	969.36	716.99	1254.31	537.31	845.46	715.41	1006.14	290.73	t_n179	958.09	721.9	1228.96	507.07	960.94	728.04	1238.28	510.25		123.9	246.58	2.85	3.18
t_n180	455.09	92.36	827.28	734.92	328.68	76.19	629.18	552.99	t_n180	283.02	108.15	550.22	442.07	286.66	105.2	543.63	438.43		126.41	181.93	3.64	3.64
t_n181	1776.12	1603.54	1943.35	339.81	1380.08	1254.9	1519.23	264.33	t_n181	1709.7	1479.36	1935.93	456.57	1714.39	1474.5	1949.99	475.49		396.04	75.48	4.69	18.92
t_n182	970.4	579.24	1404.54	825.3	874.31	597.15	1127.55	530.4	t_n182	1047.17	706.85	1393.31	686.46	1054.04	705.18	1411.82	706.64		96.09	294.9	6.87	20.18
t_n183	457.41	326.42	659.81	333.4	440.74	328.35	592.56	264.2	t_n183	562.27	379.26	738.85	359.59	560.97	373.13	739.28	366.15		16.67	69.2	1.3	6.56
t_n184	384.07	294.09	540	245.92	373.11	294.59	489.84	195.25	t_n184	465.17	295.34	609.71	314.38	463.72	294.34	608.13	313.79		10.96	50.67	1.45	0.59
t_n185	246.14	227.74	261.26	33.52	246.09	227.8	261.2	33.4	t_n185	247.38	228.45	261.55	33.09	247.37	228.34	261.74	33.39		0.05	0.12	0.01	0.3
t_n186	92.49	63.23	120.91	57.68	92.58	63.24	121.54	58.3	t_n186	114.5	63.75	171.15	107.4	115.29	63.12	172.57	109.45		0.09	0.62	0.79	2.05
t_n187	810.84	528.49	1145	616.51	727.01	501.92	1002.62	500.7	t_n187	827.63	528.29	1165.72	637.43	844	531.54	1200.3	668.76		83.83	115.81	16.37	31.33
t_n188	699.65	442.16	1006.36	564.2	635.26	423.75	899.98	476.23	t_n188	696.54	439.05	1051.68	612.64	713.17	435.98	1081.64	645.66		64.39	87.97	16.63	33.02
t_n189	606.95	374.25	888.87	514.62	555.32	348.93	793.49	444.57	t_n189	586.58	317.4	944.78	627.38	600.94	308.54	971.22	662.68		51.63	70.05	14.36	35.3
t_n190	1963.1	1829.31	2113.42	284.11	1491.87	1364.54	1633.33	268.79	t_n190	1895.74	1770.3	2046.69	276.39	1903.61	1769.45	2054.55	285.09		471.23	15.32	7.87	8.7
t_n191	1924.75	1799.11	2063.22	264.11	1462.19	1341.51	1600.18	258.67	t_n191	1853.18	1733.12	1996.17	263.04	1860.14	1731.86	2005.21	273.35		462.56	5.44	6.96	10.31
t_n192	1835.05	1717.9	1969.83	251.94	1400.48	1281.64	1529.69	248.05	t_n192	1715.62	1516.24	1923.75	407.51	1724.23	1514.71	1911.7	396.99		434.57	3.89	8.61	10.52
t_n193	1111.83	849.19	1396.72	547.53	1034.25	876.01	1192.78	316.77	t_n193	1178.38	956.5	1412.93	456.42	1198.56	969.5	1438.62	469.12		77.58	230.76	20.18	12.7
t_n194	990	783.44	1242.24	458.8	942.34	801.11	1087.82	286.72	t_n194	1036.28	811.83	1263.34	451.52	1052.1	828.91	1291.46	462.54		47.66	172.08	15.82	11.02
t_n195	790.21	665.39	930.6	265.22	775.95	679.57	885.18	205.61	t_n195	812.52	626.26	1024.61	398.35	823.4	624.74	1039.28	414.54		14.26	59.61	10.88	16.19
t_n196	679.65	603.8	770.41	166.61	674.75	604.52	747.61	143.09	t_n196	682.48	545.82	864.66	318.85	688.5	549.34	884.65	335.31		4.9	23.52	6.02	16.46
t_n197	533.73	515.61	545.87	30.26	533.81	516.15	546.15	29.99	t_n197	519.07	482.62	544.44	61.81	519.09	482.7	544.46	61.76		0.08	0.27	0.02	0.05
t_n198	473.97	456.51	491.52	35	474.07	456.8	491.81	35.01	t_n198	465.64	423.38	507.15	83.77	465.71	424.67	509.13	84.45		0.1	0.01	0.07	0.68
t_n199	387.49	375.62	401.21	25.59	387.4	375.81	401.13	25.32	t_n199	400.36	379.35	432.73	53.38	400.55	379.48	432.6	53.12		0.09	0.27	0.19	0.26
t_n200	243.4	212.09	274.21	62.11	242.95	211.1	272.93	61.83	t_n200	277.44	220.12	346.01	125.89	277.27	222.38	345.82	123.44		0.45	0.28	0.17	2.45
t_n201	183.94	163.21	207.54	44.33	183.6	163.45	207.44	44	t_n201	215.59	156.64	271.48	114.84	215.37	157.84	272.41	114.57		0.34	0.33	0.22	0.27
t_n202	127.65	124.33	130.22	5.89	127.63	124.24	130.13	5.89	t_n202	127.11	124.04	130.04	5.99	127.13	124.06	130.05	5.99		0.02	0	0.02	0
t_n203	971.63	749.34	1231.54	482.2	925.93	772.69	1081.01	308.32	t_n203	1054.84	834.81	1281.57	446.76	1076.56	852.38	1321.19	468.81		45.7	173.88	21.72	22.05
t_n204	878.24	671.98	1117.59	445.61	844.31	693.57	999.98	306.41	t_n204	950.12	714.93	1174.54	459.61	972.63	731.16	1208.83	477.67		33.93	139.2	22.51	18.06
t_n205	685.17	519.41	889.73	370.32	664.2	523.61	827.85	304.24	t_n205	718.33	508.1	971.39	463.29	736.72	515.25	1009.77	494.52		20.97	66.08	18.39	31.23
t_n206	583.32	427.78	784.71	356.93	566.8	417.68	726.93	309.25	t_n206	582.91	367.01	848.97	481.96	599.6	385.79	900.03	514.24		16.52	47.68	16.69	32.28
t_n207	740.1	555.86	963.44	407.59	718.47	566.3	885.69	319.39	t_n207	776.2	519.29	1035.95	516.67	798.58	526.19	1067.52	541.33		21.63	88.2	22.38	24.66
t_n208	869.88	671.48	1121.61	450.13	837.41	686.25	999.56	313.31	t_n208	943.01	697.53	1179.24	481.71	964.23	702.15	1207.78	505.64		32.47	136.82	21.22	23.93
t_n209	746.65	552.21	992.06	439.85	724.69	562.31	892.2	329.89	t_n209	806.17	531.29	1040.74	509.45	825.84	557.67	1087.11	529.43		21.96	109.96	19.67	19.98
t_n210	391.14	200.81	598.51	397.7	382.07	206.34	570.72	364.38	t_n210	461.98	206.56	654.94	448.38	472.23	208.32	665.22	456.9		9.07	33.32	10.25	8.52
t_n211	1053.09	588.34	1541.04	952.7	934.57	637.38	1215.25	577.87	t_n211	848.7	496.65	1284.13	787.48	854.51	508.81	1300.96	792.15		118.52	374.83	5.81	4.67
t_n212	876.1	460.12	1379.92	919.8	792.94	511.18	1085.84	574.66	t_n212	697.4	347.82	1145.15	797.33	702.56	374.01	1160.62	786.6		83.16	345.14	5.16	10.73
t_n213	1820.96	1725.31	1935.14	209.83	1376.91	1255.7	1496.66	240.96	t_n213	1764.67	1663.08	1888.73	225.65	1769.78	1663.35	1896.37	233.01		444.05	31.13	5.11	7.36
t_n214	1613.77	1564.93	1675.06	110.13	1206.7	1100.41	1312.21	211.8	t_n214	1622.24	1571.27	1695.74	124.47	1623.19	1571.63	1699.95	128.32		407.07	101.67	0.95	3.85
t_n215	1415.24	1281.06	1529.69	248.63	1111.86	1007.51	1199.83	192.32	t_n215	1323.66	1157.76	1503.19	345.43	1326.17	1159.48	1512.1	352.61		303.38	56.31	2.51	7.18
t_n216	1341.93	1189.19	1473.25	284.06	1074.44	972.86	1160.5	187.64	t_n216	1214.44	1023.19	1414.52	391.33	1217.97	1025.5	1424.57	399.07		267.49	96.42	3.53	7.74
t_n217	1209.81	1024.53	1384.62	360.1	1001.79	897.68	1093	195.32	t_n217	1061.62	831.3	1299.38	468.07	1066.75	845.87	1309.56	463.69		208.02	164.78	5.13	4.38
t_n218	676.15	380.37	954.63	574.26	608.38	377.4	820.28	442.89	t_n218	581.66	269.66	865.56	595.9	581.02	278.82	865.45	586.63		67.77	131.37	0.64	9.27
t_n219	1216.6	1027.39	1393.47	366.08	1005.98	900.67	1096.78	196.12	t_n219	1066.28	819.24	1307.35	488.11	1068.98	830.61	1321.11	490.49		210.62	169.96	2.7	2.38
t_n220	1183.93	1033.74	1341.48	307.74	1008.46	912.81	1086.81	174	t_n220	1128.88	1015.31	1296.16	280.85	1128.84	1010	1292.05	282.04		175.47	133.74	0.04	1.19
t_n221	1451.65	1291.95	1582.51	290.56	1104.94	978.9	1215.45	236.56	t_n221	1293.15	953.8	1567.42	613.62	1293.42	952.83	1568.02	615.2		346.71	54	0.27	1.58
t_n222	1774.49	1617.86	1943.09	325.23	1346.56	1201.6	1494.94	293.33	t_n222	1606.77	1223.71	1892.92	669.21	1616.9	1231.96	1905.46	673.5		427.93	31.9	10.13	4.29
t_n223	1646.15	1444.43	1849.41	404.98	1248.27	1061.86	1399.71	337.84	t_n223	1434.13	1064.65	1750.31	685.66	1443.32	1077.73	1765.82	688.09		397.88	67.14	9.19	2.43
t_n224	1358.69	1055.76	1658.33	602.58	1035.7	792.57	1249.74	457.17	t_n224	1119.55	801.75	1453.47	651.72	1129.47	795.85	1461.16	665.31		322.99	145.41	9.92	13.59
t_n225	744.64	439.85	1054.22	614.38	577.47	320.64	824.83	504.19	t_n225	627.05	440.73	849.24	408.51	626.75	437.96	841.4	403.44		167.17	110.19	0.3	5.07
t_n226	655.26	376.98	954.94	577.96	508.44	275.85	752.65	476.8	t_n226	546.18	367.9	752.35	384.46	545.84	377.05	759.77	382.73		146.82	101.16	0.34	1.73
t_n227	509.56	241.06	730.12	489.06	393.11	201	615.67	414.66	t_n227	418.26	247.58	600.72	353.15	417.1	242.79	604.11	361.32		116.45	74.4	1.16	8.17
t_n228	396.82	188.38	597.4	409.01	304.97	140.16	491.64	351.48	t_n228	303.08	153.28	499.4	346.13	302.32	176.54	533.02	356.48		91.85	57.53	0.76	10.35
t_n229	1826.76	1609.83	2053.69	443.86	1398.9	1229.95	1556.77	326.82	t_n229	1826.37	1628.96	2026.43	397.47	1835.45	1627.05	2042.47	415.43		427.86	117.04	9.08	17.96
t_n230	1673.91	1420.69	1926.4	505.71	1290.18	1110.31	1456.21	345.9	t_n230	1695.07	1481.34	1910.45	429.11	1703.76	1477.9	1930.62	452.72		383.73	159.81	8.69	23.61
t_n231	1305.3	989.23	1612.48	623.25	1030.06	817.17	1216.1	398.93	t_n231	1420.33	1164.42	1678.81	514.4	1427.98	1166.1	1702	535.9		275.24	224.32	7.65	21.5
t_n232	957.8	649.24	1273.7	624.46	776.32	557.19	995.98	438.79	t_n232	1134.92	895.21	1392.15	496.93	1140.62	880.81	1404.66	523.84		181.48	185.67	5.7	26.91
t_n233	632.22	331.85	887.18	555.32	520.13	308.66	709.97	401.31	t_n233	828.01	585.09	1061.29	476.2	832.38	574.5	1086.08	511.58		112.09	154.01	4.37	35.38
t_n234	432.8	194.09	639.77	445.68	355.4	199.02	536.93	337.9	t_n234	589.03	393.56	806.82	413.27	590.62	389.38	823.82	434.44		77.4	107.78	1.59	21.17
t_n235	260.67	108.47	420.4	311.93	214.81	101.57	338.61	237.04	t_n235	361.26	202.4	567.51	365.11	360.99	202.72	576.61	373.88		45.86	74.89	0.27	8.77
t_n236	658.04	393.92	953.03	559.11	532.84	368.01	769.62	401.6	t_n236	602.98	377.07	945.46	568.4	601.61	370.31	947.74	577.43		125.2	157.51	1.37	9.03
t_n237	1127.53	637.78	1576.32	938.54	918.09	597.12	1176.75	579.62	t_n237	1096.74	664.6	1504.85	840.25	1112.28	658.38	1539.71	881.33		209.44	358.92	15.54	41.08
t_n238	2086.96	1911.36	2286.86	375.5	1587.42	1445.04	1747.8	302.76	t_n238	1972.61	1803.46	2157.9	354.44	1981.68	1809.7	2178.63	368.93		499.54	72.74	9.07	14.49
t_n239	1938.05	1738.89	2172.31	433.42	1499.12	1356.01	1653.32	297.31	t_n239	1858.36	1663.86	2064.08	400.22	1864.38	1661.67	2082.6	420.93		438.93	136.11	6.02	20.71
t_n240	1789.59	1526.79	2056.76	529.96	1412.24	1255.18	1563.9	308.71	t_n240	1774.48	1585.53	1990.51	404.98	1779.1	1571.87	2010.17	438.3		377.35	221.25	4.62	33.32
t_n241	1694.9	1411.44	1969.71	558.27	1355.64	1196.93	1512.84	315.91	t_n241	1713.34	1502.78	1923.1	420.32	1717.81	1496.51	1937.87	441.36		339.26	242.36	4.47	21.04
t_n242	1358.64	1051.01	1679.17	628.16	1175.31	1008.43	1333.67	325.24	t_n242	1523.12	1284.12	1759.02	474.91	1528.11	1277.65	1774.76	497.11		183.33	302.92	4.99	22.2
t_n243	973.63	804.88	1184.24	379.36	951.77	826.71	1091.18	264.46	t_n243	1194.34	966.84	1440.01	473.17	1198.79	966.93	1433.52	466.59		21.86	114.9	4.45	6.58
t_n244	837.94	734.77	968.9	234.13	833.78	743.42	940.76	197.34	t_n244	1024.17	826.48	1245.32	418.84	1027.2	830.54	1251.17	420.62		4.16	36.79	3.03	1.78
t_n245	688.41	660.56	719.18	58.63	689.03	661.6	720.2	58.6	t_n245	751.53	678.19	831.82	153.64	752.43	681.3	833.68	152.38		0.62	0.03	0.9	1.26
t_n246	650.79	633.89	671.97	38.08	651.33	633.15	671.52	38.36	t_n246	637.85	626.59	650.38	23.78	637.96	626.61	650.64	24.03		0.54	0.28	0.11	0.25
t_n247	616.42	601.68	633.39	31.71	616.82	602.17	634.21	32.03	t_n247	615.56	599.49	630.28	30.79	615.77	600.29	631.36	31.07		0.4	0.32	0.21	0.28
t_n248	599.06	584.74	614.72	29.98	599.38	584.41	614.87	30.46	t_n248	580.87	553.47	605.45	51.98	580.9	553.94	606.44	52.5		0.32	0.48	0.03	0.52
t_n249	559.53	540	578.74	38.74	559.67	539.3	578.58	39.28	t_n249	529.65	507.1	562.5	55.4	529.38	507.44	561.96	54.52		0.14	0.54	0.27	0.88
t_n250	325.01	317.77	332.75	14.98	325	317.92	332.86	14.94	t_n250	324.94	317.81	332.83	15.02	324.9	317.89	332.87	14.98		0.01	0.04	0.04	0.04
t_n251	78.57	67.13	87.62	20.49	78.48	66.95	87.53	20.58	t_n251	74.45	65.46	86.15	20.69	74.42	65.23	85.97	20.74		0.09	0.09	0.03	0.05
t_n252	115.46	73.66	162.44	88.79	115.89	74.52	162.8	88.28	t_n252	79.81	53.26	125.26	72.01	80.09	53.27	125.42	72.15		0.43	0.51	0.28	0.14
t_n253	592.14	579.41	605.9	26.49	592.42	579.82	606.5	26.68	t_n253	593.09	575.67	610.16	34.49	593.22	575.47	610.15	34.68		0.28	0.19	0.13	0.19
t_n254	564	554.98	573.85	18.87	564.18	555.18	574.08	18.91	t_n254	565.11	548.79	582.78	33.99	565.25	548.75	583.17	34.42		0.18	0.04	0.14	0.43
t_n255	534.11	530.44	539.89	9.44	534.12	530.52	539.87	9.36	t_n255	536.55	530.88	545.61	14.73	536.54	530.96	545.7	14.75		0.01	0.08	0.01	0.02
t_n256	527.67	510.47	547.63	37.17	527.91	510.15	547.52	37.37	t_n256	526.32	505.37	556.38	51.01	526.1	505.45	556.7	51.26		0.24	0.2	0.22	0.25
t_n257	823.25	670.47	1012.51	342.05	822.01	692.77	965.59	272.82	t_n257	1002.94	702.04	1308.39	606.35	1006	699.72	1307.42	607.7		1.24	69.23	3.06	1.35
t_n258	1095.23	834.97	1381.85	546.88	994.76	838.67	1156.11	317.44	t_n258	1325.69	1078.13	1574.09	495.96	1334.2	1084.95	1593.4	508.45		100.47	229.44	8.51	12.49
t_n259	881.71	662.64	1111.37	448.73	822.49	676.76	982.29	305.54	t_n259	1139.62	901.19	1366.59	465.4	1150.21	914.64	1381.26	466.62		59.22	143.19	10.59	1.22
t_n260	805.92	613.65	1025.7	412.05	756.14	618.54	911.87	293.34	t_n260	1046.47	811.22	1278.13	466.91	1056.88	826.08	1295.41	469.33		49.78	118.71	10.41	2.42
t_n261	645.62	496	841.76	345.77	611.13	492.96	750.82	257.86	t_n261	873.25	622.65	1112.18	489.53	885.95	636.06	1132.2	496.14		34.49	87.91	12.7	6.61
t_n262	493.07	365.84	675.56	309.73	469.68	361.61	597.04	235.43	t_n262	648.27	409.53	910.39	500.87	659.16	401.07	908.98	507.91		23.39	74.3	10.89	7.04
t_n263	452.44	320.05	610.06	290	430.38	325.41	562.3	236.89	t_n263	594.97	352.75	852.29	499.54	600.55	357.09	866.42	509.33		22.06	53.11	5.58	9.79
t_n264	725.99	520.38	936.2	415.82	684	536.98	849.4	312.43	t_n264	906.53	588.42	1181.87	593.44	914.61	624.29	1228.64	604.35		41.99	103.39	8.08	10.91
t_n265	1026.04	758.33	1651.93	893.6	1118.51	822.93	1379.6	556.67	t_n265	1286.83	961.64	1669.21	707.58	1305.53	958.77	1707.38	748.61		92.47	336.93	18.7	41.03
t_n266	903.85	681.64	1449.12	767.48	983.21	727.63	1244.46	516.83	t_n266	1155.43	827.81	1511.91	684.11	1173.62	827.75	1567.95	740.2		79.36	250.65	18.19	56.09
t_n267	800.04	589.3	1275.72	686.42	867.49	645.83	1134.65	488.81	t_n267	1023.11	694.02	1361.19	667.17	1041.04	701.38	1429.59	728.21		67.45	197.61	17.93	61.04
t_n268	620.18	424.36	989.29	564.93	666.35	462.28	925.44	463.17	t_n268	769.64	473.01	1124.82	651.8	787.82	466.09	1160.49	694.39		46.17	101.76	18.18	42.59
t_n269	928.08	708.06	1478.05	769.99	1005.19	757.59	1265.46	507.87	t_n269	1148.07	835.79	1509.7	673.91	1164.7	816.82	1530.36	713.54		77.11	262.12	16.63	39.63
t_n270	765.65	554.08	1183.4	629.32	815.66	613.39	1079.33	465.94	t_n270	952.4	572.38	1314.21	741.83	966.7	572.89	1354.75	781.86		50.01	163.38	14.3	40.03
t_n271	692.31	590.62	757.33	166.71	705.86	617.68	769.67	151.98	t_n271	690.48	569.65	762.5	192.85	690.2	567.47	762.22	194.75		13.55	14.73	0.28	1.9
