# Supplementary material for: A molecular timescale for eukaryote evolution with implications for the origin of red algal-derived plastids
Source: Nat Commun. 2021 Mar 25;12:1879. doi: 10.1038/s41467-021-22044-z (PMC7994803; doi:10.1038/s41467-021-22044-z)
Supplement: Supplementary file 5 — Supplementary Data 2 [file 41467_2021_22044_MOESM5_ESM.zip]

Archive with 20 entries (19 files):
- Supplementary_Data_2/
- __MACOSX/._Supplementary_Data_2
- Supplementary_Data_2/136_OTUs.txt
- __MACOSX/Supplementary_Data_2/._136_OTUs.txt
- Supplementary_Data_2/.DS_Store
- __MACOSX/Supplementary_Data_2/._.DS_Store
- Supplementary_Data_2/Single_gene_trees
- __MACOSX/Supplementary_Data_2/._Single_gene_trees
- Supplementary_Data_2/Single_genes.zip
- __MACOSX/Supplementary_Data_2/._Single_genes.zip
- Supplementary_Data_2/Supermatrix.fa
- __MACOSX/Supplementary_Data_2/._Supermatrix.fa
- Supplementary_Data_2/Completeness.txt
- __MACOSX/Supplementary_Data_2/._Completeness.txt
- Supplementary_Data_2/Supermatrix_320g63o.fa
- __MACOSX/Supplementary_Data_2/._Supermatrix_320g63o.fa
- Supplementary_Data_2/Supermatrix_320g136o.fa
- __MACOSX/Supplementary_Data_2/._Supermatrix_320g136o.fa
- Supplementary_Data_2/README.pdf
- __MACOSX/Supplementary_Data_2/._README.pdf
