# Supplementary material for: A molecular timescale for eukaryote evolution with implications for the origin of red algal-derived plastids
Source: Nat Commun. 2021 Mar 25;12:1879. doi: 10.1038/s41467-021-22044-z (PMC7994803; doi:10.1038/s41467-021-22044-z)
Supplement: Supplementary file 5 — Supplementary Data 2 [file 41467_2021_22044_MOESM5_ESM.zip › Supplementary_Data_2/Single_gene_trees]

(Cryptista_Cryptophyta_Cryptophyta_N_A_N_A_Cryptophyceae_sp_CCMP2293:0.0000022728,((((((((((((Archaeplastida-Viridiplantae_Chlorophyta_Mamiellophyceae_Mamiellales_Mamiellaceae_Mantoniella_antarctica_SL-175:0.0000022728,Archaeplastida-Viridiplantae_Chlorophyta_Mamiellophyceae_Mamiellales_Mamiellaceae_Mantoniella_sp_CCMP1436:0.0000022728)100:0.0987422190,Archaeplastida-Viridiplantae_Chlorophyta_Mamiellophyceae_Mamiellales_Bathycoccaceae_Ostreococcus_mediterraneus_clade-D-RCC1107:0.2760942875)99:0.1169055136,(((Archaeplastida-Viridiplantae_Chlorophyta_Trebouxiophyceae_N_A_Coccomyxaceae_Coccomyxa_sp_N_A:0.4419862845,Archaeplastida-Viridiplantae_Streptophyta_Mesostigmatophyceae_Mesostigmatales_Mesostigmataceae_Mesostigma_viride_js017:0.1532926099)71:0.0633536670,Archaeplastida-Viridiplantae_Chlorophyta_Chlorodendrophyceae_Chlorodendrales_Chlorodendraceae_Tetraselmis_astigmatica_CCMP880:0.1034010987)54:0.0263895769,Archaeplastida-Viridiplantae_Chlorophyta_N_A_Pyramimonadales_N_A_Pyramimonas_parkeae_CCMP726:0.1538265479)26:0.0211540345)35:0.0335034812,Archaeplastida-Viridiplantae_Chlorophyta_Nephroselmidophyceae_N_A_N_A_Nephroselmis_pyriformis_CCMP717:0.1418772127)37:0.0374382047,(((((((Archaeplastida-Viridiplantae_Streptophyta_N_A_Vitales_Vitaceae_Vitis_vinifera_N_A:0.0000022728,Archaeplastida-Viridiplantae_Streptophyta_N_A_Vitales_Vitaceae_Vitis_vinifera_IGGP_12x:0.0000022785)100:0.0292933089,Archaeplastida-Viridiplantae_Streptophyta_N_A_Brassicales_Brassicaceae_Arabidopsis_thaliana_TAIR10:0.2413470856)95:0.0631234152,((Archaeplastida-Viridiplantae_Streptophyta_Klebsormidiophyceae_Klebsormidiales_Klebsormidiaceae_Klebsormidium_subtile_js015:0.2405904231,Archaeplastida-Viridiplantae_Streptophyta_N_A_Polypodiales_Dennstaedtiaceae_Pteridium_aquilinum_js023:0.0793207933)51:0.0478136227,(Archaeplastida-Viridiplantae_Streptophyta_Liliopsida_Poales_Poaceae_Zea_mays_N_A:0.0000020818,Archaeplastida-Viridiplantae_Streptophyta_Liliopsida_Poales_Poaceae_Zea_mays_AGPv4:0.0048855791)99:0.0805966015)68:0.0512982306)41:0.0165388256,Archaeplastida-Viridiplantae_Streptophyta_N_A_Pinales_Pinaceae_Pinus_taeda_js021:0.0300890339)79:0.0489282077,Archaeplastida-Viridiplantae_Streptophyta_Coleochaetophyceae_Coleochaetales_Coleochaetaceae_Coleochaete_scutata_js012:0.1571163256)66:0.0090036819,Archaeplastida-Viridiplantae_Streptophyta_Bryopsida_Funariales_Funariaceae_Physcomitrella_patens_N_A:0.0171660784)98:0.0941085734,((Archaeplastida-Viridiplantae_Chlorophyta_N_A_N_A_Pycnococcaceae_Pycnococcus_sp_CCMP1998:0.0000022728,Archaeplastida-Viridiplantae_Chlorophyta_N_A_N_A_N_A_N_A_N_A_RCC2335:0.0000022728)100:0.0000020120,Archaeplastida-Viridiplantae_Chlorophyta_N_A_N_A_N_A_N_A_N_A_RCC1871:0.0143492794)100:0.4865616671)55:0.0140018956)100:0.1273224270,(((((((((Stramenopila-Opalozoa_Bicosoecida_N_A_Bicosoecida_Cafeteriaceae_Cafeteria_sp_CaronLabIsolate:0.2896372651,(((((((Stramenopila-Sagenista_Labyrinthista_Labyrinthulomycetes_N_A_Thraustochytriaceae_Aplanochytrium_kerguelense_N_A:0.0000022728,Stramenopila-Sagenista_Labyrinthista_Labyrinthulomycetes_N_A_Thraustochytriaceae_Aplanochytrium_sp_PBS07:0.0000022728)100:0.6995369256,((Stramenopila-Ochrophyta_Bacillariophyta_Coscinodiscophyceae_Corethrales_Corethraceae_Corethron_pennatum_L29A3:0.1852514112,((Stramenopila-Ochrophyta_Bacillariophyta_Coscinodiscophyceae_Thalassiosirales_Thalassiosiraceae_Thalassiosira_rotula_CCMP3096:0.0000028036,Stramenopila-Ochrophyta_Bacillariophyta_Coscinodiscophyceae_Thalassiosirales_Thalassiosiraceae_Thalassiosira_rotula_GSO102:0.0000022208)100:0.4510298165,((Stramenopila-Ochrophyta_Bacillariophyta_Fragilariophyceae_Fragilariales_Fragilariaceae_Asterionellopsis_glacialis_N_A:0.0218409957,Stramenopila-Ochrophyta_Bacillariophyta_Fragilariophyceae_Fragilariales_Fragilariaceae_Asterionellopsis_glacialis_CCMP1581:0.0273220567)89:0.0106091668,Stramenopila-Ochrophyta_Bacillariophyta_Fragilariophyceae_Fragilariales_Fragilariaceae_Asterionellopsis_glacialis_CCMP134:0.0000024242)100:0.3079564916)95:0.1316775128)75:0.0877413357,Stramenopila-Ochrophyta_Bolidophyceae_N_A_N_A_N_A_Bolidomonas_pacifica_RCC208:0.6709281360)89:0.1418987945)72:0.0678369122,Stramenopila-Ochrophyta_Phaeophyceae_N_A_Ectocarpales_Ectocarpaceae_Ectocarpus_siliculosus_N_A:0.2167349651)16:0.0000022913,((Stramenopila-Ochrophyta_N_A_Pelagophyceae_Pelagomonadales_N_A_Pelagomonas_calceolata_CCMP1756:0.0000022728,Stramenopila-Ochrophyta_N_A_Pelagophyceae_Pelagomonadales_N_A_Pelagomonas_calceolata_RCC969:0.0000022728)100:0.2156152791,Stramenopila-Ochrophyta_N_A_Dictyochophyceae_Dictyochales_N_A_Dictyocha_speculum_CCMP1381:0.1335608356)65:0.0387579429)50:0.0169217300,Stramenopila-Oomycota_N_A_Oomycetes_Saprolegniales_Saprolegniaceae_Saprolegnia_diclina_Sap_diclina_VS20_V1:0.2355503885)49:0.0109873472,Stramenopila-Ochrophyta_N_A_Chrysophyceae_Chromulinales_Paraphysomonadaceae_Paraphysomonas_bandaiensis_js007:0.1218364628)71:0.0363424507,(Stramenopila-Ochrophyta_Pinguiophyceae_N_A_Pinguiochrysidales_Pinguiochrysidaceae_Phaeomonas_parva_CCMP2877:0.2864818910,Stramenopila-Ochrophyta_Pinguiophyceae_N_A_Pinguiochrysidales_Pinguiochrysidaceae_Pinguiococcus_pyrenoidosus_CCMP2078:0.1811301990)100:0.4957836922)56:0.0377245379)92:0.0942731814,((((((((((Alveolata_Dinophyta_Dinophyceae_Suessiales_Symbiodiniaceae_Symbiodinium_sp_C15:0.0000022728,Alveolata_Dinophyta_Dinophyceae_Suessiales_Symbiodiniaceae_Symbiodinium_sp_C1:0.0000022728)100:0.0405168226,Alveolata_Dinophyta_Dinophyceae_Gonyaulacales_Ceratiaceae_Neoceratium_fusus_PA161109:0.0467638837)50:0.0000020656,(Alveolata_Dinophyta_Dinophyceae_Peridiniales_Heterocapsaceae_Heterocapsa_rotundata_SCCAPK-0483:0.0222245860,Alveolata_Dinophyta_Dinophyceae_Peridiniales_Crypthecodiniaceae_Crypthecodinium_cohnii_Seligo:0.0802864745)85:0.0273757868)54:0.0065524883,Alveolata_Dinophyta_Dinophyceae_Gonyaulacales_Gonyaulacaceae_Alexandrium_tamarense_CCMP1771:0.0066988270)88:0.0309008492,(Alveolata_Dinophyta_Dinophyceae_Noctilucales_Noctilucaceae_Noctiluca_scintillans_N_A:0.2083263386,Alveolata_Dinophyta_Dinophyceae_Gymnodiniales_Gymnodiniaceae_Amphidinium_massartii_CS-259:0.0616534427)81:0.0264883414)98:0.0398999060,Alveolata_Perkinsozoa_N_A_Perkinsida_Perkinsidae_Perkinsus_marinus_N_A:0.2330002694)41:0.0122521487,((Alveolata_Dinophyta_Dinophyceae_Oxyrrhinales_Oxyrrhinaceae_Oxyrrhis_marina_js006:0.0000022728,Alveolata_Dinophyta_Dinophyceae_Oxyrrhinales_Oxyrrhinaceae_Oxyrrhis_marina_LB1974:0.0000022728)100:0.0000021852,Alveolata_Dinophyta_Dinophyceae_Oxyrrhinales_Oxyrrhinaceae_Oxyrrhis_marina_N_A:0.0000022728)100:0.1982716237)77:0.0423765817,Alveolata_Dinophyta_Dinophyceae_Syndiniales_Amoebophryaceae_Amoebophrya_sp_js026:0.5103547927)62:0.0242928958,(Alveolata_Apicomplexa_Coccidia_Eucoccidiorida_Cryptosporidiidae_Cryptosporidium_muris_N_A:1.5958033506,((Alveolata_Chrompodelida_N_A_N_A_N_A_Vitrella_brassicaformis_CCMP3155:0.0000023392,Alveolata_Chrompodelida_N_A_N_A_N_A_Vitrella_brassicaformis_Vbrassicaformis:0.0049530903)100:0.1662486941,Alveolata_Apicomplexa_Coccidia_Eucoccidiorida_Sarcocystidae_Hammondia_hammondi_HHA1_v02:0.1496804845)68:0.0312026027)33:0.0088468222)99:0.2148320049,((Alveolata_Ciliophora_Heterotrichea_Heterotrichida_Climacostomidae_Climacostomum_virens_StockW-24:0.4113292247,Alveolata_Ciliophora_Oligohymenophorea_Hymenostomatida_Tetrahymenidae_Tetrahymena_thermophila_N_A:0.7657541565)69:0.0391172819,(Alveolata_Ciliophora_Spirotrichea_Sporadotrichida_Oxytrichidae_Oxytricha_trifallax_oxytricha_asm_v1.1:0.5309052067,Alveolata_Ciliophora_Colpodea_Cyrtolophosidida_Platyophryidae_Platyophrya_macrostoma_WH:0.3582569889)67:0.0202596945)99:0.1710547856)99:0.1451302352)85:0.0424656749,((((Rhizaria_Retaria-Foraminifera_N_A_N_A_Reticulomyxidae_Reticulomyxa_filosa_N_A:0.3238832434,Rhizaria_Retaria-Foraminifera_N_A_Rotaliida_Elphidiidae_Elphidium_margaritaceum_N_A:0.4768436516)100:0.4538280113,Rhizaria_Retaria-Radiolaria_Acantharea_Symphyacanthida_Astrolithidae_Astrolonche_serrata_N_A:0.5861908027)100:0.2571169946,Rhizaria_Phytorhiza_N_A_N_A_Plasmodiophoridae_Plasmodiophora_brassicae_pbe3.h15:0.2590232048)77:0.0647044955,(Rhizaria_N_A_N_A_N_A_N_A_N_A_N_A_D1:0.2069791263,Rhizaria_Filosa_N_A_Euglyphida_Euglyphidae_Euglypha_rotunda_SRR2006120:0.1272113967)96:0.0962604817)99:0.1454228803)84:0.0305424880,(((((Haptista_Haptophyta_N_A_Isochrysidales_Noelaerhabdaceae_Emiliania_huxleyi_PLYM219:0.0000022728,Haptista_Haptophyta_N_A_Isochrysidales_Noelaerhabdaceae_Emiliania_huxleyi_379:0.0000022728)97:0.0000023177,(Haptista_Haptophyta_N_A_Isochrysidales_Noelaerhabdaceae_Emiliania_huxleyi_374:0.0000022728,Haptista_Haptophyta_N_A_Isochrysidales_Noelaerhabdaceae_Emiliania_huxleyi_CCMP370:0.0000022728)86:0.0000022109)100:0.0507734291,((Haptista_Haptophyta_N_A_Coccolithales_Coccolithaceae_Coccolithus_pelagicus_PLY182g:0.0158391036,Haptista_Haptophyta_N_A_Coccolithales_Calcidiscaceae_Calcidiscus_leptoporus_RCC1130:0.0000023875)96:0.0149113811,Haptista_Haptophyta_N_A_Prymnesiales_Prymnesiaceae_Prymnesium_parvum_Texoma1:0.0473469597)86:0.0340657332)71:0.0198218269,Haptista_Haptophyta_N_A_Phaeocystales_Phaeocystaceae_Phaeocystis_sp_CCMP2710:0.0365803661)75:0.0442538452,(Haptista_Haptophyta_N_A_Pavlovales_Pavlovaceae_N_A_N_A_CCMP2436:0.0000020756,Haptista_Haptophyta_N_A_Pavlovales_Pavlovaceae_Pavlovales_sp_N_A:0.0000028739)100:0.2500597627)93:0.0665628877)96:0.0501934829,((Cryptista_Palpitia_N_A_N_A_N_A_Palpitomonas_bilix_NIES-2562:0.4419765386,(((Archaeplastida-Rhodophyta_Rhodophyta_Stylonematophyceae_Stylonematales_Stylonemataceae_Rhodosorus_marinus_UTEXLB2760:0.0000022469,Archaeplastida-Rhodophyta_Rhodophyta_Stylonematophyceae_Stylonematales_Stylonemataceae_Rhodosorus_marinus_CCMP769:0.0293470169)100:0.3555646643,(((Archaeplastida-Rhodophyta_Rhodophyta_Florideophyceae_Gigartinales_Gigartinaceae_Chondrus_crispus_N_A:2.1306524500,(Archaeplastida-Rhodophyta_Rhodophyta_Bangiophyceae_Bangiales_Bangiaceae_Porphyra_umbilicalis_4086291:0.0000022728,Archaeplastida-Rhodophyta_Rhodophyta_Bangiophyceae_Bangiales_Bangiaceae_Porphyra_umbilicalis_N_A:0.0000022728)100:0.7439125297)93:0.2308018496,Archaeplastida-Rhodophyta_Rhodophyta_Rhodellophyceae_Rhodellales_Rhodellaceae_Rhodella_violacea_CCMP736:0.6098281363)74:0.1104974789,Archaeplastida-Rhodophyta_Rhodophyta_Cyanidiophyceae_Cyanidiales_Cyanidiaceae_Galdieria_sulphuraria_N_A:0.3547005086)39:0.0415258397)82:0.0764488030,Archaeplastida-Rhodophyta_Rhodophyta_Compsopogonophyceae_Compsopogonales_Compsopogonaceae_Compsopogon_caeruleus_SAG36.94:0.6854357445)96:0.1281337712)93:0.0799094619,Rhodophyta-sister_N_A_N_A_N_A_N_A_N_A_N_A_Colp29:0.5664132852)64:0.0437718442)38:0.0000023678,(((Excavata-Discoba_Euglenozoa_N_A_Kinetoplastida_Trypanosomatidae_Leptomonas_pyrrhocoris_ASM129339v1:0.3812802826,Excavata-Discoba_Euglenozoa_N_A_Kinetoplastida_Trypanosomatidae_Trypanosoma_rangeli_T_rangeli_SC58v1:0.2370437731)100:0.4401916999,Excavata-Discoba_Euglenozoa_N_A_Kinetoplastida_Bodonidae_Bodo_saltans_N_A:0.5422951540)98:0.4886376271,Excavata-Discoba_Euglenozoa_N_A_Kinetoplastida_Bodonidae_Neobodo_designis_CCAP1951_1:1.2682229187)100:0.7328383546)57:0.0249957551,((((Haptista_Centrohelida_N_A_N_A_Acanthocystidae_Choanocystis_sp_N_A:0.1916133515,Haptista_Centrohelida_N_A_N_A_Raphidiophryidae_Raphidiophrys_heterophryoidea_N_A:0.1073571087)68:0.0407298045,Haptista_Centrohelida_N_A_N_A_Acanthocystidae_Acanthocystis_sp_N_A:0.1813236073)46:0.0106619028,Haptista_Centrohelida_N_A_N_A_Acanthocystidae_Raineriophrys_erinaceoides_N_A:0.2245368053)100:0.2327043738,Archaeplastida-Glaucophyta_Glaucophyta_Glaucocystophyceae_N_A_Cyanophoraceae_Cyanophora_paradoxa_N_A:0.1976384754)77:0.0891101246)30:0.0028852662,(Excavata-Discoba_Euglenozoa_N_A_Eutreptiales_N_A_Eutreptiella_gymnastica_NIES-381:0.0054203021,(Excavata-Discoba_Euglenozoa_N_A_Euglenales_Euglenaceae_Euglena_gracilis_N_A:0.0569872352,Excavata-Discoba_Euglenozoa_N_A_Eutreptiales_N_A_Eutreptiella_gymnastica_CCMP1594:0.0071317229)97:0.0395446165)100:0.4230394391)39:0.0444641965,((Breviatea_N_A_N_A_N_A_N_A_Pygsuia_biforma_N_A:1.4248334422,(Amoebozoa_Discosea_N_A_N_A_N_A_Stereomyxa_ramosa_Chinc5:0.5482251799,(((Amoebozoa_Evosea_Eumycetozoa_Dictyosteliida_N_A_Dictyostelium_lacteum_ASM160615v1:0.6574187914,Amoebozoa_Evosea_Variosea_N_A_Echinamoebidae_Filamoeba_nolandi_NC-AS-23-1:0.1292546331)56:0.0256196748,(Amoebozoa_Tubulinea_N_A_N_A_N_A_misidentifiedPessonella_sp_PRA-29:0.2906538461,Amoebozoa_Tubulinea_Corycidia_N_A_N_A_Trichosphaerium_sp_Am-I-7wt:0.6522913666)61:0.0708722297)82:0.0910438045,(Telonemia_N_A_N_A_Telonemida_N_A_Telonema_subtile_Tel-1:0.0019348048,Telonemia_N_A_N_A_Telonemida_N_A_N_A_N_A_P-2:0.0987401047)100:0.3932557849)35:0.0000023512)74:0.0453931967)31:0.0000028102,((((Opisthokonta-Discicristoidea_N_A_N_A_N_A_Nucleariidae_Nuclearia_sp_SRR1617645:0.3216979753,((((Opisthokonta-Fungi_Ascomycota_Sordariomycetes_Sordariales_Sordariaceae_Neurospora_crassa_N_A:0.1530011916,(Opisthokonta-Fungi_Ascomycota_Schizosaccharomycetes_Schizosaccharomycetales_Schizosaccharomycetaceae_Schizosaccharomyces_pombe_N_A:0.0000022728,Opisthokonta-Fungi_Ascomycota_Schizosaccharomycetes_Schizosaccharomycetales_Schizosaccharomycetaceae_Schizosaccharomyces_pombe_ASM294v2:0.0000022728)100:0.2456755832)100:0.1596341165,(Opisthokonta-Fungi_Basidiomycota_Ustilaginomycetes_Ustilaginales_Ustilaginaceae_Ustilago_maydis_N_A:0.2220312605,Opisthokonta-Fungi_Basidiomycota_Tremellomycetes_Tremellales_Cryptococcaceae_Cryptococcus_neoformans_N_A:0.1464700604)88:0.0611788283)86:0.0619171219,Opisthokonta-Fungi_Blastocladiomycota_Blastocladiomycetes_Blastocladiales_Blastocladiaceae_Allomyces_macrogynus_A_macrogynus_V3:0.2140045702)54:0.0304619262,Opisthokonta-Fungi_Chytridiomycota_Monoblepharidomycetes_Monoblepharidales_Gonapodyaceae_Gonapodya_prolifera_Ganpr1:0.2618787882)42:0.0031685614)57:0.0291362868,Opisthokonta-Fungi_Chytridiomycota_Chytridiomycetes_Spizellomycetales_Spizellomycetaceae_Spizellomyces_punctatus_S_punctatus_V1:0.0831765168)91:0.0724271287,((Opisthokonta-Choanoflagellatea_N_A_N_A_Choanoflagellida_Salpingoecidae_Salpingoeca_rosetta_Proterospongia_sp_ATCC50818:0.0000025096,Opisthokonta-Choanoflagellatea_N_A_N_A_Choanoflagellida_Salpingoecidae_Salpingoeca_sp_N_A:0.0000022728)100:0.2162135669,(((((Opisthokonta-Metazoa_Echinodermata_Echinoidea_Echinoida_Strongylocentrotidae_Strongylocentrotus_purpuratus_GCA_000002235.2:0.0361282026,Opisthokonta-Metazoa_Annelida_Polychaeta_Capitellida_Capitellidae_Capitella_teleta_GCA_000328365.1:0.0604187435)56:0.0171096892,(((((Opisthokonta-Metazoa_Chordata_Aves_Galliformes_Phasianidae_Gallus_gallus_Gallus_gallus-5.0:0.0000022728,Opisthokonta-Metazoa_Chordata_Mammalia_Rodentia_Muridae_Mus_musculus_N_A:0.0465856167)63:0.0000022728,Opisthokonta-Metazoa_Chordata_Aves_Anseriformes_Anatidae_Anas_platyrhynchos_BGI_duck_1.0:0.0058020876)50:0.0000022728,Opisthokonta-Metazoa_Chordata_Mammalia_Primates_Hominidae_Homo_sapiens_N_A:0.0000022728)90:0.0000025285,Opisthokonta-Metazoa_Chordata_Aves_Galliformes_Phasianidae_Gallus_gallus_N_A:0.0000022728)100:0.0558039986,(Opisthokonta-Metazoa_Chordata_Ascidiacea_Enterogona_Cionidae_Ciona_intestinalis_N_A:0.0000022728,Opisthokonta-Metazoa_Chordata_Ascidiacea_Enterogona_Cionidae_Ciona_intestinalis_KH:0.0000022728)100:0.1559014260)83:0.0417045430)69:0.0253787122,(Opisthokonta-Metazoa_Porifera_Demospongiae_Haplosclerida_Niphatidae_Amphimedon_queenslandica_Aqu1:0.2421962198,Opisthokonta-Metazoa_Mollusca_Gastropoda_N_A_Lottiidae_Lottia_gigantea_N_A:0.0684291376)58:0.0245602806)48:0.0296258321,(Opisthokonta-Metazoa_Cnidaria_Anthozoa_Actiniaria_Edwardsiidae_Nematostella_vectensis_N_A:0.1044175294,(Opisthokonta-Metazoa_Arthropoda_Arachnida_Araneae_Eresidae_Stegodyphus_mimosarum_GCA_000611955.2:0.0992127349,Opisthokonta-Metazoa_Arthropoda_Insecta_Diptera_Drosophilidae_Drosophila_melanogaster_BDGP6:0.1086185009)52:0.0144576426)23:0.0102044011)63:0.0060942359,Opisthokonta-Metazoa_Mollusca_Cephalopoda_Octopoda_Octopodidae_Octopus_bimaculoides_PRJNA270931:0.0696058538)89:0.0419295932)90:0.0424777392)46:0.0027825251,Opisthokonta-Ichthyosporea_N_A_Ichthyosporea_Ichthyophonida_Amoebidiaceae_Amoebidium_parasiticum_SRR545192:0.2863210903)59:0.0207633544)79:0.0231099957)71:0.0491785489)52:0.0131908561,Cryptista_Katablepharida_Katablepharidophyta_N_A_N_A_Roombia_truncata_N_A:0.4430099748)54:0.0148482803,(Archaeplastida-Glaucophyta_Glaucophyta_Glaucocystophyceae_N_A_N_A_Cyanoptyche_gloeocystis_SAG4.97:0.1574501452,Archaeplastida-Glaucophyta_Glaucophyta_Glaucocystophyceae_Gloeochaetales_Gloeochaetaceae_Gloeochaete_wittrockiana_SAG46.84:0.2006530723)99:0.1109274888)96:0.1159827007,Cryptista_Cryptophyta_Cryptophyta_Cryptomonadales_Goniomonadaceae_Goniomonas_pacifica_CCMP1869:0.1450232779)100:0.1875096462,Cryptista_Cryptophyta_Cryptophyta_Cryptomonadales_Cryptomonadaceae_Cryptomonas_curvata_CCAP979_52:0.1443081704)53:0.0080448550,((Cryptista_Cryptophyta_Cryptophyta_Pyrenomonadales_Geminigeraceae_Geminigera_sp_js004:0.0000022728,Cryptista_Cryptophyta_Cryptophyta_Pyrenomonadales_Geminigeraceae_Geminigera_cryophila_CCMP2564:0.0000022728)100:0.1347793407,Cryptista_Cryptophyta_Cryptophyta_Pyrenomonadales_Chroomonadaceae_Chroomonas_mesostigmatica_CCMP1168:0.1008909715)73:0.0410651364)91:0.0418935207,Cryptista_Cryptophyta_Cryptophyta_Pyrenomonadales_Geminigeraceae_Guillardia_theta_N_A:0.0157569565)100:0.1341469785,Cryptista_Cryptophyta_Cryptophyta_N_A_N_A_Cryptophyceae_sp_N_A:0.0000022728);
(Opisthokonta-Metazoa_Porifera_Demospongiae_Haplosclerida_Niphatidae_Amphimedon_queenslandica_Aqu1:0.6333828117,((((((((Archaeplastida-Viridiplantae_Streptophyta_Coleochaetophyceae_Coleochaetales_Coleochaetaceae_Coleochaete_scutata_js012:0.1187105696,(Rhizaria_Retaria-Foraminifera_N_A_Rotaliida_Elphidiidae_Elphidium_margaritaceum_N_A:0.6230180797,Rhizaria_Retaria-Foraminifera_N_A_N_A_Reticulomyxidae_Reticulomyxa_filosa_N_A:0.6777891449)100:0.9718243663)65:0.1341196539,Archaeplastida-Viridiplantae_Streptophyta_Bryopsida_Funariales_Funariaceae_Physcomitrella_patens_N_A:0.2325345432)34:0.0361152494,(Archaeplastida-Viridiplantae_Chlorophyta_Nephroselmidophyceae_N_A_N_A_Nephroselmis_pyriformis_CCMP717:0.5733176367,Archaeplastida-Viridiplantae_Streptophyta_Klebsormidiophyceae_Klebsormidiales_Klebsormidiaceae_Klebsormidium_subtile_js015:0.1527494035)34:0.0736317291)27:0.0868364318,((((Archaeplastida-Viridiplantae_Chlorophyta_Chlorophyceae_Chlamydomonadales_Volvocaceae_Volvox_carteri_N_A:0.0270372354,Amoebozoa_Discosea_Flabellinia_N_A_N_A_Cunea_sp_BSH-02190019_may:1.8313630746)88:0.3266393039,Archaeplastida-Viridiplantae_Chlorophyta_Trebouxiophyceae_N_A_Coccomyxaceae_Coccomyxa_sp_N_A:0.3058804003)54:0.1465902852,Archaeplastida-Viridiplantae_Chlorophyta_Chlorodendrophyceae_Chlorodendrales_Chlorodendraceae_Tetraselmis_astigmatica_CCMP880:0.3239824743)81:0.1977592875,((Archaeplastida-Viridiplantae_Chlorophyta_Mamiellophyceae_Mamiellales_Bathycoccaceae_Ostreococcus_mediterraneus_clade-D-RCC2573:0.0000021460,((((Archaeplastida-Viridiplantae_Chlorophyta_Mamiellophyceae_Mamiellales_Bathycoccaceae_Ostreococcus_mediterraneus_clade-D-RCC2572:0.0000000000,Archaeplastida-Viridiplantae_Chlorophyta_Mamiellophyceae_Mamiellales_Bathycoccaceae_Ostreococcus_mediterraneus_clade-D-RCC1107:0.0000000000):0.0000000000,Archaeplastida-Viridiplantae_Chlorophyta_Mamiellophyceae_Mamiellales_Bathycoccaceae_Ostreococcus_mediterraneus_clade-D-RCC2596:0.0000000000):0.0000000000,Archaeplastida-Viridiplantae_Chlorophyta_Mamiellophyceae_Mamiellales_Bathycoccaceae_Ostreococcus_mediterraneus_clade-D-RCC1621:0.0000000000):0.0000028669,Archaeplastida-Viridiplantae_Chlorophyta_Mamiellophyceae_Mamiellales_Bathycoccaceae_Ostreococcus_mediterraneus_clade-D-RCC2593:0.0000028669)99:0.0046018418)99:0.2596928499,Archaeplastida-Viridiplantae_Chlorophyta_Mamiellophyceae_Mamiellales_Mamiellaceae_Mantoniella_antarctica_SL-175:0.2980083544)100:0.4847677376)55:0.1340663962)37:0.1332246884,((Archaeplastida-Viridiplantae_Chlorophyta_N_A_N_A_N_A_N_A_N_A_RCC1871:0.0000028669,Archaeplastida-Viridiplantae_Chlorophyta_N_A_N_A_Pycnococcaceae_Pycnococcus_sp_CCMP1998:0.0000028669)100:0.0000020064,Archaeplastida-Viridiplantae_Chlorophyta_N_A_N_A_N_A_N_A_N_A_RCC2335:0.0000028669)100:1.2077111170)47:0.0857394047,Amoebozoa_Discosea_Flabellinia_N_A_Vexilliferidae_Vexillifera_sp_DIVA3564_2:0.5668181516)47:0.0433919706,Stramenopila-Oomycota_N_A_Oomycetes_Saprolegniales_Saprolegniaceae_Saprolegnia_diclina_Sap_diclina_VS20_V1:0.9974072186)32:0.0000028734,(((((Alveolata_Apicomplexa_Coccidia_Eucoccidiorida_Sarcocystidae_Hammondia_hammondi_HHA1_v02:1.4814603572,(((Alveolata_Dinophyta_Dinophyceae_Peridiniales_Heterocapsaceae_Heterocapsa_rotundata_SCCAPK-0483:0.3022813977,((((Alveolata_Dinophyta_Dinophyceae_Gonyaulacales_Ceratiaceae_Neoceratium_fusus_PA161109:0.2138005255,Alveolata_Dinophyta_Dinophyceae_Gonyaulacales_Gonyaulacaceae_Alexandrium_tamarense_CCMP1771:0.1888867511)70:0.0761604948,Alveolata_Dinophyta_Dinophyceae_Suessiales_Symbiodiniaceae_Symbiodinium_sp_C1:0.3111214116)54:0.0353022867,Alveolata_Dinophyta_Dinophyceae_Peridiniales_Crypthecodiniaceae_Crypthecodinium_cohnii_Seligo:0.2526183563)56:0.0466411899,Alveolata_Dinophyta_Dinophyceae_Gymnodiniales_Gymnodiniaceae_Amphidinium_massartii_CS-259:0.1481903143)46:0.0376158159)35:0.0170112216,Alveolata_Dinophyta_Dinophyceae_Noctilucales_Noctilucaceae_Noctiluca_scintillans_N_A:0.3202043274)85:0.3222688987,Alveolata_Perkinsozoa_N_A_Perkinsida_Perkinsidae_Perkinsus_marinus_N_A:0.8631020404)70:0.1309909299)46:0.0894337186,Alveolata_Chrompodelida_N_A_N_A_N_A_Vitrella_brassicaformis_Vbrassicaformis:0.4143527181)75:0.6489944632,Alveolata_Ciliophora_Spirotrichea_Sporadotrichida_Oxytrichidae_Oxytricha_trifallax_oxytricha_asm_v1.1:1.2646041265)22:0.0000028391,((Archaeplastida-Rhodophyta_Rhodophyta_Stylonematophyceae_Stylonematales_Stylonemataceae_Rhodosorus_marinus_CCMP769:0.8024754983,Archaeplastida-Rhodophyta_Rhodophyta_Cyanidiophyceae_Cyanidiales_Cyanidiaceae_Galdieria_sulphuraria_N_A:0.6441951845)94:0.3398487010,Stramenopila-Ochrophyta_N_A_Pelagophyceae_Pelagomonadales_N_A_Pelagomonas_calceolata_CCMP1756:2.6192018466)54:0.1107221689)48:0.0531960427,(Telonemia_N_A_N_A_Telonemida_N_A_N_A_N_A_P-2:0.1392038276,Telonemia_N_A_N_A_Telonemida_N_A_Telonema_subtile_Tel-1:0.1832507082)100:0.7989768899)44:0.0978974593)96:0.3607645939,((((((Opisthokonta-Metazoa_Chordata_Mammalia_Rodentia_Muridae_Mus_musculus_N_A:0.0465556302,Opisthokonta-Metazoa_Chordata_Mammalia_Primates_Hominidae_Homo_sapiens_N_A:0.0475800112)99:0.1081141061,(Opisthokonta-Metazoa_Chordata_Aves_Galliformes_Phasianidae_Gallus_gallus_Gallus_gallus-5.0:0.0314004260,Opisthokonta-Metazoa_Chordata_Aves_Anseriformes_Anatidae_Anas_platyrhynchos_BGI_duck_1.0:0.0854280983)99:0.0974104246)100:0.2397356635,Opisthokonta-Metazoa_Echinodermata_Echinoidea_Echinoida_Strongylocentrotidae_Strongylocentrotus_purpuratus_GCA_000002235.2:0.4135427168)51:0.0414734843,((Opisthokonta-Metazoa_Mollusca_Gastropoda_N_A_Lottiidae_Lottia_gigantea_N_A:0.2651329224,Opisthokonta-Metazoa_Annelida_Polychaeta_Capitellida_Capitellidae_Capitella_teleta_GCA_000328365.1:0.3984225246)72:0.0559764457,Opisthokonta-Metazoa_Mollusca_Cephalopoda_Octopoda_Octopodidae_Octopus_bimaculoides_PRJNA270931:0.4596931288)83:0.0765148336)66:0.0862514189,(Opisthokonta-Metazoa_Arthropoda_Insecta_Diptera_Drosophilidae_Drosophila_melanogaster_BDGP6:0.8690497075,Opisthokonta-Metazoa_Arthropoda_Arachnida_Araneae_Eresidae_Stegodyphus_mimosarum_GCA_000611955.2:0.5368290972)86:0.1487612420)80:0.1062498881,Opisthokonta-Metazoa_Cnidaria_Anthozoa_Actiniaria_Edwardsiidae_Nematostella_vectensis_N_A:0.2392517735)88:0.1756622830);
(Alveolata_Ciliophora_Heterotrichea_Heterotrichida_Climacostomidae_Climacostomum_virens_StockW-24:0.5127104808,(((((((((Archaeplastida-Viridiplantae_Chlorophyta_N_A_Prasinococcales_N_A_Prasinoderma_singulare_RCC927:0.6598601092,(((Cryptista_Cryptophyta_Cryptophyta_Cryptomonadales_Goniomonadaceae_Goniomonas_pacifica_CCMP1869:0.2840603078,(((Cryptista_Cryptophyta_Cryptophyta_Pyrenomonadales_Chroomonadaceae_Chroomonas_mesostigmatica_CCMP1168:0.1167892071,((Cryptista_Cryptophyta_Cryptophyta_Pyrenomonadales_Geminigeraceae_Geminigera_cryophila_CCMP2564:0.0000021447,Cryptista_Cryptophyta_Cryptophyta_Pyrenomonadales_Geminigeraceae_Geminigera_sp_js004:0.0000020912)100:0.1558570514,(Cryptista_Cryptophyta_Cryptophyta_N_A_N_A_Cryptophyceae_sp_CCMP2293:0.0000010000,Cryptista_Cryptophyta_Cryptophyta_N_A_N_A_Cryptophyceae_sp_N_A:0.0000010000)100:0.2051165227)86:0.0587052923)62:0.0362256468,Cryptista_Cryptophyta_Cryptophyta_Pyrenomonadales_Geminigeraceae_Guillardia_theta_N_A:0.1464121958)49:0.0154846813,Cryptista_Cryptophyta_Cryptophyta_Cryptomonadales_Cryptomonadaceae_Cryptomonas_curvata_CCAP979_52:0.1946959580)100:0.2331233468)75:0.0318424565,((((((Archaeplastida-Viridiplantae_Chlorophyta_N_A_N_A_N_A_N_A_N_A_RCC1871:0.0053530763,Archaeplastida-Viridiplantae_Chlorophyta_N_A_N_A_Pycnococcaceae_Pycnococcus_sp_CCMP1998:0.0000024721)100:0.2973293468,Archaeplastida-Viridiplantae_Chlorophyta_Nephroselmidophyceae_N_A_N_A_Nephroselmis_pyriformis_CCMP717:0.1418286428)85:0.0733800059,Archaeplastida-Viridiplantae_Chlorophyta_Chlorodendrophyceae_Chlorodendrales_Chlorodendraceae_Tetraselmis_astigmatica_CCMP880:0.1938268911)41:0.0222931538,((((((((Archaeplastida-Viridiplantae_Streptophyta_N_A_Amborellales_Amborellaceae_Amborella_trichopoda_AMTR1.0:0.0934484482,((Archaeplastida-Viridiplantae_Streptophyta_N_A_Vitales_Vitaceae_Vitis_vinifera_IGGP_12x:0.1040593651,Archaeplastida-Viridiplantae_Streptophyta_N_A_Brassicales_Brassicaceae_Arabidopsis_thaliana_TAIR10:0.2276888788)74:0.0331897407,Archaeplastida-Viridiplantae_Streptophyta_Liliopsida_Poales_Poaceae_Zea_mays_AGPv4:0.1663704605)88:0.0623956923)91:0.0567872082,Archaeplastida-Viridiplantae_Streptophyta_N_A_Pinales_Pinaceae_Pinus_taeda_js021:0.1191121195)99:0.1022914160,Archaeplastida-Viridiplantae_Streptophyta_N_A_Polypodiales_Dennstaedtiaceae_Pteridium_aquilinum_js023:0.0879168308)75:0.0376333880,Archaeplastida-Viridiplantae_Streptophyta_Bryopsida_Funariales_Funariaceae_Physcomitrella_patens_N_A:0.2100707262)70:0.0285530166,Archaeplastida-Viridiplantae_Streptophyta_Coleochaetophyceae_Coleochaetales_Coleochaetaceae_Coleochaete_scutata_js012:0.2290465714)76:0.0581649142,Archaeplastida-Viridiplantae_Streptophyta_Klebsormidiophyceae_Klebsormidiales_Klebsormidiaceae_Klebsormidium_subtile_js015:0.0980418273)69:0.0661372752,Archaeplastida-Viridiplantae_Streptophyta_Mesostigmatophyceae_Mesostigmatales_Mesostigmataceae_Mesostigma_viride_js017:0.1855052451)80:0.0643168153,Archaeplastida-Viridiplantae_Chlorophyta_Trebouxiophyceae_N_A_Coccomyxaceae_Coccomyxa_sp_N_A:0.2865946552)67:0.0316560924)49:0.0332885769,Archaeplastida-Viridiplantae_Chlorophyta_Chlorophyceae_Chlamydomonadales_Volvocaceae_Volvox_carteri_N_A:0.2197329817)83:0.0592287340,(((((((Archaeplastida-Viridiplantae_Chlorophyta_Mamiellophyceae_Mamiellales_Bathycoccaceae_Ostreococcus_mediterraneus_clade-D-RCC1621:0.0000000000,Archaeplastida-Viridiplantae_Chlorophyta_Mamiellophyceae_Mamiellales_Bathycoccaceae_Ostreococcus_mediterraneus_clade-D-RCC2596:0.0000000000):0.0000000000,Archaeplastida-Viridiplantae_Chlorophyta_Mamiellophyceae_Mamiellales_Bathycoccaceae_Ostreococcus_mediterraneus_clade-D-RCC2593:0.0000000000):0.0000000000,Archaeplastida-Viridiplantae_Chlorophyta_Mamiellophyceae_Mamiellales_Bathycoccaceae_Ostreococcus_mediterraneus_clade-D-RCC2573:0.0000000000):0.0000000000,Archaeplastida-Viridiplantae_Chlorophyta_Mamiellophyceae_Mamiellales_Bathycoccaceae_Ostreococcus_mediterraneus_clade-D-RCC1107:0.0000000000):0.0000010000,Archaeplastida-Viridiplantae_Chlorophyta_Mamiellophyceae_Mamiellales_Bathycoccaceae_Ostreococcus_mediterraneus_clade-D-RCC2572:0.0000010000)100:0.2455972144,Archaeplastida-Viridiplantae_Chlorophyta_Mamiellophyceae_Mamiellales_Mamiellaceae_Mantoniella_antarctica_SL-175:0.1116093779)99:0.1445583711,Archaeplastida-Viridiplantae_Chlorophyta_N_A_Pyramimonadales_N_A_Pyramimonas_parkeae_CCMP726:0.2827624482)93:0.0640579777)80:0.0761115076)46:0.0366947382,(((((((Stramenopila-Ochrophyta_Bolidophyceae_N_A_N_A_N_A_Bolidomonas_sp_RCC2347:0.0000029259,Stramenopila-Ochrophyta_Bolidophyceae_N_A_N_A_N_A_Bolidomonas_pacifica_RCC208:0.0000028056)100:0.4977030111,(Stramenopila-Ochrophyta_Bacillariophyta_Coscinodiscophyceae_Corethrales_Corethraceae_Corethron_pennatum_L29A3:0.3442605251,((Stramenopila-Ochrophyta_Bacillariophyta_Bacillariophyceae_Bacillariales_Bacillariaceae_Fragilariopsis_cylindrus_N_A:0.3532125706,(Stramenopila-Ochrophyta_Bacillariophyta_Fragilariophyceae_Fragilariales_Fragilariaceae_Asterionellopsis_glacialis_CCMP1581:0.0523006077,Stramenopila-Ochrophyta_Bacillariophyta_Fragilariophyceae_Fragilariales_Fragilariaceae_Asterionellopsis_glacialis_CCMP134:0.0193362996)100:0.0959818680)92:0.1247855712,(Stramenopila-Ochrophyta_Bacillariophyta_Coscinodiscophyceae_Thalassiosirales_Thalassiosiraceae_Thalassiosira_rotula_CCMP3096:0.0000022781,Stramenopila-Ochrophyta_Bacillariophyta_Coscinodiscophyceae_Thalassiosirales_Thalassiosiraceae_Thalassiosira_rotula_GSO102:0.0056254823)100:0.2246757672)73:0.0590212305)68:0.0450339716)66:0.0292011270,Stramenopila-Ochrophyta_N_A_Chrysophyceae_Chromulinales_Paraphysomonadaceae_Paraphysomonas_bandaiensis_js007:0.3461613841)73:0.0680527671,(Stramenopila-Ochrophyta_N_A_Dictyochophyceae_Dictyochales_N_A_Dictyocha_speculum_CCMP1381:0.1581166378,(Stramenopila-Ochrophyta_N_A_Pelagophyceae_Pelagomonadales_N_A_Pelagomonas_calceolata_CCMP1756:0.0000021701,Stramenopila-Ochrophyta_N_A_Pelagophyceae_Pelagomonadales_N_A_Pelagomonas_calceolata_RCC969:0.0000023098)100:0.3005961301)94:0.0912740938)29:0.0102981577,Stramenopila-Oomycota_N_A_Oomycetes_Saprolegniales_Saprolegniaceae_Saprolegnia_diclina_Sap_diclina_VS20_V1:0.4324477792)63:0.0407329559,((Stramenopila-Sagenista_Labyrinthista_Labyrinthulomycetes_N_A_Thraustochytriaceae_Aplanochytrium_kerguelense_N_A:0.0000029966,Stramenopila-Sagenista_Labyrinthista_Labyrinthulomycetes_N_A_Thraustochytriaceae_Aplanochytrium_sp_PBS07:0.0000021230)100:0.3465252040,((Stramenopila-Ochrophyta_Phaeophyceae_N_A_Ectocarpales_Ectocarpaceae_Ectocarpus_siliculosus_N_A:0.2422588626,Amoebozoa_Tubulinea_Corycidia_N_A_N_A_Trichosphaerium_sp_Am-I-7wt:2.5376959564)32:0.0000025010,Apusozoa_Apusozoa_N_A_N_A_N_A_Nutomonas_longa_SRR1617398:0.6647013858)43:0.0304573303)63:0.0780724417)71:0.0612666230,((Rhizaria_N_A_N_A_N_A_N_A_N_A_N_A_D1:0.2332209313,Rhizaria_Filosa_N_A_Euglyphida_Euglyphidae_Euglypha_rotunda_SRR2006120:0.4169673295)58:0.0150584080,Rhizaria_Filosa_Chlorarachniophyceae_N_A_N_A_Bigelowiella_natans_N_A:0.3494356475)93:0.2064409316)58:0.0265181641)31:0.0158575121)23:0.0251338089,((((((((Opisthokonta-Metazoa_Mollusca_Cephalopoda_Octopoda_Octopodidae_Octopus_bimaculoides_PRJNA270931:0.4007577140,Opisthokonta-Metazoa_Arthropoda_Arachnida_Araneae_Eresidae_Stegodyphus_mimosarum_GCA_000611955.2:0.3990648401)77:0.1027534217,Opisthokonta-Metazoa_Echinodermata_Echinoidea_Echinoida_Strongylocentrotidae_Strongylocentrotus_purpuratus_GCA_000002235.2:0.3498365152)50:0.0495152941,(Opisthokonta-Metazoa_Chordata_Ascidiacea_Enterogona_Cionidae_Ciona_intestinalis_KH:0.4984051629,((Opisthokonta-Metazoa_Chordata_Aves_Galliformes_Phasianidae_Gallus_gallus_Gallus_gallus-5.0:0.0040647961,Opisthokonta-Metazoa_Chordata_Aves_Anseriformes_Anatidae_Anas_platyrhynchos_BGI_duck_1.0:0.0195281584)96:0.0655967644,(Opisthokonta-Metazoa_Chordata_Mammalia_Primates_Hominidae_Homo_sapiens_N_A:0.0122185860,Opisthokonta-Metazoa_Chordata_Mammalia_Rodentia_Muridae_Mus_musculus_N_A:0.0109622499)99:0.0706585112)99:0.1424649297)81:0.0808070262)32:0.0848662755,(((Opisthokonta-Metazoa_Mollusca_Gastropoda_N_A_Lottiidae_Lottia_gigantea_N_A:0.9114514624,Opisthokonta-Metazoa_Arthropoda_Insecta_Diptera_Drosophilidae_Drosophila_melanogaster_BDGP6:0.3944245210)66:0.0768586008,Opisthokonta-Metazoa_Cnidaria_Anthozoa_Actiniaria_Edwardsiidae_Nematostella_vectensis_N_A:0.2559787675)61:0.0556656914,Opisthokonta-Metazoa_Porifera_Demospongiae_Haplosclerida_Niphatidae_Amphimedon_queenslandica_Aqu1:0.4243195214)16:0.0018553421)40:0.0273871818,Opisthokonta-Metazoa_Annelida_Polychaeta_Capitellida_Capitellidae_Capitella_teleta_GCA_000328365.1:0.8090933818)92:0.1171054013,(Opisthokonta-Choanoflagellatea_N_A_N_A_Choanoflagellida_Salpingoecidae_Salpingoeca_rosetta_Proterospongia_sp_ATCC50818:0.0000023414,Opisthokonta-Choanoflagellatea_N_A_N_A_Choanoflagellida_Salpingoecidae_Salpingoeca_sp_N_A:0.0000027156)100:0.4850714396)88:0.1379448578,(Amoebozoa_Discosea_N_A_N_A_N_A_Stereomyxa_ramosa_Chinc5:0.2727055886,(((((Opisthokonta-Fungi_Chytridiomycota_Monoblepharidomycetes_Monoblepharidales_Gonapodyaceae_Gonapodya_prolifera_Ganpr1:0.2659677046,Opisthokonta-Fungi_Chytridiomycota_Chytridiomycetes_Spizellomycetales_Spizellomycetaceae_Spizellomyces_punctatus_S_punctatus_V1:0.1224385113)50:0.0508310330,Opisthokonta-Discicristoidea_N_A_N_A_N_A_Nucleariidae_Nuclearia_sp_SRR1617645:0.3466819300)48:0.0502325024,Opisthokonta-Fungi_Blastocladiomycota_Blastocladiomycetes_Blastocladiales_Blastocladiaceae_Allomyces_macrogynus_A_macrogynus_V3:0.2841820834)70:0.0330888796,(Opisthokonta-Fungi_Basidiomycota_Ustilaginomycetes_Ustilaginales_Ustilaginaceae_Ustilago_maydis_N_A:0.2821746492,Opisthokonta-Fungi_Basidiomycota_Tremellomycetes_Tremellales_Cryptococcaceae_Cryptococcus_neoformans_N_A:0.3389207302)93:0.1073545549)54:0.0234527954,(Opisthokonta-Fungi_Ascomycota_Schizosaccharomycetes_Schizosaccharomycetales_Schizosaccharomycetaceae_Schizosaccharomyces_pombe_ASM294v2:0.1296100837,Opisthokonta-Fungi_Ascomycota_Sordariomycetes_Sordariales_Sordariaceae_Neurospora_crassa_N_A:0.5206122132)91:0.1630494794)79:0.0714744742)35:0.0053458462)24:0.0501614768,((((((Archaeplastida-Rhodophyta_Rhodophyta_Rhodellophyceae_Rhodellales_Rhodellaceae_Rhodella_violacea_CCMP736:0.4297823619,(Archaeplastida-Rhodophyta_Rhodophyta_Stylonematophyceae_Stylonematales_Stylonemataceae_Rhodosorus_marinus_UTEXLB2760:0.0720020009,Archaeplastida-Rhodophyta_Rhodophyta_Stylonematophyceae_Stylonematales_Stylonemataceae_Rhodosorus_marinus_CCMP769:0.0203050424)100:0.2875216755)82:0.0556595511,((Archaeplastida-Rhodophyta_Rhodophyta_Porphyridiophyceae_Porphyridiales_Porphyridiaceae_Erythrolobus_australicus_CCMP3124:0.3037958129,Archaeplastida-Rhodophyta_Rhodophyta_Porphyridiophyceae_Porphyridiales_Porphyridiaceae_Porphyridium_purpureum_N_A:0.2774956477)97:0.1493669227,Rhodophyta-sister_N_A_N_A_N_A_N_A_N_A_N_A_Colp29:0.4062147790)52:0.0078822915)67:0.0300080229,Archaeplastida-Rhodophyta_Rhodophyta_Florideophyceae_Gigartinales_Gigartinaceae_Chondrus_crispus_N_A:0.3134889611)22:0.0000021705,(Archaeplastida-Rhodophyta_Rhodophyta_Compsopogonophyceae_Compsopogonales_Compsopogonaceae_Compsopogon_caeruleus_SAG36.94:0.3487685615,(Archaeplastida-Rhodophyta_Rhodophyta_Bangiophyceae_Bangiales_Bangiaceae_Porphyra_umbilicalis_4086291:0.0000010000,Archaeplastida-Rhodophyta_Rhodophyta_Bangiophyceae_Bangiales_Bangiaceae_Porphyra_umbilicalis_N_A:0.0000021522)100:0.4396063224)48:0.0295401966)81:0.0833647427,(Amoebozoa_Discosea_Flabellinia_N_A_Vannellidae_Vannella_sp_DIVA3517_6_12:0.4294456199,Opisthokonta-Filasterea_N_A_Ichthyosporea_N_A_N_A_Capsaspora_owczarzaki_C_owczarzaki_V2:0.2657094363)26:0.0484357854)24:0.0493664367,(((Archaeplastida-Rhodophyta_Rhodophyta_Cyanidiophyceae_Cyanidiales_Cyanidiaceae_Galdieria_sulphuraria_N_A:0.2340828121,Rhizaria_Phytorhiza_N_A_N_A_Plasmodiophoridae_Plasmodiophora_brassicae_pbe3.h15:0.5717853003)84:0.0898377529,Archaeplastida-Rhodophyta_Rhodophyta_Cyanidiophyceae_Cyanidiales_Cyanidiaceae_Cyanidioschyzon_merolae_N_A:0.5817488140)81:0.0609141623,((Telonemia_N_A_N_A_Telonemida_N_A_Telonema_subtile_Tel-1:0.0785735147,Telonemia_N_A_N_A_Telonemida_N_A_N_A_N_A_P-2:0.0619448162)100:0.3678047830,Haptista-sister_N_A_N_A_N_A_N_A_Ancoracysta_twista_TD:0.2826877726)91:0.1197683090)67:0.0337565785)13:0.0000020912)15:0.0276822169)26:0.0162718776,(((Opisthokonta-Ichthyosporea_N_A_Ichthyosporea_Ichthyophonida_Amoebidiaceae_Amoebidium_parasiticum_SRR545192:0.1428125924,Apusomonadida_N_A_N_A_N_A_Apusomonadidae_Thecamonas_trahens_N_A:0.7156731493)76:0.0910524050,Amoebozoa_Tubulinea_N_A_N_A_N_A_misidentifiedPessonella_sp_PRA-29:0.3455575293)26:0.0109732117,(((((Haptista_Haptophyta_N_A_Isochrysidales_Noelaerhabdaceae_Emiliania_huxleyi_PLYM219:0.0000000000,Haptista_Haptophyta_N_A_Isochrysidales_Noelaerhabdaceae_Emiliania_huxleyi_379:0.0000000000):0.0000029996,Haptista_Haptophyta_N_A_Isochrysidales_Noelaerhabdaceae_Emiliania_huxleyi_CCMP370:0.0000010000)100:0.1558717177,(Haptista_Haptophyta_N_A_Coccolithales_Coccolithaceae_Coccolithus_pelagicus_PLY182g:0.0561180749,Haptista_Haptophyta_N_A_Coccolithales_Calcidiscaceae_Calcidiscus_leptoporus_RCC1130:0.0489139242)100:0.1175976900)96:0.0524678368,(Haptista_Haptophyta_N_A_Phaeocystales_Phaeocystaceae_Phaeocystis_sp_CCMP2710:0.2461063228,Haptista_Haptophyta_N_A_Prymnesiales_Prymnesiaceae_Prymnesium_parvum_Texoma1:0.1539944261)80:0.0500530668)98:0.1318671127,(Haptista_Haptophyta_N_A_Pavlovales_Pavlovaceae_N_A_N_A_CCMP2436:0.0000026305,Haptista_Haptophyta_N_A_Pavlovales_Pavlovaceae_Pavlovales_sp_N_A:0.0000020784)100:0.6604830492)90:0.1209087260)39:0.0453502601)39:0.0293730204,Breviatea_N_A_N_A_N_A_N_A_Pygsuia_biforma_N_A:0.4485065694)36:0.0000025773,Amoebozoa_Evosea_Eumycetozoa_Dictyosteliida_N_A_Dictyostelium_lacteum_ASM160615v1:0.7908429582)38:0.0153073966,Amoebozoa_Discosea_Flabellinia_N_A_N_A_Cunea_sp_BSH-02190019_may:0.4599202503)61:0.0618472970,((Excavata-Discoba_Euglenozoa_N_A_Kinetoplastida_N_A_Perkinsela_sp_ASM123584v1:1.5315469175,(((Excavata-Discoba_Euglenozoa_N_A_Kinetoplastida_Trypanosomatidae_Trypanosoma_rangeli_T_rangeli_SC58v1:0.1924002336,Excavata-Discoba_Euglenozoa_N_A_Kinetoplastida_Trypanosomatidae_Leptomonas_pyrrhocoris_ASM129339v1:0.1331637914)59:0.0615318912,Excavata-Discoba_Euglenozoa_N_A_Kinetoplastida_Bodonidae_Bodo_saltans_N_A:0.2133323822)99:0.2499525829,Excavata-Discoba_Euglenozoa_N_A_Kinetoplastida_Bodonidae_Neobodo_designis_CCAP1951_1:0.2441565443)93:0.3200905445)100:0.6756492138,Amoebozoa_Evosea_Variosea_N_A_Echinamoebidae_Filamoeba_nolandi_NC-AS-23-1:0.9400728572)88:0.2768373850)58:0.0495716103,(Haptista_Centrohelida_N_A_N_A_Raphidiophryidae_Raphidiophrys_heterophryoidea_N_A:0.1457344718,((Haptista_Centrohelida_N_A_N_A_Acanthocystidae_Choanocystis_sp_N_A:0.2236260649,Haptista_Centrohelida_N_A_N_A_Acanthocystidae_Raineriophrys_erinaceoides_N_A:0.1819199334)49:0.0100886529,Haptista_Centrohelida_N_A_N_A_Acanthocystidae_Acanthocystis_sp_N_A:0.3493856533)92:0.0724228930)100:0.2974652060)52:0.0595100101,(((((Excavata-Discoba_Percolozoa_Heterolobosea_N_A_N_A_Percolomonas_cosmopolitus_WS:3.0058059482,Excavata-Discoba_Percolozoa_Heterolobosea_Schizopyrenida_Vahlkampfiidae_Naegleria_gruberi_N_A:1.4466540933)99:0.9496138610,Rhizaria_Retaria-Foraminifera_N_A_Rotaliida_Elphidiidae_Elphidium_margaritaceum_N_A:2.0982006503)95:0.5622035535,(Alveolata_Dinophyta_Dinophyceae_Oxyrrhinales_Oxyrrhinaceae_Oxyrrhis_marina_js006:0.0051941739,Alveolata_Dinophyta_Dinophyceae_Oxyrrhinales_Oxyrrhinaceae_Oxyrrhis_marina_LB1974:0.0075988373)100:0.3201634316)72:0.1216563185,Alveolata_Apicomplexa_Coccidia_Eucoccidiorida_Sarcocystidae_Hammondia_hammondi_HHA1_v02:0.2116166925)68:0.0716229196,(((((((((Alveolata_Dinophyta_Dinophyceae_Suessiales_Symbiodiniaceae_Symbiodinium_sp_C1:0.0000029661,Alveolata_Dinophyta_Dinophyceae_Suessiales_Symbiodiniaceae_Symbiodinium_sp_C15:0.0000022912)100:0.2038906781,Alveolata_Dinophyta_Dinophyceae_Noctilucales_Noctilucaceae_Noctiluca_scintillans_N_A:0.1152692029)21:0.0217316092,Alveolata_Dinophyta_Dinophyceae_Gymnodiniales_Gymnodiniaceae_Amphidinium_massartii_CS-259:0.2452122822)14:0.0000027628,(Alveolata_Dinophyta_Dinophyceae_Gonyaulacales_Gonyaulacaceae_Alexandrium_tamarense_CCMP1771:0.0927942177,Alveolata_Dinophyta_Dinophyceae_Gonyaulacales_Ceratiaceae_Neoceratium_fusus_PA161109:0.1759685622)78:0.0452739392)76:0.0457190656,Alveolata_Dinophyta_Dinophyceae_Peridiniales_Heterocapsaceae_Heterocapsa_rotundata_SCCAPK-0483:0.1306359756)26:0.0208700741,Alveolata_Dinophyta_Dinophyceae_Peridiniales_Crypthecodiniaceae_Crypthecodinium_cohnii_Seligo:0.1320368999)92:0.1083696008,Alveolata_Perkinsozoa_N_A_Perkinsida_Perkinsidae_Perkinsus_marinus_N_A:0.3206346998)63:0.0505666928,(Alveolata_Dinophyta_Dinophyceae_Syndiniales_Amoebophryaceae_Amoebophrya_sp_Ameob2:0.0000025132,Alveolata_Dinophyta_Dinophyceae_Syndiniales_Amoebophryaceae_Amoebophrya_sp_js026:0.0000020415)100:0.4239532907)92:0.1031095722,((Alveolata_Chrompodelida_N_A_N_A_N_A_Vitrella_brassicaformis_Vbrassicaformis:0.0000024672,Alveolata_Chrompodelida_N_A_N_A_N_A_Vitrella_brassicaformis_CCMP3155:0.0000010000)100:0.2337394254,Alveolata_Apicomplexa_Coccidia_Eucoccidiorida_Cryptosporidiidae_Cryptosporidium_muris_N_A:0.5223023962)27:0.0134676352)40:0.0295112882)70:0.0841094607)56:0.0868918646,((Alveolata_Ciliophora_Oligohymenophorea_Hymenostomatida_Tetrahymenidae_Tetrahymena_thermophila_N_A:0.3812043378,Alveolata_Ciliophora_Colpodea_Cyrtolophosidida_Platyophryidae_Platyophrya_macrostoma_WH:0.2581753064)99:0.2911371712,Alveolata_Ciliophora_Spirotrichea_Sporadotrichida_Oxytrichidae_Oxytricha_trifallax_oxytricha_asm_v1.1:0.3693113379)76:0.1313757802);
(Archaeplastida-Glaucophyta_Glaucophyta_Glaucocystophyceae_N_A_N_A_Cyanoptyche_gloeocystis_SAG4.97:0.2726340433,(((((((((Opisthokonta-Ichthyosporea_N_A_Ichthyosporea_Ichthyophonida_Amoebidiaceae_Amoebidium_parasiticum_SRR545192:0.2397925016,Opisthokonta-Filasterea_N_A_Ichthyosporea_N_A_N_A_Capsaspora_owczarzaki_C_owczarzaki_V2:0.3131590013)83:0.1236528687,(((((((Opisthokonta-Metazoa_Arthropoda_Insecta_Diptera_Drosophilidae_Drosophila_melanogaster_BDGP6:0.5222753298,Opisthokonta-Metazoa_Arthropoda_Arachnida_Araneae_Eresidae_Stegodyphus_mimosarum_GCA_000611955.2:0.5449281065)99:0.2766837724,Opisthokonta-Metazoa_Echinodermata_Echinoidea_Echinoida_Strongylocentrotidae_Strongylocentrotus_purpuratus_GCA_000002235.2:0.1876700817)84:0.0581113371,(Opisthokonta-Metazoa_Mollusca_Cephalopoda_Octopoda_Octopodidae_Octopus_bimaculoides_PRJNA270931:0.3602426975,Opisthokonta-Metazoa_Mollusca_Gastropoda_N_A_Lottiidae_Lottia_gigantea_N_A:0.1320307233)98:0.2068088195)48:0.0213307890,(((Opisthokonta-Metazoa_Chordata_Mammalia_Primates_Hominidae_Homo_sapiens_N_A:0.0000025336,Opisthokonta-Metazoa_Chordata_Mammalia_Rodentia_Muridae_Mus_musculus_N_A:0.0245914829)82:0.0113691065,Opisthokonta-Metazoa_Chordata_Aves_Galliformes_Phasianidae_Gallus_gallus_Gallus_gallus-5.0:0.3711295714)100:0.2741169383,Opisthokonta-Metazoa_Chordata_Ascidiacea_Enterogona_Cionidae_Ciona_intestinalis_KH:0.4053448875)55:0.0847966687)49:0.0426752440,Opisthokonta-Metazoa_Annelida_Polychaeta_Capitellida_Capitellidae_Capitella_teleta_GCA_000328365.1:0.4547633951)50:0.0497663189,(Opisthokonta-Metazoa_Porifera_Demospongiae_Haplosclerida_Niphatidae_Amphimedon_queenslandica_Aqu1:0.4181898035,Opisthokonta-Metazoa_Cnidaria_Anthozoa_Actiniaria_Edwardsiidae_Nematostella_vectensis_N_A:0.2139695026)64:0.0969952219)72:0.0648333914,Opisthokonta-Choanoflagellatea_N_A_N_A_Choanoflagellida_Salpingoecidae_Salpingoeca_rosetta_Proterospongia_sp_ATCC50818:0.3267541927)47:0.0501955983)91:0.1699307341,((Amoebozoa_Tubulinea_Corycidia_N_A_N_A_Trichosphaerium_sp_Am-I-7wt:0.4925822648,(Rhizaria_Filosa_Chlorarachniophyceae_N_A_N_A_Bigelowiella_natans_N_A:0.2837865335,Rhizaria_Filosa_N_A_Euglyphida_Euglyphidae_Euglypha_rotunda_SRR2006120:0.5984669161)89:0.1116261184)51:0.0721795646,(Rhizaria_Phytorhiza_N_A_N_A_Plasmodiophoridae_Plasmodiophora_brassicae_pbe3.h15:0.5245801150,Excavata-Discoba_Percolozoa_Heterolobosea_Schizopyrenida_Vahlkampfiidae_Naegleria_gruberi_N_A:0.2221281052)54:0.0994970532)45:0.0113057199)47:0.0151520303,(((((((Opisthokonta-Fungi_Chytridiomycota_Chytridiomycetes_Spizellomycetales_Spizellomycetaceae_Spizellomyces_punctatus_S_punctatus_V1:0.2482684095,(Opisthokonta-Fungi_Chytridiomycota_Monoblepharidomycetes_Monoblepharidales_Gonapodyaceae_Gonapodya_prolifera_Ganpr1:0.2149420441,Opisthokonta-Fungi_Blastocladiomycota_Blastocladiomycetes_Blastocladiales_Blastocladiaceae_Allomyces_macrogynus_A_macrogynus_V3:0.1703638306)68:0.0394179555)81:0.0717880918,((Opisthokonta-Fungi_Ascomycota_Sordariomycetes_Sordariales_Sordariaceae_Neurospora_crassa_N_A:0.4931915735,Opisthokonta-Fungi_Ascomycota_Schizosaccharomycetes_Schizosaccharomycetales_Schizosaccharomycetaceae_Schizosaccharomyces_pombe_ASM294v2:0.6161630454)97:0.2273611852,(Opisthokonta-Fungi_Basidiomycota_Tremellomycetes_Tremellales_Cryptococcaceae_Cryptococcus_neoformans_N_A:0.2789728678,Opisthokonta-Fungi_Basidiomycota_Ustilaginomycetes_Ustilaginales_Ustilaginaceae_Ustilago_maydis_N_A:0.4499082915)97:0.2042276246)61:0.0289144840)89:0.0789900410,Opisthokonta-Discicristoidea_N_A_N_A_N_A_Nucleariidae_Nuclearia_sp_SRR1617645:0.2825379680)96:0.1238731535,(Amoebozoa_Discosea_Flabellinia_N_A_N_A_Cunea_sp_BSH-02190019_may:0.2901213245,Amoebozoa_Discosea_Flabellinia_N_A_Vexilliferidae_Vexillifera_sp_DIVA3564_2:0.5115631144)58:0.0289752797)46:0.0299208271,Amoebozoa_Discosea_Flabellinia_N_A_Vannellidae_Vannella_sp_DIVA3517_6_12:0.3279385294)39:0.0159975421,Apusomonadida_N_A_N_A_N_A_Apusomonadidae_Thecamonas_trahens_N_A:0.5848720875)38:0.0103451627,(Rhodophyta-sister_N_A_N_A_N_A_N_A_N_A_N_A_Colp29:0.8622554516,Haptista-sister_N_A_N_A_N_A_N_A_Ancoracysta_twista_TD:0.3509698410)19:0.0963349413)20:0.0557610398)19:0.0181951670,((Alveolata_Ciliophora_Spirotrichea_Sporadotrichida_Oxytrichidae_Oxytricha_trifallax_oxytricha_asm_v1.1:1.5572063530,(Alveolata_Ciliophora_Colpodea_Cyrtolophosidida_Platyophryidae_Platyophrya_macrostoma_WH:0.7355516153,Alveolata_Ciliophora_Oligohymenophorea_Hymenostomatida_Tetrahymenidae_Tetrahymena_thermophila_N_A:0.9057830375)84:0.2681198874)98:0.3454453434,Amoebozoa_Discosea_N_A_N_A_N_A_Stereomyxa_ramosa_Chinc5:0.4360732386)59:0.0553391440)21:0.0467301534,((((((((Alveolata_Dinophyta_Dinophyceae_Noctilucales_Noctilucaceae_Noctiluca_scintillans_N_A:0.5056816680,((Alveolata_Chrompodelida_N_A_N_A_N_A_Vitrella_brassicaformis_Vbrassicaformis:0.5224774390,Alveolata_Apicomplexa_Coccidia_Eucoccidiorida_Sarcocystidae_Hammondia_hammondi_HHA1_v02:0.6734424406)96:0.3180737038,(((Alveolata_Dinophyta_Dinophyceae_Gonyaulacales_Ceratiaceae_Neoceratium_fusus_PA161109:0.0541431992,Alveolata_Dinophyta_Dinophyceae_Peridiniales_Crypthecodiniaceae_Crypthecodinium_cohnii_Seligo:0.3985002726)49:0.0313406455,Alveolata_Dinophyta_Dinophyceae_Gonyaulacales_Gonyaulacaceae_Alexandrium_tamarense_CCMP1771:0.1166262899)53:0.0301585229,((Alveolata_Dinophyta_Dinophyceae_Suessiales_Symbiodiniaceae_Symbiodinium_sp_C15:0.0186154657,Alveolata_Dinophyta_Dinophyceae_Suessiales_Symbiodiniaceae_Symbiodinium_sp_C1:0.0065073685)100:0.2748427996,Alveolata_Dinophyta_Dinophyceae_Gymnodiniales_Gymnodiniaceae_Amphidinium_massartii_CS-259:0.5908148798)43:0.0379044606)88:0.1648137070)69:0.1173338428)53:0.1224648252,Alveolata_Dinophyta_Dinophyceae_Syndiniales_Amoebophryaceae_Amoebophrya_sp_js026:0.6385573644)48:0.0640328300,(((Alveolata_Dinophyta_Dinophyceae_Oxyrrhinales_Oxyrrhinaceae_Oxyrrhis_marina_LB1974:0.0122447519,Alveolata_Dinophyta_Dinophyceae_Oxyrrhinales_Oxyrrhinaceae_Oxyrrhis_marina_js006:0.0189771594)100:0.6811711855,Alveolata_Perkinsozoa_N_A_Perkinsida_Perkinsidae_Perkinsus_marinus_N_A:0.8313960141)46:0.0746070640,Alveolata_Apicomplexa_Coccidia_Eucoccidiorida_Cryptosporidiidae_Cryptosporidium_muris_N_A:1.9517305883)32:0.0046631061)92:0.1363603087,(((((Stramenopila-Ochrophyta_Bolidophyceae_N_A_N_A_N_A_Bolidomonas_pacifica_RCC208:0.0000022383,Stramenopila-Ochrophyta_Bolidophyceae_N_A_N_A_N_A_Bolidomonas_sp_RCC2347:0.0000010000)100:0.3485090526,((Stramenopila-Ochrophyta_Bacillariophyta_Fragilariophyceae_Fragilariales_Fragilariaceae_Asterionellopsis_glacialis_CCMP1581:0.0248905517,Stramenopila-Ochrophyta_Bacillariophyta_Fragilariophyceae_Fragilariales_Fragilariaceae_Asterionellopsis_glacialis_CCMP134:0.0331119933)100:0.2434259182,((Stramenopila-Ochrophyta_Bacillariophyta_Coscinodiscophyceae_Thalassiosirales_Thalassiosiraceae_Thalassiosira_rotula_CCMP3096:0.0000024221,Stramenopila-Ochrophyta_Bacillariophyta_Coscinodiscophyceae_Thalassiosirales_Thalassiosiraceae_Thalassiosira_rotula_GSO102:0.0000010000)100:0.2161239313,Stramenopila-Ochrophyta_Bacillariophyta_Coscinodiscophyceae_Corethrales_Corethraceae_Corethron_pennatum_L29A3:0.3639445840)67:0.0310731863)79:0.0565494603)65:0.0524581243,Stramenopila-Ochrophyta_Bacillariophyta_Bacillariophyceae_Bacillariales_Bacillariaceae_Fragilariopsis_cylindrus_N_A:0.5958591291)87:0.2198162290,(Stramenopila-Ochrophyta_Phaeophyceae_N_A_Ectocarpales_Ectocarpaceae_Ectocarpus_siliculosus_N_A:0.1714956503,(Stramenopila-Ochrophyta_N_A_Dictyochophyceae_Dictyochales_N_A_Dictyocha_speculum_CCMP1381:0.2865680119,(Stramenopila-Ochrophyta_N_A_Pelagophyceae_Pelagomonadales_N_A_Pelagomonas_calceolata_RCC969:0.0000022361,Stramenopila-Ochrophyta_N_A_Pelagophyceae_Pelagomonadales_N_A_Pelagomonas_calceolata_CCMP1756:0.0000029830)100:0.4082506457)97:0.2145338837)73:0.1313734717)52:0.0624411709,Stramenopila-Ochrophyta_N_A_Chrysophyceae_Chromulinales_Paraphysomonadaceae_Paraphysomonas_bandaiensis_js007:0.5123312759)47:0.0426814777)70:0.0686389265,Stramenopila-Oomycota_N_A_Oomycetes_Saprolegniales_Saprolegniaceae_Saprolegnia_diclina_Sap_diclina_VS20_V1:0.4247859043)61:0.0749510808,((Stramenopila-Sagenista_Labyrinthista_Labyrinthulomycetes_N_A_Thraustochytriaceae_Aplanochytrium_kerguelense_N_A:0.0000029238,Stramenopila-Sagenista_Labyrinthista_Labyrinthulomycetes_N_A_Thraustochytriaceae_Aplanochytrium_sp_PBS07:0.0000027496)100:0.5538228193,Stramenopila-Opalozoa_Bicosoecida_N_A_Bicosoecida_Cafeteriaceae_Cafeteria_sp_CaronLabIsolate:0.3074591860)47:0.1087638709)47:0.0704409087,((((((Excavata-Discoba_Euglenozoa_N_A_Kinetoplastida_Bodonidae_Bodo_saltans_N_A:0.0976742159,(Excavata-Discoba_Euglenozoa_N_A_Kinetoplastida_Trypanosomatidae_Trypanosoma_rangeli_T_rangeli_SC58v1:0.1546954628,Excavata-Discoba_Euglenozoa_N_A_Kinetoplastida_Trypanosomatidae_Leptomonas_pyrrhocoris_ASM129339v1:0.0794081182)100:0.1715467575)100:0.3694009959,Excavata-Discoba_Euglenozoa_N_A_Kinetoplastida_Bodonidae_Neobodo_designis_CCAP1951_1:0.5645414975)96:0.2806846868,Excavata-Discoba_Euglenozoa_N_A_Kinetoplastida_N_A_Perkinsela_sp_ASM123584v1:0.9418965950)92:0.1755087368,(Excavata-Discoba_Euglenozoa_N_A_Euglenales_Euglenaceae_Euglena_gracilis_N_A:0.4208370364,Excavata-Discoba_Euglenozoa_N_A_Eutreptiales_N_A_Eutreptiella_gymnastica_NIES-381:0.2108188713)100:0.4667820371)91:0.1271831700,Cryptista_Palpitia_N_A_N_A_N_A_Palpitomonas_bilix_NIES-2562:0.8773546574)55:0.1000420483,((Haptista_Centrohelida_N_A_N_A_Acanthocystidae_Choanocystis_sp_N_A:0.3781634992,(Haptista_Centrohelida_N_A_N_A_Raphidiophryidae_Raphidiophrys_heterophryoidea_N_A:0.1736840629,Haptista_Centrohelida_N_A_N_A_Acanthocystidae_Raineriophrys_erinaceoides_N_A:0.3485606937)65:0.0714458583)68:0.1004500906,Haptista_Centrohelida_N_A_N_A_Acanthocystidae_Acanthocystis_sp_N_A:0.4587780999)100:0.3520234680)46:0.0494212729)44:0.0614632681,(((Telonemia_N_A_N_A_Telonemida_N_A_N_A_N_A_P-2:0.1160444310,Telonemia_N_A_N_A_Telonemida_N_A_Telonema_subtile_Tel-1:0.0572236310)100:0.6068482125,((((((Cryptista_Cryptophyta_Cryptophyta_Pyrenomonadales_Geminigeraceae_Geminigera_sp_js004:0.0000010000,Cryptista_Cryptophyta_Cryptophyta_Pyrenomonadales_Geminigeraceae_Geminigera_cryophila_CCMP2564:0.0000010000)100:0.0929018204,Cryptista_Cryptophyta_Cryptophyta_Pyrenomonadales_Chroomonadaceae_Chroomonas_mesostigmatica_CCMP1168:0.0809497367)58:0.0215278280,Cryptista_Cryptophyta_Cryptophyta_Pyrenomonadales_Geminigeraceae_Guillardia_theta_N_A:0.1075582318)75:0.0193648647,Cryptista_Cryptophyta_Cryptophyta_Cryptomonadales_Cryptomonadaceae_Cryptomonas_curvata_CCAP979_52:0.0892580211)82:0.0546500847,(Cryptista_Cryptophyta_Cryptophyta_N_A_N_A_Cryptophyceae_sp_CCMP2293:0.0000010000,Cryptista_Cryptophyta_Cryptophyta_N_A_N_A_Cryptophyceae_sp_N_A:0.0000022962)100:0.1124273393)82:0.0580824386,(Cryptista_Katablepharida_Katablepharidophyta_N_A_N_A_Roombia_truncata_N_A:0.3269721723,Cryptista_Cryptophyta_Cryptophyta_Cryptomonadales_Goniomonadaceae_Goniomonas_pacifica_CCMP1869:0.4622526123)54:0.0650343204)96:0.2904081963)43:0.0655507856,((((((((Archaeplastida-Viridiplantae_Chlorophyta_Mamiellophyceae_Mamiellales_Mamiellaceae_Mantoniella_sp_CCMP1436:0.0000028793,Archaeplastida-Viridiplantae_Chlorophyta_Mamiellophyceae_Mamiellales_Mamiellaceae_Mantoniella_antarctica_SL-175:0.0059679687)100:0.4236205784,((Archaeplastida-Viridiplantae_Chlorophyta_Mamiellophyceae_Mamiellales_Bathycoccaceae_Ostreococcus_mediterraneus_clade-D-RCC2573:0.0000022361,Archaeplastida-Viridiplantae_Chlorophyta_Mamiellophyceae_Mamiellales_Bathycoccaceae_Ostreococcus_mediterraneus_clade-D-RCC2596:0.0000010000)96:0.0000020101,((Archaeplastida-Viridiplantae_Chlorophyta_Mamiellophyceae_Mamiellales_Bathycoccaceae_Ostreococcus_mediterraneus_clade-D-RCC1107:0.0000022361,Archaeplastida-Viridiplantae_Chlorophyta_Mamiellophyceae_Mamiellales_Bathycoccaceae_Ostreococcus_mediterraneus_clade-D-RCC2572:0.0064838630)20:0.0000020349,Archaeplastida-Viridiplantae_Chlorophyta_Mamiellophyceae_Mamiellales_Bathycoccaceae_Ostreococcus_mediterraneus_clade-D-RCC2593:0.0000023838)66:0.0000029940)100:0.1408684275)100:0.8810608195,Archaeplastida-Viridiplantae_Chlorophyta_N_A_N_A_N_A_N_A_N_A_RCC2335:0.4759901541)69:0.0964063994,((Archaeplastida-Viridiplantae_Chlorophyta_N_A_Prasinococcales_N_A_Prasinoderma_singulare_RCC927:0.6571164680,Archaeplastida-Viridiplantae_Chlorophyta_N_A_Pyramimonadales_N_A_Pyramimonas_parkeae_CCMP726:0.5197264605)53:0.0913794441,Archaeplastida-Viridiplantae_Chlorophyta_Nephroselmidophyceae_N_A_N_A_Nephroselmis_pyriformis_CCMP717:0.4583429303)46:0.0644029703)87:0.1489819417,Archaeplastida-Viridiplantae_Streptophyta_Mesostigmatophyceae_Mesostigmatales_Mesostigmataceae_Mesostigma_viride_js017:0.4716825238)97:0.2580052963,((((((Archaeplastida-Viridiplantae_Streptophyta_N_A_Brassicales_Brassicaceae_Arabidopsis_thaliana_TAIR10:0.0661516129,Archaeplastida-Viridiplantae_Streptophyta_N_A_Pinales_Pinaceae_Pinus_taeda_js021:0.0533297037)38:0.0092482532,Archaeplastida-Viridiplantae_Streptophyta_N_A_Vitales_Vitaceae_Vitis_vinifera_IGGP_12x:0.0877325884)47:0.0290679391,Archaeplastida-Viridiplantae_Streptophyta_N_A_Amborellales_Amborellaceae_Amborella_trichopoda_AMTR1.0:0.1682040108)51:0.0395242719,Archaeplastida-Viridiplantae_Streptophyta_Liliopsida_Poales_Poaceae_Zea_mays_AGPv4:0.1652947306)70:0.1463290011,Archaeplastida-Viridiplantae_Streptophyta_Bryopsida_Funariales_Funariaceae_Physcomitrella_patens_N_A:0.2099158465)100:0.2658959785,(Archaeplastida-Viridiplantae_Streptophyta_Klebsormidiophyceae_Klebsormidiales_Klebsormidiaceae_Klebsormidium_subtile_js015:0.0904582605,Archaeplastida-Viridiplantae_Streptophyta_Coleochaetophyceae_Coleochaetales_Coleochaetaceae_Coleochaete_scutata_js012:0.5691045508)88:0.0986786717)97:0.1723639610)88:0.1574201438,(Apusozoa_Apusozoa_N_A_N_A_N_A_Nutomonas_longa_SRR1617398:0.8565772949,(Rhizaria_Retaria-Foraminifera_N_A_N_A_Reticulomyxidae_Reticulomyxa_filosa_N_A:0.6193987117,Rhizaria_Retaria-Foraminifera_N_A_Rotaliida_Elphidiidae_Elphidium_margaritaceum_N_A:0.3867815846)100:0.7365658515)30:0.0000020232)46:0.0602102739,(((Haptista_Haptophyta_N_A_Prymnesiales_Prymnesiaceae_Prymnesium_parvum_Texoma1:0.2272598846,Haptista_Haptophyta_N_A_Phaeocystales_Phaeocystaceae_Phaeocystis_sp_CCMP2710:0.1441324528)79:0.0925449003,(Haptista_Haptophyta_N_A_Coccolithales_Coccolithaceae_Coccolithus_pelagicus_PLY182g:0.0596909733,Haptista_Haptophyta_N_A_Coccolithales_Calcidiscaceae_Calcidiscus_leptoporus_RCC1130:0.0221604118)100:0.3023164499)97:0.2008848492,((Haptista_Haptophyta_N_A_Pavlovales_Pavlovaceae_N_A_N_A_CCMP2436:0.0000010000,Haptista_Haptophyta_N_A_Pavlovales_Pavlovaceae_Pavlovales_sp_N_A:0.0000010000)100:0.7982547162,Breviatea_N_A_N_A_N_A_N_A_Pygsuia_biforma_N_A:2.0266153263)68:0.2102800344)60:0.1161460026)31:0.0383639864)53:0.0778373845)49:0.0268697842)13:0.0205907255,(((((Archaeplastida-Rhodophyta_Rhodophyta_Porphyridiophyceae_Porphyridiales_Porphyridiaceae_Erythrolobus_australicus_CCMP3124:0.2681943257,Archaeplastida-Rhodophyta_Rhodophyta_Porphyridiophyceae_Porphyridiales_Porphyridiaceae_Porphyridium_purpureum_N_A:0.1662228224)79:0.0613448761,Archaeplastida-Rhodophyta_Rhodophyta_Compsopogonophyceae_Compsopogonales_Compsopogonaceae_Compsopogon_caeruleus_SAG36.94:0.4480714593)71:0.0718604311,(Archaeplastida-Rhodophyta_Rhodophyta_Stylonematophyceae_Stylonematales_Stylonemataceae_Rhodosorus_marinus_UTEXLB2760:0.0516308474,Archaeplastida-Rhodophyta_Rhodophyta_Stylonematophyceae_Stylonematales_Stylonemataceae_Rhodosorus_marinus_CCMP769:0.0106023070)100:0.4970444880)66:0.0681102503,((Archaeplastida-Rhodophyta_Rhodophyta_Rhodellophyceae_Rhodellales_Rhodellaceae_Rhodella_violacea_CCMP736:0.2333900017,(Archaeplastida-Rhodophyta_Rhodophyta_Bangiophyceae_Bangiales_Bangiaceae_Porphyra_umbilicalis_4086291:0.0000025299,Archaeplastida-Rhodophyta_Rhodophyta_Bangiophyceae_Bangiales_Bangiaceae_Porphyra_umbilicalis_N_A:0.0000028998)100:0.3385785008)66:0.0683097964,Archaeplastida-Rhodophyta_Rhodophyta_Florideophyceae_Gigartinales_Gigartinaceae_Chondrus_crispus_N_A:0.1371694566)58:0.0176608644)67:0.0844763760,((Archaeplastida-Rhodophyta_Rhodophyta_Cyanidiophyceae_Cyanidiales_Cyanidiaceae_Galdieria_sulphuraria_N_A:0.1926440992,Archaeplastida-Rhodophyta_Rhodophyta_Cyanidiophyceae_Cyanidiales_Cyanidiaceae_Cyanidioschyzon_merolae_N_A:0.7305309327)98:0.2780687073,Excavata-Discoba_Percolozoa_Heterolobosea_N_A_N_A_Percolomonas_cosmopolitus_WS:0.5206781076)44:0.0507829486)14:0.0289527873)62:0.0786521724,(Amoebozoa_Evosea_Variosea_N_A_Echinamoebidae_Filamoeba_nolandi_NC-AS-23-1:0.2052362860,Excavata-Discoba_N_A_N_A_N_A_Tsukubamonadidae_Tsukubamonas_globosa_N_A:0.3490369640)47:0.0181083197)61:0.0454264634,Amoebozoa_Evosea_Eumycetozoa_Dictyosteliida_N_A_Dictyostelium_lacteum_ASM160615v1:0.3008897185)96:0.1004283106,(Archaeplastida-Glaucophyta_Glaucophyta_Glaucocystophyceae_Gloeochaetales_Gloeochaetaceae_Gloeochaete_wittrockiana_SAG46.84:0.2717359185,Archaeplastida-Glaucophyta_Glaucophyta_Glaucocystophyceae_N_A_Cyanophoraceae_Cyanophora_paradoxa_N_A:0.1715820579)63:0.0253842122);
(Cryptista_Cryptophyta_Cryptophyta_N_A_N_A_Cryptophyceae_sp_CCMP2293:0.0000029612,(((((((((Amoebozoa_Tubulinea_Corycidia_N_A_N_A_Trichosphaerium_sp_Am-I-7wt:0.3907712970,Alveolata_Ciliophora_Spirotrichea_Sporadotrichida_Oxytrichidae_Oxytricha_trifallax_oxytricha_asm_v1.1:0.9113775975)57:0.0881284157,((((((((Alveolata_Dinophyta_Dinophyceae_Gonyaulacales_Ceratiaceae_Neoceratium_fusus_PA161109:0.1350995606,Alveolata_Dinophyta_Dinophyceae_Gonyaulacales_Gonyaulacaceae_Alexandrium_tamarense_CCMP1771:0.0799031947)57:0.0414816190,(Alveolata_Dinophyta_Dinophyceae_Suessiales_Symbiodiniaceae_Symbiodinium_sp_C15:0.0079328531,Alveolata_Dinophyta_Dinophyceae_Suessiales_Symbiodiniaceae_Symbiodinium_sp_C1:0.0211671481)100:0.2143792029)54:0.0477513825,Alveolata_Dinophyta_Dinophyceae_Gymnodiniales_Gymnodiniaceae_Amphidinium_massartii_CS-259:0.3764542989)35:0.0038577201,Alveolata_Dinophyta_Dinophyceae_Noctilucales_Noctilucaceae_Noctiluca_scintillans_N_A:0.1355746519)69:0.0565115058,Alveolata_Dinophyta_Dinophyceae_Peridiniales_Heterocapsaceae_Heterocapsa_rotundata_SCCAPK-0483:0.0666093867)89:0.1717479209,Alveolata_Dinophyta_Dinophyceae_Peridiniales_Crypthecodiniaceae_Crypthecodinium_cohnii_Seligo:0.2216990910)99:0.5124244461,Alveolata_Dinophyta_Dinophyceae_Syndiniales_Amoebophryaceae_Amoebophrya_sp_js026:0.7608329519)76:0.1987862138,Alveolata_Perkinsozoa_N_A_Perkinsida_Perkinsidae_Perkinsus_marinus_N_A:0.3671464460)80:0.3706990132)35:0.0945422586,(((((Alveolata_Chrompodelida_N_A_N_A_N_A_Vitrella_brassicaformis_CCMP3155:0.0000027518,Alveolata_Chrompodelida_N_A_N_A_N_A_Vitrella_brassicaformis_Vbrassicaformis:0.0000025075)100:0.5550135740,(Alveolata_Dinophyta_Dinophyceae_Oxyrrhinales_Oxyrrhinaceae_Oxyrrhis_marina_js006:0.0000020833,Alveolata_Dinophyta_Dinophyceae_Oxyrrhinales_Oxyrrhinaceae_Oxyrrhis_marina_LB1974:0.0113223910)100:1.3936000160)74:0.2573259232,(Alveolata_Apicomplexa_Coccidia_Eucoccidiorida_Cryptosporidiidae_Cryptosporidium_muris_N_A:0.2464610873,Alveolata_Apicomplexa_Coccidia_Eucoccidiorida_Sarcocystidae_Hammondia_hammondi_HHA1_v02:0.2809362531)99:0.8426188774)56:0.0632264291,((Excavata-Discoba_Euglenozoa_N_A_Kinetoplastida_Bodonidae_Bodo_saltans_N_A:0.3298215029,(Excavata-Discoba_Euglenozoa_N_A_Kinetoplastida_Trypanosomatidae_Leptomonas_pyrrhocoris_ASM129339v1:0.1065563181,Excavata-Discoba_Euglenozoa_N_A_Kinetoplastida_Trypanosomatidae_Trypanosoma_rangeli_T_rangeli_SC58v1:0.2569518062)100:0.6936834421)100:1.2533668500,Excavata-Discoba_Euglenozoa_N_A_Kinetoplastida_Bodonidae_Neobodo_designis_CCAP1951_1:0.2043621396)97:0.7523675825)74:0.2439424399,((((Stramenopila-Sagenista_Labyrinthista_Labyrinthulomycetes_N_A_Thraustochytriaceae_Aplanochytrium_kerguelense_N_A:0.0000029903,Stramenopila-Sagenista_Labyrinthista_Labyrinthulomycetes_N_A_Thraustochytriaceae_Aplanochytrium_sp_PBS07:0.0000029609)100:0.9467659453,Stramenopila-Oomycota_N_A_Oomycetes_Saprolegniales_Saprolegniaceae_Saprolegnia_diclina_Sap_diclina_VS20_V1:0.3786943406)52:0.0113431925,Stramenopila-Opalozoa_Bicosoecida_N_A_Bicosoecida_Cafeteriaceae_Cafeteria_sp_CaronLabIsolate:0.6405821354)25:0.0655108612,(Stramenopila-Ochrophyta_N_A_Pelagophyceae_Pelagomonadales_N_A_Pelagomonas_calceolata_CCMP1756:0.8766033392,(((((((Stramenopila-Ochrophyta_Bacillariophyta_Fragilariophyceae_Fragilariales_Fragilariaceae_Asterionellopsis_glacialis_CCMP134:0.1619903105,Stramenopila-Ochrophyta_Bacillariophyta_Bacillariophyceae_Bacillariales_Bacillariaceae_Fragilariopsis_cylindrus_N_A:0.0892984003)68:0.0350232827,(Stramenopila-Ochrophyta_Bacillariophyta_Coscinodiscophyceae_Thalassiosirales_Thalassiosiraceae_Thalassiosira_rotula_GSO102:0.0000025178,Stramenopila-Ochrophyta_Bacillariophyta_Coscinodiscophyceae_Thalassiosirales_Thalassiosiraceae_Thalassiosira_rotula_CCMP3096:0.0000029612)100:0.1674593029)90:0.1288507286,((Stramenopila-Ochrophyta_Bolidophyceae_N_A_N_A_N_A_Bolidomonas_pacifica_RCC208:0.0000022181,Stramenopila-Ochrophyta_Bolidophyceae_N_A_N_A_N_A_Bolidomonas_sp_RCC2347:0.0000020756)100:1.0996424530,Stramenopila-Ochrophyta_Bacillariophyta_Coscinodiscophyceae_Corethrales_Corethraceae_Corethron_pennatum_L29A3:0.1740335873)55:0.0346698551)54:0.0414116082,Stramenopila-Ochrophyta_Pinguiophyceae_N_A_Pinguiochrysidales_Pinguiochrysidaceae_Phaeomonas_parva_CCMP2877:0.8040409397)67:0.1291256946,Stramenopila-Ochrophyta_N_A_Chrysophyceae_Chromulinales_Paraphysomonadaceae_Paraphysomonas_bandaiensis_js007:0.5761256042)83:0.1278426634,Stramenopila-Ochrophyta_N_A_Dictyochophyceae_Dictyochales_N_A_Dictyocha_speculum_CCMP1381:0.6231465502)33:0.0466943718,Stramenopila-Ochrophyta_Phaeophyceae_N_A_Ectocarpales_Ectocarpaceae_Ectocarpus_siliculosus_N_A:0.3080329633)35:0.0047723233)69:0.1761897222)47:0.0895641485)49:0.0435196681)37:0.0633204377,Amoebozoa_Discosea_Flabellinia_N_A_Vexilliferidae_Vexillifera_sp_DIVA3564_2:0.5710241201)34:0.0000029008,((((((Opisthokonta-Fungi_Blastocladiomycota_Blastocladiomycetes_Blastocladiales_Blastocladiaceae_Allomyces_macrogynus_A_macrogynus_V3:0.6907928832,Opisthokonta-Fungi_Ascomycota_Sordariomycetes_Sordariales_Sordariaceae_Neurospora_crassa_N_A:0.9730057322)56:0.0868760461,(Opisthokonta-Fungi_Basidiomycota_Ustilaginomycetes_Ustilaginales_Ustilaginaceae_Ustilago_maydis_N_A:0.5445940318,Opisthokonta-Fungi_Basidiomycota_Tremellomycetes_Tremellales_Cryptococcaceae_Cryptococcus_neoformans_N_A:0.2244732859)81:0.1689180120)55:0.0603342903,Opisthokonta-Fungi_Ascomycota_Schizosaccharomycetes_Schizosaccharomycetales_Schizosaccharomycetaceae_Schizosaccharomyces_pombe_ASM294v2:0.5734209998)49:0.0168576322,Opisthokonta-Fungi_Chytridiomycota_Monoblepharidomycetes_Monoblepharidales_Gonapodyaceae_Gonapodya_prolifera_Ganpr1:0.9994467340)78:0.3221105590,(Opisthokonta-Discicristoidea_N_A_N_A_N_A_Nucleariidae_Nuclearia_sp_SRR1617645:0.5879507417,Excavata-Discoba_Euglenozoa_N_A_Kinetoplastida_N_A_Perkinsela_sp_ASM123584v1:0.8633851291)57:0.0926328891)37:0.0000024350,Opisthokonta-Fungi_Chytridiomycota_Chytridiomycetes_Spizellomycetales_Spizellomycetaceae_Spizellomyces_punctatus_S_punctatus_V1:0.4868217493)76:0.1162425711)24:0.0304729675,((((((Opisthokonta-Choanoflagellatea_N_A_N_A_Choanoflagellida_Salpingoecidae_Salpingoeca_sp_N_A:0.0000023717,Opisthokonta-Choanoflagellatea_N_A_N_A_Choanoflagellida_Salpingoecidae_Salpingoeca_rosetta_Proterospongia_sp_ATCC50818:0.0000023575)100:0.9730317664,((((((((Opisthokonta-Metazoa_Chordata_Mammalia_Rodentia_Muridae_Mus_musculus_N_A:0.0000029612,Opisthokonta-Metazoa_Chordata_Aves_Galliformes_Phasianidae_Gallus_gallus_Gallus_gallus-5.0:0.0000029612)100:0.0000020856,Opisthokonta-Metazoa_Chordata_Aves_Anseriformes_Anatidae_Anas_platyrhynchos_BGI_duck_1.0:0.0371155768)27:0.0000028255,Opisthokonta-Metazoa_Chordata_Mammalia_Primates_Hominidae_Homo_sapiens_N_A:0.0000029612)98:0.0450747617,Opisthokonta-Metazoa_Mollusca_Gastropoda_N_A_Lottiidae_Lottia_gigantea_N_A:0.0503898684)62:0.0219900530,(((Opisthokonta-Metazoa_Porifera_Demospongiae_Haplosclerida_Niphatidae_Amphimedon_queenslandica_Aqu1:0.1550899142,Opisthokonta-Metazoa_Echinodermata_Echinoidea_Echinoida_Strongylocentrotidae_Strongylocentrotus_purpuratus_GCA_000002235.2:0.0809984246)51:0.0100958739,(Opisthokonta-Metazoa_Arthropoda_Insecta_Diptera_Drosophilidae_Drosophila_melanogaster_BDGP6:0.0993385198,Opisthokonta-Metazoa_Arthropoda_Arachnida_Araneae_Eresidae_Stegodyphus_mimosarum_GCA_000611955.2:0.0934850727)65:0.0345934199)50:0.0103747387,Opisthokonta-Metazoa_Annelida_Polychaeta_Capitellida_Capitellidae_Capitella_teleta_GCA_000328365.1:0.1027354543)41:0.0142362013)51:0.0351649170,Opisthokonta-Metazoa_Chordata_Ascidiacea_Enterogona_Cionidae_Ciona_intestinalis_KH:0.1241160190)51:0.0358471858,Opisthokonta-Metazoa_Cnidaria_Anthozoa_Actiniaria_Edwardsiidae_Nematostella_vectensis_N_A:0.0195311836)89:0.2220867611,Opisthokonta-Filasterea_N_A_Ichthyosporea_N_A_N_A_Capsaspora_owczarzaki_C_owczarzaki_V2:0.3523806245)64:0.0503194926)55:0.0514982829,Opisthokonta-Ichthyosporea_N_A_Ichthyosporea_Ichthyophonida_Amoebidiaceae_Amoebidium_parasiticum_SRR545192:0.3586270331)90:0.1572255137,Apusozoa_Apusozoa_N_A_N_A_N_A_Nutomonas_longa_SRR1617398:0.8621732709)29:0.0606066670,(((Excavata-Discoba_Percolozoa_Heterolobosea_N_A_N_A_Percolomonas_cosmopolitus_WS:0.2481113262,Excavata-Discoba_Percolozoa_Heterolobosea_Schizopyrenida_Vahlkampfiidae_Naegleria_gruberi_N_A:0.2288910539)53:0.0341779722,(Haptista_Haptophyta_N_A_Pavlovales_Pavlovaceae_Pavlovales_sp_N_A:0.0000024014,Haptista_Haptophyta_N_A_Pavlovales_Pavlovaceae_N_A_N_A_CCMP2436:0.0000020499)100:0.3480484911)84:0.0910117995,Amoebozoa_Discosea_N_A_N_A_N_A_Stereomyxa_ramosa_Chinc5:0.2011289657)76:0.0915052815)23:0.0384005746,((((((((((((Archaeplastida-Viridiplantae_Chlorophyta_N_A_N_A_N_A_N_A_N_A_RCC1871:0.0000000000,Archaeplastida-Viridiplantae_Chlorophyta_N_A_N_A_Pycnococcaceae_Pycnococcus_sp_CCMP1998:0.0000000000):0.0000029612,Archaeplastida-Viridiplantae_Chlorophyta_N_A_N_A_N_A_N_A_N_A_RCC2335:0.0000029612)100:0.5639604802,Archaeplastida-Viridiplantae_Chlorophyta_Chlorophyceae_Chlamydomonadales_Volvocaceae_Volvox_carteri_N_A:0.3527232131)58:0.0226316743,Archaeplastida-Viridiplantae_Chlorophyta_Trebouxiophyceae_N_A_Coccomyxaceae_Coccomyxa_sp_N_A:0.3644251207)80:0.0677054590,Archaeplastida-Viridiplantae_Chlorophyta_Chlorodendrophyceae_Chlorodendrales_Chlorodendraceae_Tetraselmis_astigmatica_CCMP880:0.3343828034)99:0.1996455209,Archaeplastida-Viridiplantae_Chlorophyta_Nephroselmidophyceae_N_A_N_A_Nephroselmis_pyriformis_CCMP717:0.1768292405)91:0.1140561592,Archaeplastida-Viridiplantae_Chlorophyta_N_A_Pyramimonadales_N_A_Pyramimonas_parkeae_CCMP726:0.3814747293)61:0.0329508952,((((((((Archaeplastida-Viridiplantae_Streptophyta_Liliopsida_Poales_Poaceae_Zea_mays_AGPv4:0.1629387616,Archaeplastida-Viridiplantae_Streptophyta_N_A_Vitales_Vitaceae_Vitis_vinifera_IGGP_12x:0.2644042200)44:0.0324474309,Archaeplastida-Viridiplantae_Streptophyta_N_A_Brassicales_Brassicaceae_Arabidopsis_thaliana_TAIR10:0.2435946078)52:0.0277145519,Archaeplastida-Viridiplantae_Streptophyta_N_A_Amborellales_Amborellaceae_Amborella_trichopoda_AMTR1.0:0.0905775449)78:0.0577675251,Archaeplastida-Viridiplantae_Streptophyta_N_A_Pinales_Pinaceae_Pinus_taeda_js021:0.0787518819)91:0.1207422755,(Archaeplastida-Viridiplantae_Streptophyta_N_A_Polypodiales_Dennstaedtiaceae_Pteridium_aquilinum_js023:0.0855176692,Archaeplastida-Viridiplantae_Streptophyta_Bryopsida_Funariales_Funariaceae_Physcomitrella_patens_N_A:0.2138529670)67:0.0300967350)79:0.1237565852,Archaeplastida-Viridiplantae_Chlorophyta_N_A_Prasinococcales_N_A_Prasinoderma_singulare_RCC927:0.5725414006)67:0.0700528853,(Archaeplastida-Viridiplantae_Streptophyta_Klebsormidiophyceae_Klebsormidiales_Klebsormidiaceae_Klebsormidium_subtile_js015:0.3849737888,Archaeplastida-Viridiplantae_Streptophyta_Coleochaetophyceae_Coleochaetales_Coleochaetaceae_Coleochaete_scutata_js012:0.5817434920)62:0.0712874113)44:0.0079547532,((((Archaeplastida-Viridiplantae_Chlorophyta_Mamiellophyceae_Mamiellales_Bathycoccaceae_Ostreococcus_mediterraneus_clade-D-RCC2593:0.0000000000,Archaeplastida-Viridiplantae_Chlorophyta_Mamiellophyceae_Mamiellales_Bathycoccaceae_Ostreococcus_mediterraneus_clade-D-RCC2596:0.0000000000):0.0000029729,Archaeplastida-Viridiplantae_Chlorophyta_Mamiellophyceae_Mamiellales_Bathycoccaceae_Ostreococcus_mediterraneus_clade-D-RCC1621:0.0000023368)100:0.0079474291,((Archaeplastida-Viridiplantae_Chlorophyta_Mamiellophyceae_Mamiellales_Bathycoccaceae_Ostreococcus_mediterraneus_clade-D-RCC2572:0.0000000000,Archaeplastida-Viridiplantae_Chlorophyta_Mamiellophyceae_Mamiellales_Bathycoccaceae_Ostreococcus_mediterraneus_clade-D-RCC1107:0.0000000000):0.0000029612,Archaeplastida-Viridiplantae_Chlorophyta_Mamiellophyceae_Mamiellales_Bathycoccaceae_Ostreococcus_mediterraneus_clade-D-RCC2573:0.0000029612)99:0.0000029907)100:0.1619522669,(Archaeplastida-Viridiplantae_Chlorophyta_Mamiellophyceae_Mamiellales_Mamiellaceae_Mantoniella_antarctica_SL-175:0.0000026382,Archaeplastida-Viridiplantae_Chlorophyta_Mamiellophyceae_Mamiellales_Mamiellaceae_Mantoniella_sp_CCMP1436:0.0000020080)100:0.1903724125)100:0.3040239626)57:0.0509154643)60:0.0345142689,Archaeplastida-Viridiplantae_Streptophyta_Mesostigmatophyceae_Mesostigmatales_Mesostigmataceae_Mesostigma_viride_js017:0.1506169285)95:0.1087508925,(Rhizaria_Phytorhiza_N_A_N_A_Plasmodiophoridae_Plasmodiophora_brassicae_pbe3.h15:0.3295653477,Rhizaria_Retaria-Foraminifera_N_A_N_A_Reticulomyxidae_Reticulomyxa_filosa_N_A:0.6771670475)18:0.0000020919)31:0.0108553354,((Haptista_Haptophyta_N_A_Phaeocystales_Phaeocystaceae_Phaeocystis_sp_CCMP2710:0.1312839238,((Haptista_Haptophyta_N_A_Coccolithales_Coccolithaceae_Coccolithus_pelagicus_PLY182g:0.0546560930,Haptista_Haptophyta_N_A_Coccolithales_Calcidiscaceae_Calcidiscus_leptoporus_RCC1130:0.0767334749)88:0.0729988017,Haptista_Haptophyta_N_A_Isochrysidales_Noelaerhabdaceae_Emiliania_huxleyi_CCMP370:0.2336205611)97:0.1867431781)43:0.0505039102,Haptista_Haptophyta_N_A_Prymnesiales_Prymnesiaceae_Prymnesium_parvum_Texoma1:0.1974389660)100:0.2478287044)61:0.0449159697,((((Rhizaria_N_A_N_A_N_A_N_A_N_A_N_A_D1:0.3559221290,Rhizaria_Filosa_N_A_Euglyphida_Euglyphidae_Euglypha_rotunda_SRR2006120:0.5334346975)90:0.2056536071,Haptista-sister_N_A_N_A_N_A_N_A_Ancoracysta_twista_TD:0.3267540096)41:0.0526643802,Breviatea_N_A_N_A_N_A_N_A_Pygsuia_biforma_N_A:0.4084254807)38:0.0674730390,((((((((((Haptista_Centrohelida_N_A_N_A_Raphidiophryidae_Raphidiophrys_heterophryoidea_N_A:0.1666404978,Haptista_Centrohelida_N_A_N_A_Acanthocystidae_Choanocystis_sp_N_A:0.2350220452)53:0.0520975171,Haptista_Centrohelida_N_A_N_A_Acanthocystidae_Raineriophrys_erinaceoides_N_A:0.1769143214)87:0.0929350212,Haptista_Centrohelida_N_A_N_A_Acanthocystidae_Acanthocystis_sp_N_A:0.1812733097)100:0.2902997412,(Excavata-Discoba_Euglenozoa_N_A_Euglenales_Euglenaceae_Euglena_gracilis_N_A:0.0484629965,Excavata-Discoba_Euglenozoa_N_A_Eutreptiales_N_A_Eutreptiella_gymnastica_NIES-381:0.1211063058)100:0.9829602844)26:0.0211318163,Archaeplastida-Rhodophyta_Rhodophyta_Cyanidiophyceae_Cyanidiales_Cyanidiaceae_Cyanidioschyzon_merolae_N_A:1.0214085762)37:0.0484682668,((Telonemia_N_A_N_A_Telonemida_N_A_Telonema_subtile_Tel-1:0.0000020982,Telonemia_N_A_N_A_Telonemida_N_A_N_A_N_A_P-2:0.1893534527)63:0.0091688046,Telonemia_N_A_N_A_Telonemida_N_A_Telonema_subtile_N_A:0.0000021184)99:0.3207559790)18:0.0264561693,Amoebozoa_Evosea_Eumycetozoa_Dictyosteliida_N_A_Dictyostelium_lacteum_ASM160615v1:0.4441487031)10:0.0000023547,(Archaeplastida-Glaucophyta_Glaucophyta_Glaucocystophyceae_N_A_Cyanophoraceae_Cyanophora_paradoxa_N_A:0.2141412706,Rhodophyta-sister_N_A_N_A_N_A_N_A_N_A_N_A_Colp29:0.5279192743)21:0.0000026595)36:0.0414680323,(Cryptista_Palpitia_N_A_N_A_N_A_Palpitomonas_bilix_NIES-2562:0.4080956586,Excavata-Discoba_N_A_N_A_N_A_Tsukubamonadidae_Tsukubamonas_globosa_N_A:0.5553411634)95:0.2057725495)30:0.0176015470,((((Archaeplastida-Rhodophyta_Rhodophyta_Porphyridiophyceae_Porphyridiales_Porphyridiaceae_Porphyridium_purpureum_N_A:0.7009257368,Archaeplastida-Rhodophyta_Rhodophyta_Porphyridiophyceae_Porphyridiales_Porphyridiaceae_Erythrolobus_australicus_CCMP3124:0.1190927709)89:0.1679936422,((Archaeplastida-Rhodophyta_Rhodophyta_Stylonematophyceae_Stylonematales_Stylonemataceae_Rhodosorus_marinus_CCMP769:0.0008927860,Archaeplastida-Rhodophyta_Rhodophyta_Stylonematophyceae_Stylonematales_Stylonemataceae_Rhodosorus_marinus_UTEXLB2760:0.0323995155)100:0.3300641000,Archaeplastida-Rhodophyta_Rhodophyta_Rhodellophyceae_Rhodellales_Rhodellaceae_Rhodella_violacea_CCMP736:0.1423355593)72:0.1101703266)54:0.0853626692,(Archaeplastida-Rhodophyta_Rhodophyta_Compsopogonophyceae_Compsopogonales_Compsopogonaceae_Compsopogon_caeruleus_SAG36.94:0.2507664374,Alveolata_Ciliophora_Oligohymenophorea_Hymenostomatida_Tetrahymenidae_Tetrahymena_thermophila_N_A:1.2556339697)77:0.1997163672)67:0.1101423498,Archaeplastida-Rhodophyta_Rhodophyta_Cyanidiophyceae_Cyanidiales_Cyanidiaceae_Galdieria_sulphuraria_N_A:0.3923359311)75:0.1681259395)28:0.0067851152)37:0.0292001108)17:0.0127287938)51:0.0517116853)95:0.2730957420,Cryptista_Cryptophyta_Cryptophyta_Cryptomonadales_Goniomonadaceae_Goniomonas_pacifica_CCMP1869:0.5114654964)98:0.2026468416,(Cryptista_Cryptophyta_Cryptophyta_Pyrenomonadales_Geminigeraceae_Geminigera_sp_js004:0.0000026029,Cryptista_Cryptophyta_Cryptophyta_Pyrenomonadales_Geminigeraceae_Geminigera_cryophila_CCMP2564:0.0000029570)100:0.1465063894)45:0.0032786121,(Cryptista_Cryptophyta_Cryptophyta_Pyrenomonadales_Chroomonadaceae_Chroomonas_mesostigmatica_CCMP1168:0.0754438940,Cryptista_Cryptophyta_Cryptophyta_Pyrenomonadales_Geminigeraceae_Guillardia_theta_N_A:0.1299967889)69:0.0355894519)100:0.0858684119,Cryptista_Cryptophyta_Cryptophyta_N_A_N_A_Cryptophyceae_sp_N_A:0.0000029612);
(Breviatea_N_A_N_A_N_A_N_A_Pygsuia_biforma_N_A:0.6424281443,((((((Haptista_Haptophyta_N_A_Pavlovales_Pavlovaceae_Pavlovales_sp_N_A:0.0000022652,Haptista_Haptophyta_N_A_Pavlovales_Pavlovaceae_N_A_N_A_CCMP2436:0.0000022597)100:0.3568082910,((Haptista_Haptophyta_N_A_Phaeocystales_Phaeocystaceae_Phaeocystis_sp_CCMP2710:0.1016123157,Haptista_Haptophyta_N_A_Prymnesiales_Prymnesiaceae_Prymnesium_parvum_Texoma1:0.1588945724)84:0.0256283476,Haptista_Haptophyta_N_A_Isochrysidales_Noelaerhabdaceae_Emiliania_huxleyi_379:0.4075246167)92:0.0675308049)100:0.1319501606,((((((Archaeplastida-Viridiplantae_Chlorophyta_Chlorodendrophyceae_Chlorodendrales_Chlorodendraceae_Tetraselmis_astigmatica_CCMP880:0.1333669051,Archaeplastida-Viridiplantae_Chlorophyta_Chlorophyceae_Chlamydomonadales_Volvocaceae_Volvox_carteri_N_A:0.3541243381)94:0.0704058473,Archaeplastida-Viridiplantae_Chlorophyta_Trebouxiophyceae_N_A_Coccomyxaceae_Coccomyxa_sp_N_A:2.1269530911)49:0.0184111069,Archaeplastida-Viridiplantae_Streptophyta_Mesostigmatophyceae_Mesostigmatales_Mesostigmataceae_Mesostigma_viride_js017:0.2347456862)49:0.0300878927,(Archaeplastida-Viridiplantae_Chlorophyta_Mamiellophyceae_Mamiellales_Mamiellaceae_Mantoniella_sp_CCMP1436:0.2805298286,Archaeplastida-Viridiplantae_Chlorophyta_N_A_Pyramimonadales_N_A_Pyramimonas_parkeae_CCMP726:0.2294229141)66:0.0353702864)53:0.0444306439,Archaeplastida-Viridiplantae_Chlorophyta_Nephroselmidophyceae_N_A_N_A_Nephroselmis_pyriformis_CCMP717:0.1414013231)79:0.0673012335,(Archaeplastida-Viridiplantae_Streptophyta_Bryopsida_Funariales_Funariaceae_Physcomitrella_patens_N_A:1.6224955114,Archaeplastida-Viridiplantae_Streptophyta_Klebsormidiophyceae_Klebsormidiales_Klebsormidiaceae_Klebsormidium_subtile_js015:0.2641350300)92:0.1576352243)97:0.2310575655)64:0.0342054207,(Telonemia_N_A_N_A_Telonemida_N_A_Telonema_subtile_Tel-1:0.0696681783,Telonemia_N_A_N_A_Telonemida_N_A_N_A_N_A_P-2:0.0753905820)100:0.8746070966)31:0.0157734757,((((Cryptista_Katablepharida_Katablepharidophyta_N_A_N_A_Roombia_truncata_N_A:0.3035804482,((Cryptista_Cryptophyta_Cryptophyta_Pyrenomonadales_Geminigeraceae_Geminigera_sp_js004:0.8204812494,(((Cryptista_Cryptophyta_Cryptophyta_Pyrenomonadales_Geminigeraceae_Geminigera_cryophila_CCMP2564:0.1155509687,(Cryptista_Cryptophyta_Cryptophyta_Pyrenomonadales_Geminigeraceae_Guillardia_theta_N_A:0.1595554175,Cryptista_Cryptophyta_Cryptophyta_Cryptomonadales_Cryptomonadaceae_Cryptomonas_curvata_CCAP979_52:0.2285415557)71:0.0177614689)68:0.0149828466,Cryptista_Cryptophyta_Cryptophyta_Pyrenomonadales_Chroomonadaceae_Chroomonas_mesostigmatica_CCMP1168:0.0633237664)75:0.0191509303,(Cryptista_Cryptophyta_Cryptophyta_N_A_N_A_Cryptophyceae_sp_CCMP2293:0.0000022597,Cryptista_Cryptophyta_Cryptophyta_N_A_N_A_Cryptophyceae_sp_N_A:0.0000022597)100:0.0665266564)99:0.1474330527)86:0.0849609122,Cryptista_Cryptophyta_Cryptophyta_Cryptomonadales_Goniomonadaceae_Goniomonas_pacifica_CCMP1869:0.2555826356)100:0.1207112008)99:0.0847889850,Cryptista_Palpitia_N_A_N_A_N_A_Palpitomonas_bilix_NIES-2562:0.4064719316)98:0.0930200623,(((((Alveolata_Ciliophora_Spirotrichea_Sporadotrichida_Oxytrichidae_Oxytricha_trifallax_oxytricha_asm_v1.1:0.3363768695,(Alveolata_Ciliophora_Oligohymenophorea_Hymenostomatida_Tetrahymenidae_Tetrahymena_thermophila_N_A:0.3867485403,Alveolata_Ciliophora_Colpodea_Cyrtolophosidida_Platyophryidae_Platyophrya_macrostoma_WH:0.3366201003)100:0.4026035529)72:0.0694664732,Alveolata_Ciliophora_Heterotrichea_Heterotrichida_Climacostomidae_Climacostomum_virens_StockW-24:0.5674277415)100:0.3031296867,(((((((Alveolata_Dinophyta_Dinophyceae_Suessiales_Symbiodiniaceae_Symbiodinium_sp_C15:0.0000022597,Alveolata_Dinophyta_Dinophyceae_Suessiales_Symbiodiniaceae_Symbiodinium_sp_C1:0.0000022597)100:0.1351466488,(Alveolata_Dinophyta_Dinophyceae_Peridiniales_Crypthecodiniaceae_Crypthecodinium_cohnii_Seligo:0.1235564397,Alveolata_Dinophyta_Dinophyceae_Peridiniales_Heterocapsaceae_Heterocapsa_rotundata_SCCAPK-0483:0.0964572861)96:0.0420730976)46:0.0144802448,(Alveolata_Dinophyta_Dinophyceae_Gonyaulacales_Ceratiaceae_Neoceratium_fusus_PA161109:0.1735811954,Alveolata_Dinophyta_Dinophyceae_Gonyaulacales_Gonyaulacaceae_Alexandrium_tamarense_CCMP1771:0.0488479270)100:0.0545276014)84:0.0295213966,Alveolata_Dinophyta_Dinophyceae_Gymnodiniales_Gymnodiniaceae_Amphidinium_massartii_CS-259:0.0758696217)90:0.0249699741,Alveolata_Dinophyta_Dinophyceae_Noctilucales_Noctilucaceae_Noctiluca_scintillans_N_A:0.2158020022)100:0.1276391270,((Alveolata_Dinophyta_Dinophyceae_Oxyrrhinales_Oxyrrhinaceae_Oxyrrhis_marina_js006:0.0054789744,Alveolata_Dinophyta_Dinophyceae_Oxyrrhinales_Oxyrrhinaceae_Oxyrrhis_marina_LB1974:0.0003344029)100:0.2575580031,(Alveolata_Dinophyta_Dinophyceae_Syndiniales_Amoebophryaceae_Amoebophrya_sp_Ameob2:0.0000023657,Alveolata_Dinophyta_Dinophyceae_Syndiniales_Amoebophryaceae_Amoebophrya_sp_js026:0.0000021406)100:0.4870177797)56:0.0664821699)73:0.0544310455,((Alveolata_Chrompodelida_N_A_N_A_N_A_Vitrella_brassicaformis_CCMP3155:0.0000022597,Alveolata_Chrompodelida_N_A_N_A_N_A_Vitrella_brassicaformis_Vbrassicaformis:0.0000022877)100:0.3302281543,Alveolata_Apicomplexa_Coccidia_Eucoccidiorida_Sarcocystidae_Hammondia_hammondi_HHA1_v02:1.0078285230)100:0.2072728572)100:0.4319884864)99:0.2000873197,((Rhizaria_Filosa_Chlorarachniophyceae_N_A_N_A_Bigelowiella_natans_N_A:1.0037808342,Rhizaria_N_A_N_A_N_A_N_A_N_A_N_A_D1:0.4046444381)98:0.2197759830,Rhizaria_Retaria-Foraminifera_N_A_N_A_Reticulomyxidae_Reticulomyxa_filosa_N_A:1.6291209724)89:0.2764002661)60:0.0406201404,((((Stramenopila-Ochrophyta_Pinguiophyceae_N_A_Pinguiochrysidales_Pinguiochrysidaceae_Phaeomonas_parva_CCMP2877:0.5797288700,((((Stramenopila-Ochrophyta_N_A_Dictyochophyceae_Dictyochales_N_A_Dictyocha_speculum_CCMP1381:0.4707357932,(Stramenopila-Ochrophyta_N_A_Pelagophyceae_Pelagomonadales_N_A_Pelagomonas_calceolata_RCC969:0.0135790348,Stramenopila-Ochrophyta_N_A_Pelagophyceae_Pelagomonadales_N_A_Pelagomonas_calceolata_CCMP1756:0.0041862000)100:0.4234505051)71:0.0659638113,(Stramenopila-Ochrophyta_Bolidophyceae_N_A_N_A_N_A_Bolidomonas_pacifica_RCC208:0.0000022597,Stramenopila-Ochrophyta_Bolidophyceae_N_A_N_A_N_A_Bolidomonas_sp_RCC2347:0.0000022597)100:0.3380440695)54:0.0253821577,Stramenopila-Ochrophyta_Bacillariophyta_Coscinodiscophyceae_Thalassiosirales_Thalassiosiraceae_Thalassiosira_rotula_CCMP3096:3.2060318390)17:0.0000026535,Stramenopila-Ochrophyta_Phaeophyceae_N_A_Ectocarpales_Ectocarpaceae_Ectocarpus_siliculosus_N_A:0.1928682331)29:0.0299083999)29:0.0269709036,Stramenopila-Ochrophyta_N_A_Chrysophyceae_Chromulinales_Paraphysomonadaceae_Paraphysomonas_bandaiensis_js007:0.6553196435)83:0.0758685613,Stramenopila-Oomycota_N_A_Oomycetes_Saprolegniales_Saprolegniaceae_Saprolegnia_diclina_Sap_diclina_VS20_V1:0.3209124226)84:0.0367651425,Stramenopila-Opalozoa_Bicosoecida_N_A_Bicosoecida_Cafeteriaceae_Cafeteria_sp_CaronLabIsolate:0.3562441696)86:0.1171217882)94:0.1796338239)62:0.0268126065,((Rhodophyta-sister_N_A_N_A_N_A_N_A_N_A_N_A_Colp29:0.2980033200,Haptista-sister_N_A_N_A_N_A_N_A_Ancoracysta_twista_TD:1.6451649094)53:0.0846139680,Archaeplastida-Glaucophyta_Glaucophyta_Glaucocystophyceae_N_A_Cyanophoraceae_Cyanophora_paradoxa_N_A:0.3660885963)16:0.0000022381)20:0.0113807840)55:0.0674709980,(((((Excavata-Discoba_Euglenozoa_N_A_Kinetoplastida_Bodonidae_Bodo_saltans_N_A:0.1947828671,(Excavata-Discoba_Euglenozoa_N_A_Kinetoplastida_Trypanosomatidae_Trypanosoma_rangeli_T_rangeli_SC58v1:0.3134925552,Excavata-Discoba_Euglenozoa_N_A_Kinetoplastida_Trypanosomatidae_Leptomonas_pyrrhocoris_ASM129339v1:0.5532490136)100:0.4386909623)97:0.0829194215,Excavata-Discoba_Euglenozoa_N_A_Kinetoplastida_Bodonidae_Neobodo_designis_CCAP1951_1:0.3137116870)100:0.3993886239,Excavata-Discoba_Euglenozoa_N_A_Eutreptiales_N_A_Eutreptiella_gymnastica_NIES-381:0.2368097378)100:0.4076533953,(Excavata-Discoba_Percolozoa_Heterolobosea_Schizopyrenida_Vahlkampfiidae_Naegleria_gruberi_N_A:0.7036045574,Excavata-Discoba_Percolozoa_Heterolobosea_N_A_N_A_Percolomonas_cosmopolitus_WS:1.4099738996)99:0.3178690176)99:0.2536759394,Apusozoa_Apusozoa_N_A_N_A_N_A_Nutomonas_longa_SRR1617398:0.6922723667)70:0.0774176166)57:0.0705044089,(((((((((Opisthokonta-Metazoa_Chordata_Mammalia_Rodentia_Muridae_Mus_musculus_N_A:0.0831424039,Opisthokonta-Metazoa_Chordata_Mammalia_Primates_Hominidae_Homo_sapiens_N_A:0.1045302809)100:0.2859987963,Opisthokonta-Metazoa_Chordata_Aves_Galliformes_Phasianidae_Gallus_gallus_Gallus_gallus-5.0:0.8353671256)100:0.3964084540,Opisthokonta-Metazoa_Chordata_Ascidiacea_Enterogona_Cionidae_Ciona_intestinalis_KH:0.2989262932)65:0.0682310519,(Opisthokonta-Metazoa_Echinodermata_Echinoidea_Echinoida_Strongylocentrotidae_Strongylocentrotus_purpuratus_GCA_000002235.2:0.2452545818,Opisthokonta-Metazoa_Annelida_Polychaeta_Capitellida_Capitellidae_Capitella_teleta_GCA_000328365.1:0.1952083256)63:0.0499621072)58:0.0519563085,(Opisthokonta-Metazoa_Mollusca_Cephalopoda_Octopoda_Octopodidae_Octopus_bimaculoides_PRJNA270931:0.6734936999,Opisthokonta-Metazoa_Arthropoda_Insecta_Diptera_Drosophilidae_Drosophila_melanogaster_BDGP6:2.6363985142)88:0.3021655558)43:0.0246641152,Opisthokonta-Choanoflagellatea_N_A_N_A_Choanoflagellida_Salpingoecidae_Salpingoeca_rosetta_Proterospongia_sp_ATCC50818:1.4192686704)63:0.0529368406,Opisthokonta-Metazoa_Porifera_Demospongiae_Haplosclerida_Niphatidae_Amphimedon_queenslandica_Aqu1:0.6736722826)98:0.1652552130,(Opisthokonta-Fungi_Blastocladiomycota_Blastocladiomycetes_Blastocladiales_Blastocladiaceae_Allomyces_macrogynus_A_macrogynus_V3:0.6953919197,Opisthokonta-Fungi_Chytridiomycota_Chytridiomycetes_Spizellomycetales_Spizellomycetaceae_Spizellomyces_punctatus_S_punctatus_V1:0.2983225895)100:0.2547588791)98:0.1952961060,Apusomonadida_N_A_N_A_N_A_Apusomonadidae_Thecamonas_trahens_N_A:1.0629654410)93:0.1241502001);
(Haptista_Centrohelida_N_A_N_A_Acanthocystidae_Acanthocystis_sp_N_A:0.1768447105,(((((((((((Apusozoa_Apusozoa_N_A_N_A_N_A_Nutomonas_longa_SRR1617398:0.2939877952,(Stramenopila-Ochrophyta_N_A_Pelagophyceae_Pelagomonadales_N_A_Pelagomonas_calceolata_RCC969:0.0000023592,Stramenopila-Ochrophyta_N_A_Pelagophyceae_Pelagomonadales_N_A_Pelagomonas_calceolata_CCMP1756:0.0000027383)100:1.6656763240)61:0.3428946209,(Excavata-Discoba_Percolozoa_Heterolobosea_N_A_N_A_Percolomonas_cosmopolitus_WS:0.7264334229,Amoebozoa_Discosea_Flabellinia_N_A_N_A_Cunea_sp_BSH-02190019_may:0.5593350465)52:0.0962109005)53:0.0526417388,Opisthokonta-Ichthyosporea_N_A_Ichthyosporea_Ichthyophonida_Amoebidiaceae_Amoebidium_parasiticum_SRR545192:0.2947375151)55:0.0298279209,((((Archaeplastida-Viridiplantae_Chlorophyta_N_A_Prasinococcales_N_A_Prasinoderma_singulare_RCC927:0.8106666854,Archaeplastida-Viridiplantae_Streptophyta_Mesostigmatophyceae_Mesostigmatales_Mesostigmataceae_Mesostigma_viride_js017:0.2781205150)80:0.0674062357,((((((((Archaeplastida-Viridiplantae_Streptophyta_N_A_Brassicales_Brassicaceae_Arabidopsis_thaliana_TAIR10:0.1981954477,Archaeplastida-Viridiplantae_Streptophyta_N_A_Vitales_Vitaceae_Vitis_vinifera_IGGP_12x:0.0672285218)69:0.0437727620,Archaeplastida-Viridiplantae_Streptophyta_Liliopsida_Poales_Poaceae_Zea_mays_AGPv4:0.0745322235)79:0.0436748577,Archaeplastida-Viridiplantae_Streptophyta_N_A_Amborellales_Amborellaceae_Amborella_trichopoda_AMTR1.0:0.0712622352)100:0.0972176568,Archaeplastida-Viridiplantae_Streptophyta_N_A_Pinales_Pinaceae_Pinus_taeda_js021:0.1231643509)60:0.0146924650,Archaeplastida-Viridiplantae_Streptophyta_Coleochaetophyceae_Coleochaetales_Coleochaetaceae_Coleochaete_scutata_js012:0.1374792947)72:0.0191966251,Archaeplastida-Viridiplantae_Streptophyta_N_A_Polypodiales_Dennstaedtiaceae_Pteridium_aquilinum_js023:0.1041733538)74:0.0329935372,Archaeplastida-Viridiplantae_Streptophyta_Bryopsida_Funariales_Funariaceae_Physcomitrella_patens_N_A:0.0707109808)73:0.0532618635,Archaeplastida-Viridiplantae_Streptophyta_Klebsormidiophyceae_Klebsormidiales_Klebsormidiaceae_Klebsormidium_subtile_js015:0.1626291980)84:0.0629752148)78:0.0537834095,((((((Archaeplastida-Viridiplantae_Chlorophyta_Chlorodendrophyceae_Chlorodendrales_Chlorodendraceae_Tetraselmis_astigmatica_CCMP880:0.5192866185,Archaeplastida-Viridiplantae_Chlorophyta_Chlorophyceae_Chlamydomonadales_Volvocaceae_Volvox_carteri_N_A:0.2338468757)61:0.0620110675,Archaeplastida-Viridiplantae_Chlorophyta_Trebouxiophyceae_N_A_Coccomyxaceae_Coccomyxa_sp_N_A:0.2425398967)67:0.0690302586,(Archaeplastida-Viridiplantae_Chlorophyta_N_A_N_A_N_A_N_A_N_A_RCC2335:0.0000029393,Archaeplastida-Viridiplantae_Chlorophyta_N_A_N_A_Pycnococcaceae_Pycnococcus_sp_CCMP1998:0.0000021526)100:0.5950035404)54:0.0619542579,(((Archaeplastida-Viridiplantae_Chlorophyta_Mamiellophyceae_Mamiellales_Bathycoccaceae_Ostreococcus_mediterraneus_clade-D-RCC1107:0.0000022386,Archaeplastida-Viridiplantae_Chlorophyta_Mamiellophyceae_Mamiellales_Bathycoccaceae_Ostreococcus_mediterraneus_clade-D-RCC2573:0.0000022029)64:0.0048704504,(Archaeplastida-Viridiplantae_Chlorophyta_Mamiellophyceae_Mamiellales_Bathycoccaceae_Ostreococcus_mediterraneus_clade-D-RCC2593:0.0000022361,Archaeplastida-Viridiplantae_Chlorophyta_Mamiellophyceae_Mamiellales_Bathycoccaceae_Ostreococcus_mediterraneus_clade-D-RCC1621:0.0000022361)64:0.0000021687)100:0.3760899436,(Archaeplastida-Viridiplantae_Chlorophyta_Mamiellophyceae_Mamiellales_Mamiellaceae_Mantoniella_antarctica_SL-175:0.0000021276,Archaeplastida-Viridiplantae_Chlorophyta_Mamiellophyceae_Mamiellales_Mamiellaceae_Mantoniella_sp_CCMP1436:0.0000029510)100:0.0408805711)100:0.2857635211)52:0.0271303985,Archaeplastida-Viridiplantae_Chlorophyta_N_A_Pyramimonadales_N_A_Pyramimonas_parkeae_CCMP726:0.3827836840)56:0.0307116567,Archaeplastida-Viridiplantae_Chlorophyta_Nephroselmidophyceae_N_A_N_A_Nephroselmis_pyriformis_CCMP717:0.2219422666)71:0.0249257567)95:0.1786240016,(Rhizaria_Phytorhiza_N_A_N_A_Plasmodiophoridae_Plasmodiophora_brassicae_pbe3.h15:0.3390751312,(((Excavata-Discoba_Euglenozoa_N_A_Kinetoplastida_Bodonidae_Bodo_saltans_N_A:0.1404909944,(Excavata-Discoba_Euglenozoa_N_A_Kinetoplastida_Trypanosomatidae_Trypanosoma_rangeli_T_rangeli_SC58v1:0.2136991618,Excavata-Discoba_Euglenozoa_N_A_Kinetoplastida_Trypanosomatidae_Leptomonas_pyrrhocoris_ASM129339v1:0.2175934770)100:0.1506639156)98:0.1359193339,Excavata-Discoba_Euglenozoa_N_A_Kinetoplastida_Bodonidae_Neobodo_designis_CCAP1951_1:0.4148023139)96:0.2402834042,Excavata-Discoba_Euglenozoa_N_A_Kinetoplastida_N_A_Perkinsela_sp_ASM123584v1:1.0886172793)100:0.6829610104)53:0.0748070740)42:0.0171087499)48:0.0608908907,(((((((Rhizaria_N_A_N_A_N_A_N_A_N_A_N_A_D1:0.4692595833,Apusomonadida_N_A_N_A_N_A_Apusomonadidae_Thecamonas_trahens_N_A:0.5856472330)62:0.0466033571,((Amoebozoa_Tubulinea_N_A_N_A_N_A_misidentifiedPessonella_sp_PRA-29:0.7556848288,Amoebozoa_Tubulinea_Corycidia_N_A_N_A_Trichosphaerium_sp_Am-I-7wt:0.6995303065)64:0.1204675732,Amoebozoa_Evosea_Eumycetozoa_Dictyosteliida_N_A_Dictyostelium_lacteum_ASM160615v1:0.3938714133)57:0.0751923373)45:0.0275980330,Amoebozoa_Discosea_N_A_N_A_N_A_Stereomyxa_ramosa_Chinc5:0.6684726448)65:0.0302356265,Breviatea_N_A_N_A_N_A_N_A_Pygsuia_biforma_N_A:0.3135641765)81:0.0669730489,((((((Cryptista_Cryptophyta_Cryptophyta_N_A_N_A_Cryptophyceae_sp_CCMP2293:0.0000010000,Cryptista_Cryptophyta_Cryptophyta_N_A_N_A_Cryptophyceae_sp_N_A:0.0000010000)100:0.1815983944,Cryptista_Cryptophyta_Cryptophyta_Pyrenomonadales_Geminigeraceae_Guillardia_theta_N_A:0.0506038776)73:0.0708280595,Cryptista_Cryptophyta_Cryptophyta_Pyrenomonadales_Chroomonadaceae_Chroomonas_mesostigmatica_CCMP1168:0.1301529425)54:0.0438201927,(Cryptista_Cryptophyta_Cryptophyta_Pyrenomonadales_Geminigeraceae_Geminigera_cryophila_CCMP2564:0.0000021819,Cryptista_Cryptophyta_Cryptophyta_Pyrenomonadales_Geminigeraceae_Geminigera_sp_js004:0.0000024790)100:0.1246644542)99:0.3338702271,Cryptista_Cryptophyta_Cryptophyta_Cryptomonadales_Goniomonadaceae_Goniomonas_pacifica_CCMP1869:0.3605669946)65:0.0560471501,Cryptista_Palpitia_N_A_N_A_N_A_Palpitomonas_bilix_NIES-2562:0.6778143461)64:0.0342272848)53:0.0390763160,((((Opisthokonta-Fungi_Blastocladiomycota_Blastocladiomycetes_Blastocladiales_Blastocladiaceae_Allomyces_macrogynus_A_macrogynus_V3:0.5854689111,Opisthokonta-Fungi_Chytridiomycota_Chytridiomycetes_Spizellomycetales_Spizellomycetaceae_Spizellomyces_punctatus_S_punctatus_V1:0.1741298085)54:0.0398063659,Opisthokonta-Discicristoidea_N_A_N_A_N_A_Nucleariidae_Nuclearia_sp_SRR1617645:0.3309444088)76:0.1363487077,((((Opisthokonta-Fungi_Ascomycota_Sordariomycetes_Sordariales_Sordariaceae_Neurospora_crassa_N_A:0.5964299893,Opisthokonta-Fungi_Ascomycota_Schizosaccharomycetes_Schizosaccharomycetales_Schizosaccharomycetaceae_Schizosaccharomyces_pombe_ASM294v2:0.3271046478)60:0.1000309373,Opisthokonta-Fungi_Basidiomycota_Ustilaginomycetes_Ustilaginales_Ustilaginaceae_Ustilago_maydis_N_A:0.2358723479)35:0.0226627386,Opisthokonta-Fungi_Basidiomycota_Tremellomycetes_Tremellales_Cryptococcaceae_Cryptococcus_neoformans_N_A:0.3733154292)99:0.1893745860,Opisthokonta-Fungi_Chytridiomycota_Monoblepharidomycetes_Monoblepharidales_Gonapodyaceae_Gonapodya_prolifera_Ganpr1:0.2600839208)63:0.0356056431)94:0.1316058051,Haptista-sister_N_A_N_A_N_A_N_A_Ancoracysta_twista_TD:0.4659470724)69:0.1029570301)11:0.0000025847,(((Archaeplastida-Glaucophyta_Glaucophyta_Glaucocystophyceae_Gloeochaetales_Gloeochaetaceae_Gloeochaete_wittrockiana_SAG46.84:0.4708658987,Archaeplastida-Glaucophyta_Glaucophyta_Glaucocystophyceae_N_A_Cyanophoraceae_Cyanophora_paradoxa_N_A:0.1932256537)97:0.2454785613,(Amoebozoa_Discosea_Flabellinia_N_A_Vexilliferidae_Vexillifera_sp_DIVA3564_2:0.4818513042,Amoebozoa_Discosea_Flabellinia_N_A_Vannellidae_Vannella_sp_DIVA3517_6_12:0.4895730310)41:0.1144570279)19:0.0165284515,(Rhizaria_Retaria-Foraminifera_N_A_Rotaliida_Elphidiidae_Elphidium_margaritaceum_N_A:0.3154871333,Rhizaria_Retaria-Foraminifera_N_A_N_A_Reticulomyxidae_Reticulomyxa_filosa_N_A:0.4046515993)98:0.2594509997)24:0.0536868882)20:0.0148496303)62:0.0357126369,((((((((Alveolata_Chrompodelida_N_A_N_A_N_A_Vitrella_brassicaformis_CCMP3155:0.0000010000,Alveolata_Chrompodelida_N_A_N_A_N_A_Vitrella_brassicaformis_Vbrassicaformis:0.0000010000)100:0.3179639351,((Alveolata_Dinophyta_Dinophyceae_Syndiniales_Amoebophryaceae_Amoebophrya_sp_js026:0.6698456362,Alveolata_Apicomplexa_Coccidia_Eucoccidiorida_Sarcocystidae_Hammondia_hammondi_HHA1_v02:0.7340824361)52:0.1302270364,(Alveolata_Dinophyta_Dinophyceae_Oxyrrhinales_Oxyrrhinaceae_Oxyrrhis_marina_js006:0.0000020127,Alveolata_Dinophyta_Dinophyceae_Oxyrrhinales_Oxyrrhinaceae_Oxyrrhis_marina_LB1974:0.0217338304)100:0.6399843709)55:0.1291476996)61:0.0765862666,(((Alveolata_Dinophyta_Dinophyceae_Suessiales_Symbiodiniaceae_Symbiodinium_sp_C15:0.0000023594,Alveolata_Dinophyta_Dinophyceae_Suessiales_Symbiodiniaceae_Symbiodinium_sp_C1:0.0000022361)100:0.0979994642,((Alveolata_Dinophyta_Dinophyceae_Peridiniales_Crypthecodiniaceae_Crypthecodinium_cohnii_Seligo:0.1254957912,Alveolata_Dinophyta_Dinophyceae_Gonyaulacales_Gonyaulacaceae_Alexandrium_tamarense_CCMP1771:0.0840856511)66:0.0222286278,((Alveolata_Dinophyta_Dinophyceae_Peridiniales_Heterocapsaceae_Heterocapsa_rotundata_SCCAPK-0483:0.0646777795,Alveolata_Dinophyta_Dinophyceae_Gonyaulacales_Ceratiaceae_Neoceratium_fusus_PA161109:0.0958597056)70:0.0202546055,Alveolata_Dinophyta_Dinophyceae_Noctilucales_Noctilucaceae_Noctiluca_scintillans_N_A:0.1190580255)53:0.0194616232)94:0.0952694423)99:0.2682736926,Alveolata_Perkinsozoa_N_A_Perkinsida_Perkinsidae_Perkinsus_marinus_N_A:0.4628372295)74:0.0855785484)71:0.0558908151,Alveolata_Apicomplexa_Coccidia_Eucoccidiorida_Cryptosporidiidae_Cryptosporidium_muris_N_A:0.5319485031)46:0.0198663487,(Alveolata_Ciliophora_Heterotrichea_Heterotrichida_Climacostomidae_Climacostomum_virens_StockW-24:0.6892287825,(Alveolata_Ciliophora_Spirotrichea_Sporadotrichida_Oxytrichidae_Oxytricha_trifallax_oxytricha_asm_v1.1:0.7046746889,Alveolata_Ciliophora_Oligohymenophorea_Hymenostomatida_Tetrahymenidae_Tetrahymena_thermophila_N_A:0.4194836840)76:0.1747152532)89:0.2595739040)90:0.0962486207,(Telonemia_N_A_N_A_Telonemida_N_A_Telonema_subtile_Tel-1:0.0000028906,Telonemia_N_A_N_A_Telonemida_N_A_N_A_N_A_P-2:0.1197916703)100:0.4225473122)33:0.0243675088,((((((((Archaeplastida-Rhodophyta_Rhodophyta_Stylonematophyceae_Stylonematales_Stylonemataceae_Rhodosorus_marinus_UTEXLB2760:0.0242512202,Archaeplastida-Rhodophyta_Rhodophyta_Stylonematophyceae_Stylonematales_Stylonemataceae_Rhodosorus_marinus_CCMP769:0.0399762675)100:0.2878827090,((Archaeplastida-Rhodophyta_Rhodophyta_Cyanidiophyceae_Cyanidiales_Cyanidiaceae_Cyanidioschyzon_merolae_N_A:0.5184113234,(Archaeplastida-Rhodophyta_Rhodophyta_Bangiophyceae_Bangiales_Bangiaceae_Porphyra_umbilicalis_4086291:0.0000023695,Archaeplastida-Rhodophyta_Rhodophyta_Bangiophyceae_Bangiales_Bangiaceae_Porphyra_umbilicalis_N_A:0.0000026888)100:1.0961293170)64:0.1227606516,Archaeplastida-Rhodophyta_Rhodophyta_Porphyridiophyceae_Porphyridiales_Porphyridiaceae_Porphyridium_purpureum_N_A:0.6028547569)73:0.1586943042)39:0.0259109665,(Archaeplastida-Rhodophyta_Rhodophyta_Cyanidiophyceae_Cyanidiales_Cyanidiaceae_Galdieria_sulphuraria_N_A:0.6844447738,Archaeplastida-Rhodophyta_Rhodophyta_Florideophyceae_Gigartinales_Gigartinaceae_Chondrus_crispus_N_A:0.4679491416)30:0.1142743266)45:0.0462230246,Opisthokonta-Choanoflagellatea_N_A_N_A_Choanoflagellida_Salpingoecidae_Salpingoeca_rosetta_Proterospongia_sp_ATCC50818:0.5295931047)74:0.0608120448,Archaeplastida-Rhodophyta_Rhodophyta_Rhodellophyceae_Rhodellales_Rhodellaceae_Rhodella_violacea_CCMP736:0.9563439677)38:0.0504567291,(((((((Opisthokonta-Metazoa_Annelida_Polychaeta_Capitellida_Capitellidae_Capitella_teleta_GCA_000328365.1:0.2415944723,Opisthokonta-Metazoa_Mollusca_Cephalopoda_Octopoda_Octopodidae_Octopus_bimaculoides_PRJNA270931:0.3273351024)63:0.0556518003,(Opisthokonta-Metazoa_Mollusca_Gastropoda_N_A_Lottiidae_Lottia_gigantea_N_A:0.0339292428,(Opisthokonta-Metazoa_Arthropoda_Insecta_Diptera_Drosophilidae_Drosophila_melanogaster_BDGP6:0.5113349721,Opisthokonta-Metazoa_Arthropoda_Arachnida_Araneae_Eresidae_Stegodyphus_mimosarum_GCA_000611955.2:0.1907950118)99:0.3627594286)34:0.0646183096)38:0.0689320943,(Opisthokonta-Metazoa_Chordata_Ascidiacea_Enterogona_Cionidae_Ciona_intestinalis_KH:0.5565115156,Opisthokonta-Metazoa_Porifera_Demospongiae_Haplosclerida_Niphatidae_Amphimedon_queenslandica_Aqu1:0.4488515641)41:0.0907235340)36:0.0455297724,((Opisthokonta-Metazoa_Chordata_Aves_Galliformes_Phasianidae_Gallus_gallus_Gallus_gallus-5.0:0.0000022349,Opisthokonta-Metazoa_Chordata_Aves_Anseriformes_Anatidae_Anas_platyrhynchos_BGI_duck_1.0:0.0079768618)97:0.0534077143,(Opisthokonta-Metazoa_Chordata_Mammalia_Primates_Hominidae_Homo_sapiens_N_A:0.0142741799,Opisthokonta-Metazoa_Chordata_Mammalia_Rodentia_Muridae_Mus_musculus_N_A:0.0090751472)94:0.0374355739)99:0.1898718146)22:0.0156864526,Opisthokonta-Metazoa_Echinodermata_Echinoidea_Echinoida_Strongylocentrotidae_Strongylocentrotus_purpuratus_GCA_000002235.2:0.1979974503)44:0.0597262914,Opisthokonta-Metazoa_Cnidaria_Anthozoa_Actiniaria_Edwardsiidae_Nematostella_vectensis_N_A:0.1556914389)73:0.1306656863,Opisthokonta-Filasterea_N_A_Ichthyosporea_N_A_N_A_Capsaspora_owczarzaki_C_owczarzaki_V2:0.5000039722)36:0.0538273847)22:0.0236661882,Rhodophyta-sister_N_A_N_A_N_A_N_A_N_A_N_A_Colp29:0.7022267885)52:0.0272930328,Rhizaria_Filosa_Chlorarachniophyceae_N_A_N_A_Bigelowiella_natans_N_A:0.7234945863)28:0.0000024113)48:0.0505765836,(Haptista_Haptophyta_N_A_Pavlovales_Pavlovaceae_Pavlovales_sp_N_A:0.5396298591,(((Haptista_Haptophyta_N_A_Coccolithales_Calcidiscaceae_Calcidiscus_leptoporus_RCC1130:0.2401191663,Haptista_Haptophyta_N_A_Isochrysidales_Noelaerhabdaceae_Emiliania_huxleyi_CCMP370:0.2359150063)40:0.0270334354,Haptista_Haptophyta_N_A_Phaeocystales_Phaeocystaceae_Phaeocystis_sp_CCMP2710:0.1189477196)49:0.0719167563,Haptista_Haptophyta_N_A_Prymnesiales_Prymnesiaceae_Prymnesium_parvum_Texoma1:0.2019440865)99:0.2366022128)78:0.1096580181)70:0.0497959122)76:0.0616054869,Cryptista_Katablepharida_Katablepharidophyta_N_A_N_A_Roombia_truncata_N_A:0.3958921569)31:0.0105014171,(Stramenopila-Oomycota_N_A_Oomycetes_Saprolegniales_Saprolegniaceae_Saprolegnia_diclina_Sap_diclina_VS20_V1:0.3527981725,Stramenopila-Sagenista_Labyrinthista_Labyrinthulomycetes_N_A_Thraustochytriaceae_Aplanochytrium_kerguelense_N_A:0.5913424438)70:0.1234343990)80:0.1210115636,((((Stramenopila-Ochrophyta_Bolidophyceae_N_A_N_A_N_A_Bolidomonas_sp_RCC2347:0.0000024239,Stramenopila-Ochrophyta_Bolidophyceae_N_A_N_A_N_A_Bolidomonas_pacifica_RCC208:0.0000021098)100:0.7237769958,((((Stramenopila-Ochrophyta_Bacillariophyta_Fragilariophyceae_Fragilariales_Fragilariaceae_Asterionellopsis_glacialis_CCMP134:0.0283710106,Stramenopila-Ochrophyta_Bacillariophyta_Fragilariophyceae_Fragilariales_Fragilariaceae_Asterionellopsis_glacialis_CCMP1581:0.0020497153)99:0.1687519265,(Stramenopila-Ochrophyta_Bacillariophyta_Coscinodiscophyceae_Thalassiosirales_Thalassiosiraceae_Thalassiosira_rotula_CCMP3096:0.0000024549,Stramenopila-Ochrophyta_Bacillariophyta_Coscinodiscophyceae_Thalassiosirales_Thalassiosiraceae_Thalassiosira_rotula_GSO102:0.0000028911)100:0.2669325063)26:0.0369540724,Stramenopila-Ochrophyta_Bacillariophyta_Bacillariophyceae_Bacillariales_Bacillariaceae_Fragilariopsis_cylindrus_N_A:0.2731934344)51:0.0755807512,Stramenopila-Ochrophyta_Bacillariophyta_Coscinodiscophyceae_Corethrales_Corethraceae_Corethron_pennatum_L29A3:0.5612359637)52:0.0000020698)79:0.0547871049,Stramenopila-Ochrophyta_N_A_Dictyochophyceae_Dictyochales_N_A_Dictyocha_speculum_CCMP1381:0.1445593529)39:0.0199668001,(Stramenopila-Ochrophyta_Pinguiophyceae_N_A_Pinguiochrysidales_Pinguiochrysidaceae_Phaeomonas_parva_CCMP2877:0.0765480971,Stramenopila-Ochrophyta_Pinguiophyceae_N_A_Pinguiochrysidales_Pinguiochrysidaceae_Pinguiococcus_pyrenoidosus_CCMP2078:0.2333827239)100:0.3175991459)37:0.0220998401)56:0.0648818017,(Stramenopila-Ochrophyta_Phaeophyceae_N_A_Ectocarpales_Ectocarpaceae_Ectocarpus_siliculosus_N_A:0.0591403520,Stramenopila-Ochrophyta_N_A_Chrysophyceae_Chromulinales_Paraphysomonadaceae_Paraphysomonas_bandaiensis_js007:0.6989400665)94:0.2075917949)100:0.4055566222,(Haptista_Centrohelida_N_A_N_A_Acanthocystidae_Raineriophrys_erinaceoides_N_A:0.2266272498,Haptista_Centrohelida_N_A_N_A_Raphidiophryidae_Raphidiophrys_heterophryoidea_N_A:0.3173173631)62:0.0467137767)43:0.0229350320,Haptista_Centrohelida_N_A_N_A_Acanthocystidae_Choanocystis_sp_N_A:0.3436223292);
(Haptista_Haptophyta_N_A_Pavlovales_Pavlovaceae_N_A_N_A_CCMP2436:0.0000020082,Haptista_Haptophyta_N_A_Pavlovales_Pavlovaceae_Pavlovales_sp_N_A:0.0000027342,(((((((((Archaeplastida-Viridiplantae_Chlorophyta_Mamiellophyceae_Mamiellales_Bathycoccaceae_Ostreococcus_mediterraneus_clade-D-RCC2573:0.0000027342,((Archaeplastida-Viridiplantae_Chlorophyta_Mamiellophyceae_Mamiellales_Bathycoccaceae_Ostreococcus_mediterraneus_clade-D-RCC1621:0.0000000000,Archaeplastida-Viridiplantae_Chlorophyta_Mamiellophyceae_Mamiellales_Bathycoccaceae_Ostreococcus_mediterraneus_clade-D-RCC2572:0.0000000000):0.0000027342,Archaeplastida-Viridiplantae_Chlorophyta_Mamiellophyceae_Mamiellales_Bathycoccaceae_Ostreococcus_mediterraneus_clade-D-RCC2596:0.0000027342)94:0.0000027342)100:0.2520075908,Archaeplastida-Viridiplantae_Chlorophyta_Mamiellophyceae_Mamiellales_Mamiellaceae_Mantoniella_antarctica_SL-175:0.2451775643)97:0.2307733902,(((Archaeplastida-Viridiplantae_Streptophyta_N_A_Pinales_Pinaceae_Pinus_taeda_js021:0.0274990611,(((Archaeplastida-Viridiplantae_Streptophyta_N_A_Amborellales_Amborellaceae_Amborella_trichopoda_AMTR1.0:0.0795161960,Archaeplastida-Viridiplantae_Streptophyta_N_A_Vitales_Vitaceae_Vitis_vinifera_IGGP_12x:0.0079651632)76:0.0190310168,Archaeplastida-Viridiplantae_Streptophyta_N_A_Brassicales_Brassicaceae_Arabidopsis_thaliana_TAIR10:0.0762511035)49:0.0152441366,Archaeplastida-Viridiplantae_Streptophyta_Liliopsida_Poales_Poaceae_Zea_mays_AGPv4:0.1393033668)80:0.0472907960)57:0.0212310174,Archaeplastida-Viridiplantae_Streptophyta_Klebsormidiophyceae_Klebsormidiales_Klebsormidiaceae_Klebsormidium_subtile_js015:0.1224165351)72:0.0564662007,Archaeplastida-Viridiplantae_Streptophyta_Bryopsida_Funariales_Funariaceae_Physcomitrella_patens_N_A:0.1081591059)89:0.0673326506)47:0.0179357704,((((((Excavata-Discoba_Euglenozoa_N_A_Kinetoplastida_Trypanosomatidae_Leptomonas_pyrrhocoris_ASM129339v1:0.2291412809,Excavata-Discoba_Euglenozoa_N_A_Kinetoplastida_Trypanosomatidae_Trypanosoma_rangeli_T_rangeli_SC58v1:0.1943376340)100:0.2527234990,Excavata-Discoba_Euglenozoa_N_A_Kinetoplastida_Bodonidae_Bodo_saltans_N_A:0.4852091314)95:0.1593229148,Excavata-Discoba_Euglenozoa_N_A_Kinetoplastida_Bodonidae_Neobodo_designis_CCAP1951_1:0.2279858368)100:0.9505282304,Archaeplastida-Viridiplantae_Chlorophyta_Chlorophyceae_Chlamydomonadales_Volvocaceae_Volvox_carteri_N_A:0.1677633399)73:0.1603559854,Archaeplastida-Viridiplantae_Chlorophyta_Chlorodendrophyceae_Chlorodendrales_Chlorodendraceae_Tetraselmis_astigmatica_CCMP880:0.2252112150)44:0.0215923104,Archaeplastida-Viridiplantae_Chlorophyta_Trebouxiophyceae_N_A_Coccomyxaceae_Coccomyxa_sp_N_A:0.3720793297)66:0.0927055891)97:0.1941407128,(((((Alveolata_Chrompodelida_N_A_N_A_N_A_Vitrella_brassicaformis_Vbrassicaformis:0.4390973253,(((((Alveolata_Dinophyta_Dinophyceae_Gonyaulacales_Gonyaulacaceae_Alexandrium_tamarense_CCMP1771:0.1266304147,Alveolata_Dinophyta_Dinophyceae_Gonyaulacales_Ceratiaceae_Neoceratium_fusus_PA161109:0.1249217194)97:0.1124793557,Alveolata_Dinophyta_Dinophyceae_Gymnodiniales_Gymnodiniaceae_Amphidinium_massartii_CS-259:0.1567009393)46:0.0419967509,(Alveolata_Dinophyta_Dinophyceae_Suessiales_Symbiodiniaceae_Symbiodinium_sp_C1:0.0047837450,Alveolata_Dinophyta_Dinophyceae_Suessiales_Symbiodiniaceae_Symbiodinium_sp_C15:0.0000020805)100:0.1614042550)66:0.1065662734,Alveolata_Dinophyta_Dinophyceae_Peridiniales_Crypthecodiniaceae_Crypthecodinium_cohnii_Seligo:0.1210348174)99:0.3045447186,Alveolata_Dinophyta_Dinophyceae_Oxyrrhinales_Oxyrrhinaceae_Oxyrrhis_marina_js006:0.3868516198)90:0.1366486034)99:0.2597176610,Archaeplastida-Rhodophyta_Rhodophyta_Cyanidiophyceae_Cyanidiales_Cyanidiaceae_Galdieria_sulphuraria_N_A:0.3430652943)44:0.0177773520,(Alveolata_Ciliophora_Oligohymenophorea_Hymenostomatida_Tetrahymenidae_Tetrahymena_thermophila_N_A:0.5614426203,Alveolata_Ciliophora_Spirotrichea_Sporadotrichida_Oxytrichidae_Oxytricha_trifallax_oxytricha_asm_v1.1:0.4555302356)82:0.2195850119)84:0.1554459857,((Archaeplastida-Rhodophyta_Rhodophyta_Stylonematophyceae_Stylonematales_Stylonemataceae_Rhodosorus_marinus_CCMP769:0.3937611313,((Archaeplastida-Rhodophyta_Rhodophyta_Cyanidiophyceae_Cyanidiales_Cyanidiaceae_Cyanidioschyzon_merolae_N_A:0.5255914581,(Archaeplastida-Rhodophyta_Rhodophyta_Bangiophyceae_Bangiales_Bangiaceae_Porphyra_umbilicalis_N_A:0.0000027342,Archaeplastida-Rhodophyta_Rhodophyta_Bangiophyceae_Bangiales_Bangiaceae_Porphyra_umbilicalis_4086291:0.0000027342)100:0.2775903017)56:0.0504129895,Archaeplastida-Rhodophyta_Rhodophyta_Florideophyceae_Gigartinales_Gigartinaceae_Chondrus_crispus_N_A:0.1842666729)32:0.0155996192)53:0.0430020466,(Archaeplastida-Rhodophyta_Rhodophyta_Porphyridiophyceae_Porphyridiales_Porphyridiaceae_Porphyridium_purpureum_N_A:0.5622735139,Archaeplastida-Rhodophyta_Rhodophyta_Compsopogonophyceae_Compsopogonales_Compsopogonaceae_Compsopogon_caeruleus_SAG36.94:0.3493361566)57:0.0701276651)56:0.0505973592)74:0.0608096299,((Archaeplastida-Glaucophyta_Glaucophyta_Glaucocystophyceae_Gloeochaetales_Gloeochaetaceae_Gloeochaete_wittrockiana_SAG46.84:0.3979110030,Rhizaria_Phytorhiza_N_A_N_A_Plasmodiophoridae_Plasmodiophora_brassicae_pbe3.h15:0.7513819812)14:0.0000020090,((Cryptista_Cryptophyta_Cryptophyta_Pyrenomonadales_Geminigeraceae_Guillardia_theta_N_A:0.1036859159,(Cryptista_Cryptophyta_Cryptophyta_N_A_N_A_Cryptophyceae_sp_N_A:0.0000027342,Cryptista_Cryptophyta_Cryptophyta_N_A_N_A_Cryptophyceae_sp_CCMP2293:0.0000027342)100:0.1908108698)98:0.0866285307,Cryptista_Cryptophyta_Cryptophyta_Cryptomonadales_Goniomonadaceae_Goniomonas_pacifica_CCMP1869:0.2149198130)91:0.0708712395)16:0.0000026018)42:0.0160770568)26:0.0121578492,((((Haptista_Centrohelida_N_A_N_A_Raphidiophryidae_Raphidiophrys_heterophryoidea_N_A:0.0779650589,Haptista_Centrohelida_N_A_N_A_Acanthocystidae_Choanocystis_sp_N_A:0.1113747833)62:0.0141745563,Haptista_Centrohelida_N_A_N_A_Acanthocystidae_Raineriophrys_erinaceoides_N_A:0.0744096244)100:0.1280410504,(Apusozoa_Apusozoa_N_A_N_A_N_A_Nutomonas_longa_SRR1617398:0.2086694157,Rhizaria_Retaria-Foraminifera_N_A_N_A_Reticulomyxidae_Reticulomyxa_filosa_N_A:0.4085377615)55:0.0300712484)50:0.0261336313,(Haptista_Haptophyta_N_A_Isochrysidales_Noelaerhabdaceae_Emiliania_huxleyi_PLYM219:0.2758469265,Stramenopila-Sagenista_Labyrinthista_Labyrinthulomycetes_N_A_Thraustochytriaceae_Aplanochytrium_kerguelense_N_A:0.4407550786)62:0.0541388864)51:0.0207235300)28:0.0142120916,(((((Opisthokonta-Metazoa_Echinodermata_Echinoidea_Echinoida_Strongylocentrotidae_Strongylocentrotus_purpuratus_GCA_000002235.2:0.1034340272,(((Opisthokonta-Metazoa_Mollusca_Cephalopoda_Octopoda_Octopodidae_Octopus_bimaculoides_PRJNA270931:0.1947141638,Opisthokonta-Metazoa_Annelida_Polychaeta_Capitellida_Capitellidae_Capitella_teleta_GCA_000328365.1:0.0855168040)66:0.0138389699,Opisthokonta-Metazoa_Mollusca_Gastropoda_N_A_Lottiidae_Lottia_gigantea_N_A:0.0858253347)67:0.0267812678,((Opisthokonta-Metazoa_Chordata_Ascidiacea_Enterogona_Cionidae_Ciona_intestinalis_KH:0.2805000416,Opisthokonta-Metazoa_Porifera_Demospongiae_Haplosclerida_Niphatidae_Amphimedon_queenslandica_Aqu1:0.1820090103)63:0.0278255321,Opisthokonta-Metazoa_Arthropoda_Arachnida_Araneae_Eresidae_Stegodyphus_mimosarum_GCA_000611955.2:0.4394873934)58:0.0348813432)50:0.0225304323)79:0.0198516740,(((Opisthokonta-Ichthyosporea_N_A_Ichthyosporea_Ichthyophonida_Amoebidiaceae_Amoebidium_parasiticum_SRR545192:0.1402190236,Opisthokonta-Discicristoidea_N_A_N_A_N_A_Nucleariidae_Nuclearia_sp_SRR1617645:0.2791198482)44:0.0222823316,Opisthokonta-Choanoflagellatea_N_A_N_A_Choanoflagellida_Salpingoecidae_Salpingoeca_rosetta_Proterospongia_sp_ATCC50818:0.1416082947)48:0.0286612014,((Opisthokonta-Metazoa_Chordata_Mammalia_Rodentia_Muridae_Mus_musculus_N_A:0.0389886020,Opisthokonta-Metazoa_Chordata_Mammalia_Primates_Hominidae_Homo_sapiens_N_A:0.0154089644)100:0.0684419184,(Opisthokonta-Metazoa_Chordata_Aves_Galliformes_Phasianidae_Gallus_gallus_Gallus_gallus-5.0:0.0171405736,Opisthokonta-Metazoa_Chordata_Aves_Anseriformes_Anatidae_Anas_platyrhynchos_BGI_duck_1.0:0.0000027342)95:0.0238059237)95:0.1090374524)44:0.0117499413)51:0.0161366966,Amoebozoa_Discosea_Flabellinia_N_A_N_A_Cunea_sp_BSH-02190019_may:0.4038073604)27:0.0205053364,(Opisthokonta-Fungi_Chytridiomycota_Chytridiomycetes_Spizellomycetales_Spizellomycetaceae_Spizellomyces_punctatus_S_punctatus_V1:0.1958601265,Opisthokonta-Fungi_Chytridiomycota_Monoblepharidomycetes_Monoblepharidales_Gonapodyaceae_Gonapodya_prolifera_Ganpr1:0.2898130191)79:0.0865916626)14:0.0036527806,(((Amoebozoa_Evosea_Variosea_N_A_Echinamoebidae_Filamoeba_nolandi_NC-AS-23-1:0.1092995069,Amoebozoa_Evosea_Eumycetozoa_Dictyosteliida_N_A_Dictyostelium_lacteum_ASM160615v1:0.3998714630)50:0.0400469383,Opisthokonta-Filasterea_N_A_Ichthyosporea_N_A_N_A_Capsaspora_owczarzaki_C_owczarzaki_V2:0.1517096794)39:0.0244880996,(Breviatea_N_A_N_A_N_A_N_A_Pygsuia_biforma_N_A:0.1531339847,Apusomonadida_N_A_N_A_N_A_Apusomonadidae_Thecamonas_trahens_N_A:0.2824775376)75:0.0440739698)44:0.0238652892)69:0.0452263730)22:0.0159049898,(((Stramenopila-Oomycota_N_A_Oomycetes_Saprolegniales_Saprolegniaceae_Saprolegnia_diclina_Sap_diclina_VS20_V1:0.3901159819,((((Stramenopila-Ochrophyta_Phaeophyceae_N_A_Ectocarpales_Ectocarpaceae_Ectocarpus_siliculosus_N_A:0.1633022415,((Stramenopila-Ochrophyta_N_A_Pelagophyceae_Pelagomonadales_N_A_Pelagomonas_calceolata_RCC969:0.0000027342,Stramenopila-Ochrophyta_N_A_Pelagophyceae_Pelagomonadales_N_A_Pelagomonas_calceolata_CCMP1756:0.0000027578)100:0.5387504044,Stramenopila-Ochrophyta_N_A_Dictyochophyceae_Dictyochales_N_A_Dictyocha_speculum_CCMP1381:0.2440230895)71:0.1461653987)62:0.0823169558,((Stramenopila-Ochrophyta_Bacillariophyta_Coscinodiscophyceae_Thalassiosirales_Thalassiosiraceae_Thalassiosira_rotula_GSO102:0.0000027342,Stramenopila-Ochrophyta_Bacillariophyta_Coscinodiscophyceae_Thalassiosirales_Thalassiosiraceae_Thalassiosira_rotula_CCMP3096:0.0000027342)100:0.2373092493,((Stramenopila-Ochrophyta_Bacillariophyta_Fragilariophyceae_Fragilariales_Fragilariaceae_Asterionellopsis_glacialis_CCMP134:0.0554114133,Stramenopila-Ochrophyta_Bacillariophyta_Bacillariophyceae_Bacillariales_Bacillariaceae_Fragilariopsis_cylindrus_N_A:0.1250091360)90:0.0476569984,Stramenopila-Ochrophyta_Bacillariophyta_Coscinodiscophyceae_Corethrales_Corethraceae_Corethron_pennatum_L29A3:0.3143507810)66:0.0250488394)100:0.4630262145)46:0.0407052775,Stramenopila-Ochrophyta_N_A_Chrysophyceae_Chromulinales_Paraphysomonadaceae_Paraphysomonas_bandaiensis_js007:0.6111738825)91:0.0989608465,Stramenopila-Opalozoa_Bicosoecida_N_A_Bicosoecida_Cafeteriaceae_Cafeteria_sp_CaronLabIsolate:0.2281266560)89:0.0754016500)70:0.0481834055,Telonemia_N_A_N_A_Telonemida_N_A_Telonema_subtile_Tel-1:0.1829974278)53:0.0305502617,(Rhizaria_Filosa_Chlorarachniophyceae_N_A_N_A_Bigelowiella_natans_N_A:0.2453819859,Rhizaria_N_A_N_A_N_A_N_A_N_A_N_A_D1:0.2103851282)74:0.0497133337)50:0.0207981518)56:0.0593760519,(Excavata-Discoba_Percolozoa_Heterolobosea_Schizopyrenida_Vahlkampfiidae_Naegleria_gruberi_N_A:0.1864921231,Amoebozoa_Discosea_Flabellinia_N_A_Vannellidae_Vannella_sp_DIVA3517_6_12:0.6966215350)63:0.0265341057)100:0.3772905231);
(Rhizaria_Phytorhiza_N_A_N_A_Plasmodiophoridae_Plasmodiophora_brassicae_pbe3.h15:0.5632565067,((((((((((((((Alveolata_Dinophyta_Dinophyceae_Gonyaulacales_Ceratiaceae_Neoceratium_fusus_PA161109:0.1719067266,Alveolata_Dinophyta_Dinophyceae_Peridiniales_Crypthecodiniaceae_Crypthecodinium_cohnii_Seligo:0.0876181821)57:0.0378094614,(Alveolata_Dinophyta_Dinophyceae_Suessiales_Symbiodiniaceae_Symbiodinium_sp_C1:0.0073322137,Alveolata_Dinophyta_Dinophyceae_Suessiales_Symbiodiniaceae_Symbiodinium_sp_C15:0.0000024473)100:0.1537213525)59:0.0019530731,Alveolata_Dinophyta_Dinophyceae_Peridiniales_Heterocapsaceae_Heterocapsa_rotundata_SCCAPK-0483:0.3049230013)70:0.0686744848,Alveolata_Dinophyta_Dinophyceae_Gymnodiniales_Gymnodiniaceae_Amphidinium_massartii_CS-259:0.1038302973)66:0.0468534649,Alveolata_Dinophyta_Dinophyceae_Noctilucales_Noctilucaceae_Noctiluca_scintillans_N_A:0.0920108227)96:0.1375524435,((Alveolata_Dinophyta_Dinophyceae_Oxyrrhinales_Oxyrrhinaceae_Oxyrrhis_marina_LB1974:0.0000023516,Alveolata_Dinophyta_Dinophyceae_Oxyrrhinales_Oxyrrhinaceae_Oxyrrhis_marina_js006:0.0000024071)100:0.0000024764,Alveolata_Dinophyta_Dinophyceae_Oxyrrhinales_Oxyrrhinaceae_Oxyrrhis_marina_CCMP1795:0.0000027873)100:0.1905679836)44:0.0633337522,(Alveolata_Dinophyta_Dinophyceae_Syndiniales_Amoebophryaceae_Amoebophrya_sp_js026:0.0000023534,Alveolata_Dinophyta_Dinophyceae_Syndiniales_Amoebophryaceae_Amoebophrya_sp_Ameob2:0.0000022202)100:0.2438990501)94:0.1125832016,((Alveolata_Chrompodelida_N_A_N_A_N_A_Vitrella_brassicaformis_Vbrassicaformis:0.0000024071,Alveolata_Chrompodelida_N_A_N_A_N_A_Vitrella_brassicaformis_CCMP3155:0.0000024071)100:0.0627313757,Alveolata_Apicomplexa_Coccidia_Eucoccidiorida_Sarcocystidae_Hammondia_hammondi_HHA1_v02:0.4283883715)76:0.1276571841)57:0.0566436406,Alveolata_Ciliophora_Heterotrichea_Heterotrichida_Climacostomidae_Climacostomum_virens_StockW-24:0.6023793617)41:0.0348393643,(Alveolata_Ciliophora_Oligohymenophorea_Hymenostomatida_Tetrahymenidae_Tetrahymena_thermophila_N_A:0.4517723077,Alveolata_Ciliophora_Colpodea_Cyrtolophosidida_Platyophryidae_Platyophrya_macrostoma_WH:0.3806556869)84:0.1486380378)67:0.0603481463,Alveolata_Ciliophora_Spirotrichea_Sporadotrichida_Oxytrichidae_Oxytricha_trifallax_oxytricha_asm_v1.1:0.4945090531)99:0.1681444901,Stramenopila-Ochrophyta_Pinguiophyceae_N_A_Pinguiochrysidales_Pinguiochrysidaceae_Pinguiococcus_pyrenoidosus_CCMP2078:0.8046604559)48:0.0266786672,(((((((((((((Opisthokonta-Metazoa_Echinodermata_Echinoidea_Echinoida_Strongylocentrotidae_Strongylocentrotus_purpuratus_GCA_000002235.2:0.2964917707,((Opisthokonta-Metazoa_Chordata_Mammalia_Primates_Hominidae_Homo_sapiens_N_A:0.0366604339,Opisthokonta-Metazoa_Chordata_Mammalia_Rodentia_Muridae_Mus_musculus_N_A:0.0289233769)82:0.0352677254,(Opisthokonta-Metazoa_Chordata_Aves_Anseriformes_Anatidae_Anas_platyrhynchos_BGI_duck_1.0:0.0069896431,Opisthokonta-Metazoa_Chordata_Aves_Galliformes_Phasianidae_Gallus_gallus_Gallus_gallus-5.0:0.0000027674)100:0.1262231138)93:0.0738712580)46:0.0158144512,Opisthokonta-Metazoa_Chordata_Ascidiacea_Enterogona_Cionidae_Ciona_intestinalis_KH:0.2050557844)35:0.0150273795,Opisthokonta-Metazoa_Porifera_Demospongiae_Haplosclerida_Niphatidae_Amphimedon_queenslandica_Aqu1:0.3625967087)25:0.0139302965,((Opisthokonta-Metazoa_Mollusca_Cephalopoda_Octopoda_Octopodidae_Octopus_bimaculoides_PRJNA270931:0.4174565038,Opisthokonta-Metazoa_Mollusca_Gastropoda_N_A_Lottiidae_Lottia_gigantea_N_A:0.1434506225)31:0.0084611935,Opisthokonta-Metazoa_Annelida_Polychaeta_Capitellida_Capitellidae_Capitella_teleta_GCA_000328365.1:0.1633369781)48:0.0805121158)69:0.0790304100,(Opisthokonta-Metazoa_Arthropoda_Insecta_Diptera_Drosophilidae_Drosophila_melanogaster_BDGP6:1.0794099096,Opisthokonta-Metazoa_Cnidaria_Anthozoa_Actiniaria_Edwardsiidae_Nematostella_vectensis_N_A:0.0563088099)81:0.0705267521)92:0.1310480444,Opisthokonta-Choanoflagellatea_N_A_N_A_Choanoflagellida_Salpingoecidae_Salpingoeca_rosetta_Proterospongia_sp_ATCC50818:0.5335091650)69:0.0086813047,((Opisthokonta-Fungi_Chytridiomycota_Monoblepharidomycetes_Monoblepharidales_Gonapodyaceae_Gonapodya_prolifera_Ganpr1:0.2772378249,Opisthokonta-Fungi_Blastocladiomycota_Blastocladiomycetes_Blastocladiales_Blastocladiaceae_Allomyces_macrogynus_A_macrogynus_V3:0.3524985757)76:0.0864415029,Opisthokonta-Fungi_Chytridiomycota_Chytridiomycetes_Spizellomycetales_Spizellomycetaceae_Spizellomyces_punctatus_S_punctatus_V1:0.2060701399)100:0.4753867432)76:0.0888243371,Breviatea_N_A_N_A_N_A_N_A_Pygsuia_biforma_N_A:0.6366010184)56:0.0152761627,(Apusozoa_Apusozoa_N_A_N_A_N_A_Nutomonas_longa_SRR1617398:0.3374357934,Apusomonadida_N_A_N_A_N_A_Apusomonadidae_Thecamonas_trahens_N_A:0.8242787487)73:0.0770727068)68:0.1072155318,((Excavata-Discoba_N_A_N_A_N_A_Tsukubamonadidae_Tsukubamonas_globosa_N_A:0.3047251223,(Haptista-sister_N_A_N_A_N_A_N_A_Ancoracysta_twista_TD:0.3167049402,Excavata-Discoba_Percolozoa_Heterolobosea_N_A_N_A_Percolomonas_cosmopolitus_WS:0.3160910772)29:0.0169753446)48:0.0704209332,Excavata-Discoba_Percolozoa_Heterolobosea_Schizopyrenida_Vahlkampfiidae_Naegleria_gruberi_N_A:0.5207550115)59:0.0658088428)57:0.0382317977,(((Excavata-Discoba_Euglenozoa_N_A_Eutreptiales_N_A_Eutreptiella_gymnastica_NIES-381:0.0781620465,Excavata-Discoba_Euglenozoa_N_A_Euglenales_Euglenaceae_Euglena_gracilis_N_A:0.0534218758)100:0.3483847966,(Excavata-Discoba_Euglenozoa_N_A_Kinetoplastida_Bodonidae_Neobodo_designis_CCAP1951_1:0.0748581593,(Excavata-Discoba_Euglenozoa_N_A_Kinetoplastida_Trypanosomatidae_Leptomonas_pyrrhocoris_ASM129339v1:0.1800794889,Excavata-Discoba_Euglenozoa_N_A_Kinetoplastida_Bodonidae_Bodo_saltans_N_A:0.2173443267)62:0.0533539378)100:0.3512624371)99:0.2814031898,(Telonemia_N_A_N_A_Telonemida_N_A_N_A_N_A_P-2:0.1567776233,(Telonemia_N_A_N_A_Telonemida_N_A_Telonema_subtile_N_A:0.0159966852,Telonemia_N_A_N_A_Telonemida_N_A_Telonema_subtile_Tel-1:0.0000024115)87:0.0391658764)100:0.7414421175)41:0.0766176588)33:0.0712282691,(((((((((((Cryptista_Cryptophyta_Cryptophyta_N_A_N_A_Cryptophyceae_sp_N_A:0.1210027922,Cryptista_Cryptophyta_Cryptophyta_Pyrenomonadales_Geminigeraceae_Guillardia_theta_N_A:0.1374396308)52:0.0261480559,Cryptista_Cryptophyta_Cryptophyta_Pyrenomonadales_Chroomonadaceae_Chroomonas_mesostigmatica_CCMP1168:0.0458336509)62:0.0171436609,Cryptista_Cryptophyta_Cryptophyta_Cryptomonadales_Cryptomonadaceae_Cryptomonas_curvata_CCAP979_52:0.2145354099)59:0.0375977847,Cryptista_Cryptophyta_Cryptophyta_Pyrenomonadales_Geminigeraceae_Geminigera_cryophila_CCMP2564:0.2016072997)96:0.1607050870,Cryptista_Cryptophyta_Cryptophyta_Pyrenomonadales_Geminigeraceae_Geminigera_sp_js004:0.6302794200)63:0.0393307516,Cryptista_Cryptophyta_Cryptophyta_Cryptomonadales_Goniomonadaceae_Goniomonas_pacifica_CCMP1869:0.2557176431)100:0.1809661696,Cryptista_Katablepharida_Katablepharidophyta_N_A_N_A_Roombia_truncata_N_A:0.3528746453)73:0.0442584834,Cryptista_Palpitia_N_A_N_A_N_A_Palpitomonas_bilix_NIES-2562:0.2847167022)92:0.1029816959,(((((Archaeplastida-Viridiplantae_Streptophyta_Mesostigmatophyceae_Mesostigmatales_Mesostigmataceae_Mesostigma_viride_js017:0.1916593898,(Archaeplastida-Viridiplantae_Chlorophyta_Mamiellophyceae_Mamiellales_Mamiellaceae_Mantoniella_sp_CCMP1436:0.0000024071,Archaeplastida-Viridiplantae_Chlorophyta_Mamiellophyceae_Mamiellales_Mamiellaceae_Mantoniella_antarctica_SL-175:0.0000024071)100:0.3129968893)83:0.0556065747,(Archaeplastida-Viridiplantae_Chlorophyta_Nephroselmidophyceae_N_A_N_A_Nephroselmis_pyriformis_CCMP717:0.3085094985,Archaeplastida-Viridiplantae_Chlorophyta_N_A_Pyramimonadales_N_A_Pyramimonas_parkeae_CCMP726:0.0531983431)86:0.0816541601)57:0.0000020189,Archaeplastida-Viridiplantae_Streptophyta_Klebsormidiophyceae_Klebsormidiales_Klebsormidiaceae_Klebsormidium_subtile_js015:0.4589759142)72:0.0473142876,(Archaeplastida-Viridiplantae_Chlorophyta_Chlorophyceae_Chlamydomonadales_Volvocaceae_Volvox_carteri_N_A:0.2186388886,Archaeplastida-Viridiplantae_Chlorophyta_Chlorodendrophyceae_Chlorodendrales_Chlorodendraceae_Tetraselmis_astigmatica_CCMP880:0.1793549524)84:0.0859309969)57:0.0336783283,Archaeplastida-Viridiplantae_Chlorophyta_Trebouxiophyceae_N_A_Coccomyxaceae_Coccomyxa_sp_N_A:0.5644436755)84:0.1222667512)46:0.0189141547,((Archaeplastida-Glaucophyta_Glaucophyta_Glaucocystophyceae_N_A_Cyanophoraceae_Cyanophora_paradoxa_N_A:0.0984813884,Archaeplastida-Glaucophyta_Glaucophyta_Glaucocystophyceae_N_A_N_A_Cyanoptyche_gloeocystis_SAG4.97:0.1782459197)100:0.2792089443,Archaeplastida-Glaucophyta_Glaucophyta_Glaucocystophyceae_Gloeochaetales_Gloeochaetaceae_Gloeochaete_wittrockiana_SAG46.84:0.2764598785)99:0.2010401823)58:0.0715688507,((Haptista_Haptophyta_N_A_Prymnesiales_Prymnesiaceae_Prymnesium_parvum_Texoma1:0.4864250418,Haptista_Haptophyta_N_A_Phaeocystales_Phaeocystaceae_Phaeocystis_sp_CCMP2710:0.2469966521)68:0.0978534226,(Haptista_Haptophyta_N_A_Isochrysidales_Noelaerhabdaceae_Emiliania_huxleyi_379:0.3065988817,(Haptista_Haptophyta_N_A_Pavlovales_Pavlovaceae_Pavlovales_sp_N_A:0.0000024071,Haptista_Haptophyta_N_A_Pavlovales_Pavlovaceae_N_A_N_A_CCMP2436:0.0000023158)100:0.5356830304)49:0.0377509004)100:0.3116074485)32:0.0426305704)22:0.0000025762,Rhodophyta-sister_N_A_N_A_N_A_N_A_N_A_N_A_Colp29:0.8444108937)99:0.3492673941)52:0.0527041627,(((((Stramenopila-Ochrophyta_N_A_Dictyochophyceae_Dictyochales_N_A_Dictyocha_speculum_CCMP1381:0.3744782400,Stramenopila-Oomycota_N_A_Oomycetes_Saprolegniales_Saprolegniaceae_Saprolegnia_diclina_Sap_diclina_VS20_V1:0.1832998733)66:0.0368418452,(Stramenopila-Ochrophyta_Pinguiophyceae_N_A_Pinguiochrysidales_Pinguiochrysidaceae_Phaeomonas_parva_CCMP2877:0.3688364385,Stramenopila-Opalozoa_Bicosoecida_N_A_Bicosoecida_Cafeteriaceae_Cafeteria_sp_CaronLabIsolate:0.4763500203)56:0.0466811370)67:0.0384175835,(((Stramenopila-Ochrophyta_Bolidophyceae_N_A_N_A_N_A_Bolidomonas_pacifica_RCC208:0.0000024071,Stramenopila-Ochrophyta_Bolidophyceae_N_A_N_A_N_A_Bolidomonas_sp_RCC2347:0.0000024071)100:0.2535348464,Stramenopila-Ochrophyta_Bacillariophyta_Coscinodiscophyceae_Thalassiosirales_Thalassiosiraceae_Thalassiosira_rotula_CCMP3096:0.5008829080)63:0.0581224825,Stramenopila-Ochrophyta_Phaeophyceae_N_A_Ectocarpales_Ectocarpaceae_Ectocarpus_siliculosus_N_A:0.1273824203)43:0.0407628987)74:0.0479450626,Stramenopila-Ochrophyta_N_A_Chrysophyceae_Chromulinales_Paraphysomonadaceae_Paraphysomonas_bandaiensis_js007:0.3004226944)96:0.1276904022,(Stramenopila-Ochrophyta_N_A_Pelagophyceae_Pelagomonadales_N_A_Pelagomonas_calceolata_CCMP1756:0.0000024071,Stramenopila-Ochrophyta_N_A_Pelagophyceae_Pelagomonadales_N_A_Pelagomonas_calceolata_RCC969:0.0000024071)100:0.4698454746)79:0.1144386557)38:0.0659543701,((Rhizaria_Retaria-Foraminifera_N_A_N_A_Reticulomyxidae_Reticulomyxa_filosa_N_A:0.2890468170,Rhizaria_Retaria-Foraminifera_N_A_Rotaliida_Elphidiidae_Elphidium_margaritaceum_N_A:0.3125347214)100:0.2195886774,Rhizaria_N_A_N_A_N_A_N_A_N_A_N_A_D1:0.4769474074)73:0.0631366555);
(Haptista_Haptophyta_N_A_Phaeocystales_Phaeocystaceae_Phaeocystis_sp_CCMP2710:0.2300098256,((((((((((((((Telonemia_N_A_N_A_Telonemida_N_A_Telonema_subtile_Tel-1:0.0084273451,Telonemia_N_A_N_A_Telonemida_N_A_Telonema_subtile_N_A:0.0147824004)97:0.0566129757,Telonemia_N_A_N_A_Telonemida_N_A_N_A_N_A_P-2:0.0578731816)100:0.4407222349,((((((((Cryptista_Cryptophyta_Cryptophyta_Pyrenomonadales_Geminigeraceae_Geminigera_sp_js004:0.0000026408,Cryptista_Cryptophyta_Cryptophyta_Pyrenomonadales_Geminigeraceae_Geminigera_cryophila_CCMP2564:0.0000021752)100:0.0618162997,(Cryptista_Cryptophyta_Cryptophyta_N_A_N_A_Cryptophyceae_sp_N_A:0.0000028281,Cryptista_Cryptophyta_Cryptophyta_N_A_N_A_Cryptophyceae_sp_CCMP2293:0.0000023837)100:0.0907430124)75:0.0493820691,Cryptista_Cryptophyta_Cryptophyta_Pyrenomonadales_Geminigeraceae_Guillardia_theta_N_A:0.0477086983)93:0.0607968597,Cryptista_Cryptophyta_Cryptophyta_Pyrenomonadales_Chroomonadaceae_Chroomonas_mesostigmatica_CCMP1168:0.1090750841)48:0.0045657534,Cryptista_Cryptophyta_Cryptophyta_Cryptomonadales_Cryptomonadaceae_Cryptomonas_curvata_CCAP979_52:0.1018921300)93:0.1519061487,Cryptista_Cryptophyta_Cryptophyta_Cryptomonadales_Goniomonadaceae_Goniomonas_pacifica_CCMP1869:0.4396343788)94:0.1733831926,(Apusozoa_Apusozoa_N_A_N_A_N_A_Nutomonas_longa_SRR1617398:0.3682657206,Cryptista_Palpitia_N_A_N_A_N_A_Palpitomonas_bilix_NIES-2562:0.4326328368)48:0.1003828113)44:0.0387988103,(((((((Archaeplastida-Viridiplantae_Chlorophyta_N_A_N_A_N_A_N_A_N_A_RCC1871:0.3631352230,Archaeplastida-Viridiplantae_Chlorophyta_Chlorophyceae_Chlamydomonadales_Volvocaceae_Volvox_carteri_N_A:0.1722633423)63:0.0354396214,Archaeplastida-Viridiplantae_Chlorophyta_Trebouxiophyceae_N_A_Coccomyxaceae_Coccomyxa_sp_N_A:0.1216207339)45:0.0000024347,Archaeplastida-Viridiplantae_Chlorophyta_Chlorodendrophyceae_Chlorodendrales_Chlorodendraceae_Tetraselmis_astigmatica_CCMP880:0.2024702267)99:0.1219918053,Archaeplastida-Viridiplantae_Chlorophyta_Nephroselmidophyceae_N_A_N_A_Nephroselmis_pyriformis_CCMP717:0.1880207747)71:0.0559822131,Archaeplastida-Viridiplantae_Chlorophyta_N_A_Pyramimonadales_N_A_Pyramimonas_parkeae_CCMP726:0.2691984251)49:0.0126893379,((((((Archaeplastida-Viridiplantae_Chlorophyta_Mamiellophyceae_Mamiellales_Bathycoccaceae_Ostreococcus_mediterraneus_clade-D-RCC2572:0.0000000000,Archaeplastida-Viridiplantae_Chlorophyta_Mamiellophyceae_Mamiellales_Bathycoccaceae_Ostreococcus_mediterraneus_clade-D-RCC2573:0.0000000000):0.0000000000,Archaeplastida-Viridiplantae_Chlorophyta_Mamiellophyceae_Mamiellales_Bathycoccaceae_Ostreococcus_mediterraneus_clade-D-RCC2593:0.0000000000):0.0000000000,Archaeplastida-Viridiplantae_Chlorophyta_Mamiellophyceae_Mamiellales_Bathycoccaceae_Ostreococcus_mediterraneus_clade-D-RCC2596:0.0000000000):0.0000000000,Archaeplastida-Viridiplantae_Chlorophyta_Mamiellophyceae_Mamiellales_Bathycoccaceae_Ostreococcus_mediterraneus_clade-D-RCC1107:0.0000000000):0.0000029650,Archaeplastida-Viridiplantae_Chlorophyta_Mamiellophyceae_Mamiellales_Bathycoccaceae_Ostreococcus_mediterraneus_clade-D-RCC1621:0.0000020318)100:0.1864470490,(Archaeplastida-Viridiplantae_Chlorophyta_Mamiellophyceae_Mamiellales_Mamiellaceae_Mantoniella_sp_CCMP1436:0.0000021016,Archaeplastida-Viridiplantae_Chlorophyta_Mamiellophyceae_Mamiellales_Mamiellaceae_Mantoniella_antarctica_SL-175:0.0000023376)100:0.1263867483)98:0.1546272445)86:0.0491403413,(((((((((Archaeplastida-Viridiplantae_Streptophyta_Liliopsida_Poales_Poaceae_Zea_mays_AGPv4:0.2680578767,Archaeplastida-Viridiplantae_Streptophyta_N_A_Brassicales_Brassicaceae_Arabidopsis_thaliana_TAIR10:0.0500462972)97:0.0682304971,Archaeplastida-Viridiplantae_Streptophyta_N_A_Vitales_Vitaceae_Vitis_vinifera_IGGP_12x:0.0038471096)63:0.0110936916,Archaeplastida-Viridiplantae_Streptophyta_N_A_Amborellales_Amborellaceae_Amborella_trichopoda_AMTR1.0:0.0231682921)84:0.0151081810,Archaeplastida-Viridiplantae_Streptophyta_N_A_Pinales_Pinaceae_Pinus_taeda_js021:0.0327799908)96:0.0785222708,Archaeplastida-Viridiplantae_Streptophyta_N_A_Polypodiales_Dennstaedtiaceae_Pteridium_aquilinum_js023:0.1374544773)71:0.0497771823,Archaeplastida-Viridiplantae_Streptophyta_Bryopsida_Funariales_Funariaceae_Physcomitrella_patens_N_A:0.0895531049)97:0.1513398695,Archaeplastida-Viridiplantae_Streptophyta_Klebsormidiophyceae_Klebsormidiales_Klebsormidiaceae_Klebsormidium_subtile_js015:0.2044825524)34:0.0572556837,Archaeplastida-Viridiplantae_Streptophyta_Mesostigmatophyceae_Mesostigmatales_Mesostigmataceae_Mesostigma_viride_js017:0.1963997019)43:0.0454651453,Archaeplastida-Viridiplantae_Streptophyta_Coleochaetophyceae_Coleochaetales_Coleochaetaceae_Coleochaete_scutata_js012:0.3518570906)81:0.1063054880)100:0.1574165891)17:0.0122599106)30:0.0129524369,(((Haptista_Centrohelida_N_A_N_A_Acanthocystidae_Choanocystis_sp_N_A:0.3132037430,Haptista_Centrohelida_N_A_N_A_Acanthocystidae_Raineriophrys_erinaceoides_N_A:0.1813583290)54:0.0850866219,(Haptista_Centrohelida_N_A_N_A_Acanthocystidae_Acanthocystis_sp_N_A:0.3048979511,Haptista_Centrohelida_N_A_N_A_Raphidiophryidae_Raphidiophrys_heterophryoidea_N_A:0.1079970429)97:0.1295502410)91:0.1410719971,Cryptista_Katablepharida_Katablepharidophyta_N_A_N_A_Roombia_truncata_N_A:0.2294906289)60:0.1169924816)44:0.0379616937,((((((((((((Alveolata_Dinophyta_Dinophyceae_Oxyrrhinales_Oxyrrhinaceae_Oxyrrhis_marina_LB1974:0.0548040705,Alveolata_Dinophyta_Dinophyceae_Oxyrrhinales_Oxyrrhinaceae_Oxyrrhis_marina_js006:0.0000028002)100:0.2411576272,Alveolata_Perkinsozoa_N_A_Perkinsida_Perkinsidae_Perkinsus_marinus_N_A:0.6682519558)45:0.0614401681,(((Alveolata_Chrompodelida_N_A_N_A_N_A_Vitrella_brassicaformis_Vbrassicaformis:0.0000029254,Alveolata_Chrompodelida_N_A_N_A_N_A_Vitrella_brassicaformis_CCMP3155:0.0000020583)100:0.2613480552,Alveolata_Apicomplexa_Coccidia_Eucoccidiorida_Cryptosporidiidae_Cryptosporidium_muris_N_A:0.9864610594)30:0.0259134942,Alveolata_Apicomplexa_Coccidia_Eucoccidiorida_Sarcocystidae_Hammondia_hammondi_HHA1_v02:0.7246890420)49:0.1164444093)77:0.0656018503,Alveolata_Dinophyta_Dinophyceae_Peridiniales_Heterocapsaceae_Heterocapsa_rotundata_SCCAPK-0483:0.0539245398)72:0.0401740715,((Alveolata_Dinophyta_Dinophyceae_Gonyaulacales_Gonyaulacaceae_Alexandrium_tamarense_CCMP1771:0.0635107757,Alveolata_Dinophyta_Dinophyceae_Gonyaulacales_Ceratiaceae_Neoceratium_fusus_PA161109:0.0572371740)74:0.0245766969,(Alveolata_Dinophyta_Dinophyceae_Suessiales_Symbiodiniaceae_Symbiodinium_sp_C15:0.0080716978,Alveolata_Dinophyta_Dinophyceae_Suessiales_Symbiodiniaceae_Symbiodinium_sp_C1:0.0065213658)100:0.0777738548)85:0.0410629084)60:0.0113416180,(Alveolata_Dinophyta_Dinophyceae_Peridiniales_Crypthecodiniaceae_Crypthecodinium_cohnii_Seligo:0.0719921190,Alveolata_Dinophyta_Dinophyceae_Gymnodiniales_Gymnodiniaceae_Amphidinium_massartii_CS-259:0.2058910329)57:0.0157343852)69:0.0632215930,Alveolata_Dinophyta_Dinophyceae_Syndiniales_Amoebophryaceae_Amoebophrya_sp_js026:0.1902760035)87:0.1326901236,Alveolata_Dinophyta_Dinophyceae_Noctilucales_Noctilucaceae_Noctiluca_scintillans_N_A:0.3882323652)83:0.1153009777,Rhizaria_Phytorhiza_N_A_N_A_Plasmodiophoridae_Plasmodiophora_brassicae_pbe3.h15:0.3848152078)84:0.1259924470,(((Rhizaria_Filosa_Chlorarachniophyceae_N_A_N_A_Bigelowiella_natans_N_A:0.2871280254,(Rhizaria_Filosa_N_A_Euglyphida_Euglyphidae_Euglypha_rotunda_SRR2006120:0.2751726651,Rhizaria_N_A_N_A_N_A_N_A_N_A_N_A_D1:0.2232938492)97:0.1587860355)97:0.1571505103,(Rhizaria_Apofilosa_N_A_N_A_Gromiidae_Gromia_sphaerica_N_A:0.0000029408,Rhizaria_Apofilosa_N_A_N_A_Gromiidae_Gromia_sphaerica_SRR2003399:0.0205905381)100:0.2999244039)80:0.1612739532,Haptista-sister_N_A_N_A_N_A_N_A_Ancoracysta_twista_TD:0.3699962098)75:0.0776706318)48:0.0509743313,(Rhizaria_Retaria-Foraminifera_N_A_N_A_Reticulomyxidae_Reticulomyxa_filosa_N_A:0.3933988225,Rhizaria_Retaria-Foraminifera_N_A_Rotaliida_Elphidiidae_Elphidium_margaritaceum_N_A:0.4155022675)92:0.3947742629)25:0.0051720493,(((((Amoebozoa_Evosea_Eumycetozoa_Dictyosteliida_N_A_Dictyostelium_lacteum_ASM160615v1:0.3714122800,Amoebozoa_Tubulinea_N_A_N_A_N_A_misidentifiedPessonella_sp_PRA-29:0.2680063955)42:0.0744635977,Stramenopila-Opalozoa_Bicosoecida_N_A_Bicosoecida_Cafeteriaceae_Cafeteria_sp_CaronLabIsolate:0.6300021347)38:0.0301096588,((((Amoebozoa_Tubulinea_Corycidia_N_A_N_A_Trichosphaerium_sp_Am-I-7wt:0.2405997451,Amoebozoa_Evosea_Variosea_N_A_Echinamoebidae_Filamoeba_nolandi_NC-AS-23-1:0.2558654180)48:0.0281634677,Amoebozoa_Discosea_N_A_N_A_N_A_Stereomyxa_ramosa_Chinc5:0.4344129712)51:0.0437512431,(Amoebozoa_Discosea_Flabellinia_N_A_Vexilliferidae_Vexillifera_sp_DIVA3564_2:0.3494090883,Amoebozoa_Discosea_Flabellinia_N_A_N_A_Cunea_sp_BSH-02190019_may:0.2522745475)69:0.0809981101)13:0.0000029633,Amoebozoa_Discosea_Flabellinia_N_A_Vannellidae_Vannella_sp_DIVA3517_6_12:0.1802197927)38:0.0372047338)66:0.0443816681,Apusomonadida_N_A_N_A_N_A_Apusomonadidae_Thecamonas_trahens_N_A:0.4019659104)56:0.0662011093,((((((Archaeplastida-Rhodophyta_Rhodophyta_Bangiophyceae_Bangiales_Bangiaceae_Porphyra_umbilicalis_N_A:0.0000021938,Archaeplastida-Rhodophyta_Rhodophyta_Bangiophyceae_Bangiales_Bangiaceae_Porphyra_umbilicalis_4086291:0.0000021938)100:0.1489890556,Archaeplastida-Rhodophyta_Rhodophyta_Florideophyceae_Gigartinales_Gigartinaceae_Chondrus_crispus_N_A:0.1982156205)80:0.0306197342,(Archaeplastida-Rhodophyta_Rhodophyta_Compsopogonophyceae_Compsopogonales_Compsopogonaceae_Compsopogon_caeruleus_SAG36.94:0.5396680131,Archaeplastida-Rhodophyta_Rhodophyta_Porphyridiophyceae_Porphyridiales_Porphyridiaceae_Porphyridium_purpureum_N_A:0.1027813358)86:0.0608021124)76:0.0699595077,(Archaeplastida-Rhodophyta_Rhodophyta_Cyanidiophyceae_Cyanidiales_Cyanidiaceae_Galdieria_sulphuraria_N_A:0.4067660354,(Archaeplastida-Rhodophyta_Rhodophyta_Stylonematophyceae_Stylonematales_Stylonemataceae_Rhodosorus_marinus_CCMP769:0.0234640374,Archaeplastida-Rhodophyta_Rhodophyta_Stylonematophyceae_Stylonematales_Stylonemataceae_Rhodosorus_marinus_UTEXLB2760:0.0174316860)100:0.2780637621)68:0.0547014813)77:0.0487247537,Archaeplastida-Rhodophyta_Rhodophyta_Cyanidiophyceae_Cyanidiales_Cyanidiaceae_Cyanidioschyzon_merolae_N_A:0.3249748271)57:0.0666415607,Archaeplastida-Rhodophyta_Rhodophyta_Rhodellophyceae_Rhodellales_Rhodellaceae_Rhodella_violacea_CCMP736:0.1948222434)88:0.0401649595)44:0.0278400243)35:0.0266223672)27:0.0121166634,(((Excavata-Discoba_Percolozoa_Heterolobosea_Schizopyrenida_Vahlkampfiidae_Naegleria_gruberi_N_A:0.1122267809,Excavata-Discoba_Percolozoa_Heterolobosea_N_A_N_A_Percolomonas_cosmopolitus_WS:0.1996117508)100:0.1304992747,Excavata-Discoba_N_A_N_A_N_A_Tsukubamonadidae_Tsukubamonas_globosa_N_A:0.2726262659)92:0.1089731670,(Archaeplastida-Glaucophyta_Glaucophyta_Glaucocystophyceae_N_A_Cyanophoraceae_Cyanophora_paradoxa_N_A:0.2206674732,(Archaeplastida-Glaucophyta_Glaucophyta_Glaucocystophyceae_Gloeochaetales_Gloeochaetaceae_Gloeochaete_wittrockiana_SAG46.84:0.2224057863,Archaeplastida-Glaucophyta_Glaucophyta_Glaucocystophyceae_N_A_N_A_Cyanoptyche_gloeocystis_SAG4.97:0.3111872263)49:0.0304908166)86:0.0553753610)76:0.0250802101)55:0.0722736287,Rhizaria_Retaria-Radiolaria_Acantharea_Symphyacanthida_Astrolithidae_Astrolonche_serrata_N_A:0.9393168057)41:0.0133947148,((((((Excavata-Discoba_Euglenozoa_N_A_Kinetoplastida_Trypanosomatidae_Trypanosoma_rangeli_T_rangeli_SC58v1:0.1385763722,Excavata-Discoba_Euglenozoa_N_A_Kinetoplastida_Trypanosomatidae_Leptomonas_pyrrhocoris_ASM129339v1:0.1044879421)55:0.0000021078,Excavata-Discoba_Euglenozoa_N_A_Kinetoplastida_N_A_Perkinsela_sp_ASM123584v1:1.0016403770)85:0.1025382416,(Excavata-Discoba_Euglenozoa_N_A_Kinetoplastida_Bodonidae_Bodo_saltans_N_A:0.1775585258,Excavata-Discoba_Euglenozoa_N_A_Kinetoplastida_Bodonidae_Neobodo_designis_CCAP1951_1:0.2398537842)58:0.0417614489)100:0.3721920057,(Excavata-Discoba_Euglenozoa_N_A_Euglenales_Euglenaceae_Euglena_gracilis_N_A:0.3100521485,Excavata-Discoba_Euglenozoa_N_A_Eutreptiales_N_A_Eutreptiella_gymnastica_CCMP1594:0.0000029948)88:0.1077522535)100:0.3685395966,(Alveolata_Ciliophora_Spirotrichea_Sporadotrichida_Oxytrichidae_Oxytricha_trifallax_oxytricha_asm_v1.1:0.9524892541,Alveolata_Ciliophora_Oligohymenophorea_Hymenostomatida_Tetrahymenidae_Tetrahymena_thermophila_N_A:0.7415314928)94:0.1824694537)65:0.0949223492,((((((((Stramenopila-Ochrophyta_Bacillariophyta_Fragilariophyceae_Fragilariales_Fragilariaceae_Asterionellopsis_glacialis_CCMP1581:0.0000022099,Stramenopila-Ochrophyta_Bacillariophyta_Fragilariophyceae_Fragilariales_Fragilariaceae_Asterionellopsis_glacialis_CCMP134:0.0141655391)99:0.0548635524,((Stramenopila-Ochrophyta_Bacillariophyta_Bacillariophyceae_Bacillariales_Bacillariaceae_Fragilariopsis_cylindrus_N_A:0.2161881877,Stramenopila-Ochrophyta_Bacillariophyta_Coscinodiscophyceae_Corethrales_Corethraceae_Corethron_pennatum_L29A3:0.0624305183)36:0.0271070498,(Stramenopila-Ochrophyta_Bacillariophyta_Coscinodiscophyceae_Thalassiosirales_Thalassiosiraceae_Thalassiosira_rotula_CCMP3096:0.0000021938,Stramenopila-Ochrophyta_Bacillariophyta_Coscinodiscophyceae_Thalassiosirales_Thalassiosiraceae_Thalassiosira_rotula_GSO102:0.0000024890)100:0.0874666276)56:0.0286721677)98:0.0799617806,(Stramenopila-Ochrophyta_Bolidophyceae_N_A_N_A_N_A_Bolidomonas_pacifica_RCC208:0.0000021537,Stramenopila-Ochrophyta_Bolidophyceae_N_A_N_A_N_A_Bolidomonas_sp_RCC2347:0.0000024934)100:0.0736578811)69:0.0523917391,Stramenopila-Oomycota_N_A_Oomycetes_Saprolegniales_Saprolegniaceae_Saprolegnia_diclina_Sap_diclina_VS20_V1:1.4381212534)84:0.0872076090,(Stramenopila-Ochrophyta_N_A_Chrysophyceae_Chromulinales_Paraphysomonadaceae_Paraphysomonas_bandaiensis_js007:0.2961231716,Stramenopila-Ochrophyta_Phaeophyceae_N_A_Ectocarpales_Ectocarpaceae_Ectocarpus_siliculosus_N_A:0.1841422975)58:0.0361638430)69:0.0446627754,((Stramenopila-Ochrophyta_Pinguiophyceae_N_A_Pinguiochrysidales_Pinguiochrysidaceae_Pinguiococcus_pyrenoidosus_CCMP2078:0.2580745942,Stramenopila-Ochrophyta_Pinguiophyceae_N_A_Pinguiochrysidales_Pinguiochrysidaceae_Phaeomonas_parva_CCMP2877:0.0264950717)98:0.1430161251,(Stramenopila-Ochrophyta_N_A_Pelagophyceae_Pelagomonadales_N_A_Pelagomonas_calceolata_RCC969:0.0000026726,Stramenopila-Ochrophyta_N_A_Pelagophyceae_Pelagomonadales_N_A_Pelagomonas_calceolata_CCMP1756:0.0000029407)100:0.3391402990)90:0.1015966902)49:0.0355123077,Stramenopila-Ochrophyta_N_A_Dictyochophyceae_Dictyochales_N_A_Dictyocha_speculum_CCMP1381:0.2455460163)80:0.0599231988,(Stramenopila-Sagenista_Labyrinthista_Labyrinthulomycetes_N_A_Thraustochytriaceae_Aplanochytrium_kerguelense_N_A:0.0000020423,Stramenopila-Sagenista_Labyrinthista_Labyrinthulomycetes_N_A_Thraustochytriaceae_Aplanochytrium_sp_PBS07:0.0000021421)100:0.7233719324)79:0.1248859038)40:0.0304420749)50:0.0342520324,(((((((((((Opisthokonta-Metazoa_Porifera_Demospongiae_Haplosclerida_Niphatidae_Amphimedon_queenslandica_Aqu1:0.2895255763,Opisthokonta-Metazoa_Echinodermata_Echinoidea_Echinoida_Strongylocentrotidae_Strongylocentrotus_purpuratus_GCA_000002235.2:0.2113091589)70:0.0416770898,(Opisthokonta-Choanoflagellatea_N_A_N_A_Choanoflagellida_Salpingoecidae_Salpingoeca_rosetta_Proterospongia_sp_ATCC50818:0.2348009456,Opisthokonta-Metazoa_Annelida_Polychaeta_Capitellida_Capitellidae_Capitella_teleta_GCA_000328365.1:0.2109396596)38:0.0154527816)26:0.0202319414,Opisthokonta-Metazoa_Mollusca_Gastropoda_N_A_Lottiidae_Lottia_gigantea_N_A:0.0990809662)39:0.0277905830,Opisthokonta-Metazoa_Cnidaria_Anthozoa_Actiniaria_Edwardsiidae_Nematostella_vectensis_N_A:0.1202963544)31:0.0244648173,Opisthokonta-Metazoa_Mollusca_Cephalopoda_Octopoda_Octopodidae_Octopus_bimaculoides_PRJNA270931:0.2130889620)62:0.0286095840,Opisthokonta-Metazoa_Chordata_Ascidiacea_Enterogona_Cionidae_Ciona_intestinalis_KH:0.2202584254)85:0.0473499086,(Opisthokonta-Metazoa_Arthropoda_Insecta_Diptera_Drosophilidae_Drosophila_melanogaster_BDGP6:0.5766582597,Opisthokonta-Metazoa_Arthropoda_Arachnida_Araneae_Eresidae_Stegodyphus_mimosarum_GCA_000611955.2:0.3291383759)100:0.2603755031)49:0.0361430310,((Opisthokonta-Metazoa_Chordata_Mammalia_Primates_Hominidae_Homo_sapiens_N_A:0.0483073389,Opisthokonta-Metazoa_Chordata_Mammalia_Rodentia_Muridae_Mus_musculus_N_A:0.0486190410)99:0.1555342242,Opisthokonta-Metazoa_Chordata_Aves_Galliformes_Phasianidae_Gallus_gallus_N_A:0.4118325374)98:0.1907174190)93:0.1005072134,(Opisthokonta-Filasterea_N_A_Ichthyosporea_N_A_N_A_Capsaspora_owczarzaki_C_owczarzaki_V2:0.0000027210,Opisthokonta-Filasterea_N_A_Ichthyosporea_N_A_N_A_Capsaspora_owczarzaki_N_A:0.0071079213)100:0.2278859580)62:0.0530864770,((Opisthokonta-Fungi_Chytridiomycota_Monoblepharidomycetes_Monoblepharidales_Gonapodyaceae_Gonapodya_prolifera_Ganpr1:0.4303724190,Opisthokonta-Fungi_Chytridiomycota_Chytridiomycetes_Spizellomycetales_Spizellomycetaceae_Spizellomyces_punctatus_S_punctatus_V1:0.2139593456)39:0.0387955367,Opisthokonta-Fungi_Blastocladiomycota_Blastocladiomycetes_Blastocladiales_Blastocladiaceae_Allomyces_macrogynus_A_macrogynus_V3:0.5024626190)47:0.0906593115)32:0.0402519395,((((Opisthokonta-Fungi_Basidiomycota_Ustilaginomycetes_Ustilaginales_Ustilaginaceae_Ustilago_maydis_N_A:0.0948317192,Opisthokonta-Fungi_Basidiomycota_Tremellomycetes_Tremellales_Cryptococcaceae_Cryptococcus_neoformans_N_A:0.1659885670)98:0.1706832467,(Opisthokonta-Fungi_Ascomycota_Schizosaccharomycetes_Schizosaccharomycetales_Schizosaccharomycetaceae_Schizosaccharomyces_pombe_ASM294v2:0.5809688258,Opisthokonta-Fungi_Ascomycota_Sordariomycetes_Sordariales_Sordariaceae_Neurospora_crassa_N_A:0.4022719519)71:0.0458594860)96:0.1058546554,Rhodophyta-sister_N_A_N_A_N_A_N_A_N_A_N_A_Colp29:0.4884415197)48:0.0147972624,Opisthokonta-Ichthyosporea_N_A_Ichthyosporea_Ichthyophonida_Amoebidiaceae_Amoebidium_parasiticum_SRR545192:0.4695282221)41:0.0648879356)41:0.0441000807)74:0.1701650520,Breviatea_N_A_N_A_N_A_N_A_Pygsuia_biforma_N_A:0.5877589086)97:0.2023218061,(Haptista_Haptophyta_N_A_Pavlovales_Pavlovaceae_N_A_N_A_CCMP2436:0.0000021693,Haptista_Haptophyta_N_A_Pavlovales_Pavlovaceae_Pavlovales_sp_N_A:0.0071924104)100:0.5228015902)100:0.2394670216,Haptista_Haptophyta_N_A_Coccolithales_Calcidiscaceae_Calcidiscus_leptoporus_RCC1130:0.0000027544)48:0.0160192261,Haptista_Haptophyta_N_A_Coccolithales_Coccolithaceae_Coccolithus_pelagicus_PLY182g:0.0373981243)56:0.0523116295,Haptista_Haptophyta_N_A_Prymnesiales_Prymnesiaceae_Prymnesium_parvum_Texoma1:0.1349830661)32:0.0208668313,(((Haptista_Haptophyta_N_A_Isochrysidales_Noelaerhabdaceae_Emiliania_huxleyi_374:0.0000000000,Haptista_Haptophyta_N_A_Isochrysidales_Noelaerhabdaceae_Emiliania_huxleyi_CCMP370:0.0000000000):0.0000000000,Haptista_Haptophyta_N_A_Isochrysidales_Noelaerhabdaceae_Emiliania_huxleyi_379:0.0000000000):0.0000028302,Haptista_Haptophyta_N_A_Isochrysidales_Noelaerhabdaceae_Emiliania_huxleyi_PLYM219:0.0000021938)100:0.1254357158);
(Stramenopila-Ochrophyta_Phaeophyceae_N_A_Ectocarpales_Ectocarpaceae_Ectocarpus_siliculosus_N_A:0.5342266210,((((((((Stramenopila-Ochrophyta_Bacillariophyta_Coscinodiscophyceae_Corethrales_Corethraceae_Corethron_pennatum_L29A3:0.3567129666,(((Stramenopila-Ochrophyta_Bacillariophyta_Fragilariophyceae_Fragilariales_Fragilariaceae_Asterionellopsis_glacialis_CCMP1581:0.0425198650,Stramenopila-Ochrophyta_Bacillariophyta_Fragilariophyceae_Fragilariales_Fragilariaceae_Asterionellopsis_glacialis_CCMP134:0.1065736937)100:0.1797056367,(Stramenopila-Ochrophyta_Bacillariophyta_Coscinodiscophyceae_Thalassiosirales_Thalassiosiraceae_Thalassiosira_rotula_CCMP3096:0.0067258536,Stramenopila-Ochrophyta_Bacillariophyta_Coscinodiscophyceae_Thalassiosirales_Thalassiosiraceae_Thalassiosira_rotula_GSO102:0.0000028108)100:0.3660816306)59:0.0777944189,Stramenopila-Ochrophyta_Bacillariophyta_Bacillariophyceae_Bacillariales_Bacillariaceae_Fragilariopsis_cylindrus_N_A:0.2774710933)98:0.1218371143)86:0.0950011876,(Stramenopila-Ochrophyta_Bolidophyceae_N_A_N_A_N_A_Bolidomonas_sp_RCC2347:0.0000021234,Stramenopila-Ochrophyta_Bolidophyceae_N_A_N_A_N_A_Bolidomonas_pacifica_RCC208:0.0000021234)100:0.6349074363)97:0.1801840072,(Alveolata_Dinophyta_Dinophyceae_Oxyrrhinales_Oxyrrhinaceae_Oxyrrhis_marina_LB1974:0.0211279584,Alveolata_Dinophyta_Dinophyceae_Oxyrrhinales_Oxyrrhinaceae_Oxyrrhis_marina_js006:0.0135221699)100:0.8331893175)54:0.1045919857,(Stramenopila-Sagenista_Labyrinthista_Labyrinthulomycetes_N_A_Thraustochytriaceae_Aplanochytrium_sp_PBS07:0.0000028743,Stramenopila-Sagenista_Labyrinthista_Labyrinthulomycetes_N_A_Thraustochytriaceae_Aplanochytrium_kerguelense_N_A:0.0000026650)100:0.8209014318)61:0.0957957193,(((((((((((((((((Archaeplastida-Viridiplantae_Streptophyta_N_A_Amborellales_Amborellaceae_Amborella_trichopoda_AMTR1.0:0.1595453426,((Archaeplastida-Viridiplantae_Streptophyta_N_A_Vitales_Vitaceae_Vitis_vinifera_IGGP_12x:0.0630374761,Archaeplastida-Viridiplantae_Streptophyta_Liliopsida_Poales_Poaceae_Zea_mays_AGPv4:0.2025891767)71:0.0395602874,Archaeplastida-Viridiplantae_Streptophyta_N_A_Brassicales_Brassicaceae_Arabidopsis_thaliana_TAIR10:0.1050861012)88:0.0327319350)95:0.0591278171,Archaeplastida-Viridiplantae_Streptophyta_Bryopsida_Funariales_Funariaceae_Physcomitrella_patens_N_A:0.1811625351)54:0.0130143740,Archaeplastida-Viridiplantae_Streptophyta_N_A_Pinales_Pinaceae_Pinus_taeda_js021:0.1664133512)68:0.0249784868,Archaeplastida-Viridiplantae_Streptophyta_N_A_Polypodiales_Dennstaedtiaceae_Pteridium_aquilinum_js023:0.1817997810)73:0.0510592235,(Archaeplastida-Viridiplantae_Streptophyta_Coleochaetophyceae_Coleochaetales_Coleochaetaceae_Coleochaete_scutata_js012:0.3311137278,Archaeplastida-Viridiplantae_Streptophyta_Klebsormidiophyceae_Klebsormidiales_Klebsormidiaceae_Klebsormidium_subtile_js015:0.1709542784)74:0.0528156952)99:0.1895839913,Archaeplastida-Viridiplantae_Streptophyta_Mesostigmatophyceae_Mesostigmatales_Mesostigmataceae_Mesostigma_viride_js017:0.5667718950)74:0.1051073290,(((Archaeplastida-Viridiplantae_Chlorophyta_Mamiellophyceae_Mamiellales_Bathycoccaceae_Ostreococcus_mediterraneus_clade-D-RCC1621:0.0000021719,Archaeplastida-Viridiplantae_Chlorophyta_Mamiellophyceae_Mamiellales_Bathycoccaceae_Ostreococcus_mediterraneus_clade-D-RCC2593:0.0000029453)66:0.0000023932,(((Archaeplastida-Viridiplantae_Chlorophyta_Mamiellophyceae_Mamiellales_Bathycoccaceae_Ostreococcus_mediterraneus_clade-D-RCC2572:0.0000000000,Archaeplastida-Viridiplantae_Chlorophyta_Mamiellophyceae_Mamiellales_Bathycoccaceae_Ostreococcus_mediterraneus_clade-D-RCC1107:0.0000000000):0.0000020692,Archaeplastida-Viridiplantae_Chlorophyta_Mamiellophyceae_Mamiellales_Bathycoccaceae_Ostreococcus_mediterraneus_clade-D-RCC2596:0.0000028952)86:0.0000021057,Archaeplastida-Viridiplantae_Chlorophyta_Mamiellophyceae_Mamiellales_Bathycoccaceae_Ostreococcus_mediterraneus_clade-D-RCC2573:0.0000021234)66:0.0040274905)100:0.4859789306,Archaeplastida-Viridiplantae_Chlorophyta_Mamiellophyceae_Mamiellales_Mamiellaceae_Mantoniella_antarctica_SL-175:0.2441667267)99:0.2246143706)98:0.2240114474,(Archaeplastida-Rhodophyta_Rhodophyta_Florideophyceae_Gigartinales_Gigartinaceae_Chondrus_crispus_N_A:1.0469138270,Alveolata_Chrompodelida_N_A_N_A_N_A_Vitrella_brassicaformis_Vbrassicaformis:1.3998272717)21:0.0000028986)40:0.1262527036,(((Amoebozoa_Discosea_N_A_N_A_N_A_Stereomyxa_ramosa_Chinc5:0.7680697638,(((Amoebozoa_Tubulinea_N_A_N_A_N_A_misidentifiedPessonella_sp_PRA-29:0.9042076939,Amoebozoa_Evosea_Variosea_N_A_Echinamoebidae_Filamoeba_nolandi_NC-AS-23-1:0.4349914081)65:0.1075700845,((Amoebozoa_Tubulinea_Corycidia_N_A_N_A_Trichosphaerium_sp_Am-I-7wt:0.7426859126,Excavata-Discoba_Percolozoa_Heterolobosea_Schizopyrenida_Vahlkampfiidae_Naegleria_gruberi_N_A:1.0193393458)37:0.0857713535,Amoebozoa_Discosea_Flabellinia_N_A_Vannellidae_Vannella_sp_DIVA3517_6_12:0.6277650908)35:0.0458745230)47:0.0743172036,(Amoebozoa_Discosea_Flabellinia_N_A_Vexilliferidae_Vexillifera_sp_DIVA3564_2:0.6947316436,Amoebozoa_Discosea_Flabellinia_N_A_N_A_Cunea_sp_BSH-02190019_may:0.5433231883)64:0.1123196252)35:0.0121594901)56:0.0632230712,(Amoebozoa_Evosea_Eumycetozoa_Dictyosteliida_N_A_Dictyostelium_lacteum_ASM160615v1:0.8007215829,Apusozoa_Apusozoa_N_A_N_A_N_A_Nutomonas_longa_SRR1617398:0.6321378493)46:0.0746635485)44:0.0427978149,(Excavata-Discoba_Euglenozoa_N_A_Kinetoplastida_Trypanosomatidae_Leptomonas_pyrrhocoris_ASM129339v1:0.8187711268,Excavata-Discoba_Euglenozoa_N_A_Kinetoplastida_Bodonidae_Bodo_saltans_N_A:0.6448037436)100:0.8522690735)43:0.0176027180)31:0.0580901953,Alveolata_Ciliophora_Oligohymenophorea_Hymenostomatida_Tetrahymenidae_Tetrahymena_thermophila_N_A:1.0003714240)45:0.0474161773,(((Archaeplastida-Rhodophyta_Rhodophyta_Cyanidiophyceae_Cyanidiales_Cyanidiaceae_Cyanidioschyzon_merolae_N_A:1.0508950893,(((Archaeplastida-Rhodophyta_Rhodophyta_Stylonematophyceae_Stylonematales_Stylonemataceae_Rhodosorus_marinus_CCMP769:0.0061201094,Archaeplastida-Rhodophyta_Rhodophyta_Stylonematophyceae_Stylonematales_Stylonemataceae_Rhodosorus_marinus_UTEXLB2760:0.0633042505)100:0.6499738049,Archaeplastida-Rhodophyta_Rhodophyta_Cyanidiophyceae_Cyanidiales_Cyanidiaceae_Galdieria_sulphuraria_N_A:0.6456040549)73:0.1721648564,(Archaeplastida-Rhodophyta_Rhodophyta_Bangiophyceae_Bangiales_Bangiaceae_Porphyra_umbilicalis_4086291:1.0924965415,Archaeplastida-Rhodophyta_Rhodophyta_Rhodellophyceae_Rhodellales_Rhodellaceae_Rhodella_violacea_CCMP736:0.8257826910)68:0.1362727142)58:0.0968572180)61:0.0567207408,Archaeplastida-Rhodophyta_Rhodophyta_Compsopogonophyceae_Compsopogonales_Compsopogonaceae_Compsopogon_caeruleus_SAG36.94:0.8119969928)62:0.2374777075,(((Archaeplastida-Glaucophyta_Glaucophyta_Glaucocystophyceae_N_A_Cyanophoraceae_Cyanophora_paradoxa_N_A:0.3203939029,Archaeplastida-Glaucophyta_Glaucophyta_Glaucocystophyceae_Gloeochaetales_Gloeochaetaceae_Gloeochaete_wittrockiana_SAG46.84:0.2683589652)45:0.0385985633,Archaeplastida-Glaucophyta_Glaucophyta_Glaucocystophyceae_N_A_N_A_Cyanoptyche_gloeocystis_SAG4.97:0.3998181748)98:0.2354116549,Alveolata_Ciliophora_Spirotrichea_Sporadotrichida_Oxytrichidae_Oxytricha_trifallax_oxytricha_asm_v1.1:0.8015483845)24:0.0269762255)29:0.0492638289)27:0.0216217241,((((Opisthokonta-Fungi_Ascomycota_Sordariomycetes_Sordariales_Sordariaceae_Neurospora_crassa_N_A:0.5147144198,Opisthokonta-Fungi_Ascomycota_Schizosaccharomycetes_Schizosaccharomycetales_Schizosaccharomycetaceae_Schizosaccharomyces_pombe_ASM294v2:0.6932966053)64:0.0985491863,Rhodophyta-sister_N_A_N_A_N_A_N_A_N_A_N_A_Colp29:0.9891883075)47:0.1659486282,(Opisthokonta-Fungi_Basidiomycota_Tremellomycetes_Tremellales_Cryptococcaceae_Cryptococcus_neoformans_N_A:0.6793204356,Opisthokonta-Fungi_Basidiomycota_Ustilaginomycetes_Ustilaginales_Ustilaginaceae_Ustilago_maydis_N_A:0.4672832150)35:0.0555815352)43:0.1342997521,Rhizaria_Retaria-Foraminifera_N_A_N_A_Reticulomyxidae_Reticulomyxa_filosa_N_A:0.6981947397)44:0.1179791337)32:0.0263667933,(Rhizaria_N_A_N_A_N_A_N_A_N_A_N_A_D1:0.6855079835,Rhizaria_Phytorhiza_N_A_N_A_Plasmodiophoridae_Plasmodiophora_brassicae_pbe3.h15:0.6665002966)67:0.1278434403)44:0.0347601760,((Haptista_Centrohelida_N_A_N_A_Acanthocystidae_Acanthocystis_sp_N_A:0.5821733502,Haptista_Centrohelida_N_A_N_A_Acanthocystidae_Choanocystis_sp_N_A:0.4124945052)67:0.0649979500,(Haptista_Centrohelida_N_A_N_A_Acanthocystidae_Raineriophrys_erinaceoides_N_A:0.3274549402,Haptista_Centrohelida_N_A_N_A_Raphidiophryidae_Raphidiophrys_heterophryoidea_N_A:0.4848852211)72:0.0653696465)100:0.3272109080)51:0.0244550560,(((((Haptista_Haptophyta_N_A_Isochrysidales_Noelaerhabdaceae_Emiliania_huxleyi_379:0.0000000000,Haptista_Haptophyta_N_A_Isochrysidales_Noelaerhabdaceae_Emiliania_huxleyi_PLYM219:0.0000000000):0.0000021234,Haptista_Haptophyta_N_A_Isochrysidales_Noelaerhabdaceae_Emiliania_huxleyi_CCMP370:0.0000021234)100:0.4652668001,Haptista_Haptophyta_N_A_Coccolithales_Coccolithaceae_Coccolithus_pelagicus_PLY182g:0.4526362285)98:0.5109962702,Opisthokonta-Fungi_Chytridiomycota_Chytridiomycetes_Spizellomycetales_Spizellomycetaceae_Spizellomyces_punctatus_S_punctatus_V1:0.4480114856)35:0.0635694144,Opisthokonta-Fungi_Chytridiomycota_Monoblepharidomycetes_Monoblepharidales_Gonapodyaceae_Gonapodya_prolifera_Ganpr1:0.5990385718)62:0.1207137347)52:0.0169999771,Opisthokonta-Filasterea_N_A_Ichthyosporea_N_A_N_A_Capsaspora_owczarzaki_C_owczarzaki_V2:0.4524643458)25:0.0116532312,((((((((Opisthokonta-Metazoa_Chordata_Ascidiacea_Enterogona_Cionidae_Ciona_intestinalis_KH:0.0000026928,Opisthokonta-Metazoa_Chordata_Ascidiacea_Enterogona_Cionidae_Ciona_intestinalis_N_A:0.0044979350)100:0.4195482816,Opisthokonta-Metazoa_Arthropoda_Arachnida_Araneae_Eresidae_Stegodyphus_mimosarum_GCA_000611955.2:0.4378787506)43:0.0529813330,Opisthokonta-Metazoa_Annelida_Polychaeta_Capitellida_Capitellidae_Capitella_teleta_GCA_000328365.1:0.3224136732)26:0.0292242681,((Opisthokonta-Metazoa_Cnidaria_Anthozoa_Actiniaria_Edwardsiidae_Nematostella_vectensis_N_A:0.5077139813,Opisthokonta-Metazoa_Echinodermata_Echinoidea_Echinoida_Strongylocentrotidae_Strongylocentrotus_purpuratus_GCA_000002235.2:0.6254673962)68:0.0976779445,(Opisthokonta-Metazoa_Mollusca_Cephalopoda_Octopoda_Octopodidae_Octopus_bimaculoides_PRJNA270931:0.3412271482,Opisthokonta-Metazoa_Mollusca_Gastropoda_N_A_Lottiidae_Lottia_gigantea_N_A:0.4527325710)63:0.1091343780)47:0.0627541002)48:0.0555332503,Opisthokonta-Metazoa_Porifera_Demospongiae_Haplosclerida_Niphatidae_Amphimedon_queenslandica_Aqu1:0.7812312395)47:0.0683513596,(Opisthokonta-Metazoa_Arthropoda_Insecta_Diptera_Drosophilidae_Drosophila_melanogaster_BDGP6:0.5176990799,(Opisthokonta-Metazoa_Chordata_Mammalia_Rodentia_Muridae_Mus_musculus_N_A:0.0305019490,Opisthokonta-Metazoa_Chordata_Mammalia_Primates_Hominidae_Homo_sapiens_N_A:0.0642770870)100:0.3217971612)55:0.0750596727)95:0.1822274853,(((Cryptista_Cryptophyta_Cryptophyta_N_A_N_A_Cryptophyceae_sp_N_A:0.0000022497,Cryptista_Cryptophyta_Cryptophyta_N_A_N_A_Cryptophyceae_sp_CCMP2293:0.0000021524)100:0.2572344873,(Cryptista_Cryptophyta_Cryptophyta_Pyrenomonadales_Geminigeraceae_Geminigera_cryophila_CCMP2564:0.0000027866,Cryptista_Cryptophyta_Cryptophyta_Pyrenomonadales_Geminigeraceae_Geminigera_sp_js004:0.0000028514)100:0.2382511625)87:0.1463931425,Cryptista_Cryptophyta_Cryptophyta_Pyrenomonadales_Geminigeraceae_Guillardia_theta_N_A:0.4207570088)100:0.4860361276)64:0.0676228052,((Opisthokonta-Fungi_Blastocladiomycota_Blastocladiomycetes_Blastocladiales_Blastocladiaceae_Allomyces_macrogynus_A_macrogynus_V3:0.6182323668,Opisthokonta-Discicristoidea_N_A_N_A_N_A_Nucleariidae_Nuclearia_sp_SRR1617645:0.4514258563)90:0.1797164975,Opisthokonta-Choanoflagellatea_N_A_N_A_Choanoflagellida_Salpingoecidae_Salpingoeca_rosetta_Proterospongia_sp_ATCC50818:0.9870773159)33:0.0000022077)50:0.0548581262)67:0.0543498806)42:0.0144283315,((Stramenopila-Opalozoa_Bicosoecida_N_A_Bicosoecida_Cafeteriaceae_Cafeteria_sp_CaronLabIsolate:0.5487152324,Alveolata_Perkinsozoa_N_A_Perkinsida_Perkinsidae_Perkinsus_marinus_N_A:0.9896114903)52:0.0262075836,Cryptista_Cryptophyta_Cryptophyta_Cryptomonadales_Goniomonadaceae_Goniomonas_pacifica_CCMP1869:0.9066987177)52:0.0400228279)66:0.0323189353,(Haptista-sister_N_A_N_A_N_A_N_A_Ancoracysta_twista_TD:0.4371166055,(Archaeplastida-Viridiplantae_Chlorophyta_Chlorodendrophyceae_Chlorodendrales_Chlorodendraceae_Tetraselmis_astigmatica_CCMP880:0.6384193659,Archaeplastida-Viridiplantae_Chlorophyta_Nephroselmidophyceae_N_A_N_A_Nephroselmis_pyriformis_CCMP717:0.4701491642)59:0.0888878495)59:0.0800633705)65:0.0589520229,(((Stramenopila-Ochrophyta_Pinguiophyceae_N_A_Pinguiochrysidales_Pinguiochrysidaceae_Phaeomonas_parva_CCMP2877:0.3039876779,Stramenopila-Ochrophyta_Pinguiophyceae_N_A_Pinguiochrysidales_Pinguiochrysidaceae_Pinguiococcus_pyrenoidosus_CCMP2078:0.1142515766)100:0.7750967664,Opisthokonta-Ichthyosporea_N_A_Ichthyosporea_Ichthyophonida_Amoebidiaceae_Amoebidium_parasiticum_SRR545192:0.5877063666)63:0.0586320968,Stramenopila-Oomycota_N_A_Oomycetes_Saprolegniales_Saprolegniaceae_Saprolegnia_diclina_Sap_diclina_VS20_V1:0.4071311847)40:0.0441289200)76:0.1524720117,Stramenopila-Ochrophyta_N_A_Chrysophyceae_Chromulinales_Paraphysomonadaceae_Paraphysomonas_bandaiensis_js007:0.5062181765);
(Stramenopila-Ochrophyta_Bacillariophyta_Bacillariophyceae_Bacillariales_Bacillariaceae_Fragilariopsis_cylindrus_N_A:1.0309184683,((((((((Cryptista_Cryptophyta_Cryptophyta_Cryptomonadales_Goniomonadaceae_Goniomonas_pacifica_CCMP1869:1.1417346654,(Cryptista_Katablepharida_Katablepharidophyta_N_A_N_A_Roombia_truncata_N_A:0.6005487985,((Cryptista_Cryptophyta_Cryptophyta_Pyrenomonadales_Geminigeraceae_Guillardia_theta_N_A:0.5528785804,(Cryptista_Cryptophyta_Cryptophyta_N_A_N_A_Cryptophyceae_sp_N_A:0.0000020016,Cryptista_Cryptophyta_Cryptophyta_N_A_N_A_Cryptophyceae_sp_CCMP2293:0.0000020016)100:0.5369780628)69:0.1669171484,((Cryptista_Cryptophyta_Cryptophyta_Pyrenomonadales_Geminigeraceae_Geminigera_cryophila_CCMP2564:0.0000020016,Cryptista_Cryptophyta_Cryptophyta_Pyrenomonadales_Geminigeraceae_Geminigera_sp_js004:0.0000020016)100:0.7121001873,Cryptista_Cryptophyta_Cryptophyta_Cryptomonadales_Cryptomonadaceae_Cryptomonas_curvata_CCAP979_52:0.3806801128)69:0.2164072899)87:0.2412049536)84:0.2820154661)50:0.0445201558,Cryptista_Palpitia_N_A_N_A_N_A_Palpitomonas_bilix_NIES-2562:0.8297463116)46:0.0693321259,((((((((Alveolata_Ciliophora_Heterotrichea_Heterotrichida_Climacostomidae_Climacostomum_virens_StockW-24:1.4034130120,Alveolata_Ciliophora_Spirotrichea_Sporadotrichida_Oxytrichidae_Oxytricha_trifallax_oxytricha_asm_v1.1:1.6792347048)67:0.3830456379,Apusozoa_Apusozoa_N_A_N_A_N_A_Nutomonas_longa_SRR1617398:0.7788240410)60:0.1822961000,((Archaeplastida-Viridiplantae_Streptophyta_Klebsormidiophyceae_Klebsormidiales_Klebsormidiaceae_Klebsormidium_subtile_js015:0.9144115368,Archaeplastida-Viridiplantae_Chlorophyta_Nephroselmidophyceae_N_A_N_A_Nephroselmis_pyriformis_CCMP717:1.1154457763)96:0.3604610713,Rhizaria_Filosa_Chlorarachniophyceae_N_A_N_A_Bigelowiella_natans_N_A:0.8341200532)67:0.1471398129)56:0.1101665613,Amoebozoa_Evosea_Eumycetozoa_Dictyosteliida_N_A_Dictyostelium_lacteum_ASM160615v1:1.0625168590)7:0.0399756149,((((((Excavata-Discoba_Euglenozoa_N_A_Kinetoplastida_Bodonidae_Neobodo_designis_CCAP1951_1:0.7837537426,Excavata-Discoba_Euglenozoa_N_A_Kinetoplastida_Trypanosomatidae_Leptomonas_pyrrhocoris_ASM129339v1:0.5023511778)52:0.1395038661,Excavata-Discoba_Euglenozoa_N_A_Kinetoplastida_Bodonidae_Bodo_saltans_N_A:0.3997957282)90:0.6456046443,Excavata-Discoba_Euglenozoa_N_A_Euglenales_Euglenaceae_Euglena_gracilis_N_A:1.3364424754)84:0.2496719457,Excavata-Discoba_Percolozoa_Heterolobosea_N_A_N_A_Percolomonas_cosmopolitus_WS:0.5361658498)76:0.3455976511,((((Amoebozoa_Discosea_Flabellinia_N_A_N_A_Cunea_sp_BSH-02190019_may:0.8408464609,Opisthokonta-Choanoflagellatea_N_A_N_A_Choanoflagellida_Salpingoecidae_Salpingoeca_rosetta_Proterospongia_sp_ATCC50818:1.0509131556)25:0.0000024927,(Opisthokonta-Fungi_Chytridiomycota_Monoblepharidomycetes_Monoblepharidales_Gonapodyaceae_Gonapodya_prolifera_Ganpr1:0.7228963635,Amoebozoa_Discosea_Flabellinia_N_A_Vexilliferidae_Vexillifera_sp_DIVA3564_2:0.9224545486)65:0.1193339709)45:0.1909428243,(((((((Opisthokonta-Metazoa_Chordata_Aves_Anseriformes_Anatidae_Anas_platyrhynchos_BGI_duck_1.0:0.0000028662,Opisthokonta-Metazoa_Chordata_Aves_Galliformes_Phasianidae_Gallus_gallus_Gallus_gallus-5.0:0.0292175019)94:0.0523428201,(Opisthokonta-Metazoa_Chordata_Mammalia_Primates_Hominidae_Homo_sapiens_N_A:0.0164701967,Opisthokonta-Metazoa_Chordata_Mammalia_Rodentia_Muridae_Mus_musculus_N_A:0.1000762244)96:0.0856596344)100:0.2557131551,(((Opisthokonta-Metazoa_Mollusca_Gastropoda_N_A_Lottiidae_Lottia_gigantea_N_A:0.1596966564,Opisthokonta-Metazoa_Mollusca_Cephalopoda_Octopoda_Octopodidae_Octopus_bimaculoides_PRJNA270931:0.5735611337)73:0.0663819325,Opisthokonta-Metazoa_Annelida_Polychaeta_Capitellida_Capitellidae_Capitella_teleta_GCA_000328365.1:0.1755724021)45:0.0505850087,Opisthokonta-Metazoa_Arthropoda_Arachnida_Araneae_Eresidae_Stegodyphus_mimosarum_GCA_000611955.2:0.7614524677)77:0.0641319942)64:0.1323063849,((Opisthokonta-Metazoa_Chordata_Ascidiacea_Enterogona_Cionidae_Ciona_intestinalis_KH:0.9731251627,Opisthokonta-Metazoa_Cnidaria_Anthozoa_Actiniaria_Edwardsiidae_Nematostella_vectensis_N_A:0.4165096372)33:0.0203394416,Opisthokonta-Metazoa_Echinodermata_Echinoidea_Echinoida_Strongylocentrotidae_Strongylocentrotus_purpuratus_GCA_000002235.2:0.5536727929)35:0.0372986920)80:0.1377987457,Opisthokonta-Metazoa_Porifera_Demospongiae_Haplosclerida_Niphatidae_Amphimedon_queenslandica_Aqu1:0.5169242865)97:0.2504400470,Opisthokonta-Filasterea_N_A_Ichthyosporea_N_A_N_A_Capsaspora_owczarzaki_C_owczarzaki_V2:0.5910366996)38:0.0371782155,((Rhizaria_N_A_N_A_N_A_N_A_N_A_N_A_D1:1.2652877207,((Opisthokonta-Fungi_Blastocladiomycota_Blastocladiomycetes_Blastocladiales_Blastocladiaceae_Allomyces_macrogynus_A_macrogynus_V3:0.4924004592,Opisthokonta-Fungi_Chytridiomycota_Chytridiomycetes_Spizellomycetales_Spizellomycetaceae_Spizellomyces_punctatus_S_punctatus_V1:1.0878370722)68:0.1511742625,Opisthokonta-Discicristoidea_N_A_N_A_N_A_Nucleariidae_Nuclearia_sp_SRR1617645:0.3852027723)54:0.0950376027)70:0.1287789502,Opisthokonta-Ichthyosporea_N_A_Ichthyosporea_Ichthyophonida_Amoebidiaceae_Amoebidium_parasiticum_SRR545192:0.6391885924)25:0.0307838843)51:0.0486262951)35:0.0753001325,(((Amoebozoa_Discosea_Flabellinia_N_A_Vannellidae_Vannella_sp_DIVA3517_6_12:1.0786192832,(Apusomonadida_N_A_N_A_N_A_Apusomonadidae_Thecamonas_trahens_N_A:1.0564935764,Amoebozoa_Tubulinea_Corycidia_N_A_N_A_Trichosphaerium_sp_Am-I-7wt:0.9066380760)45:0.1347029405)50:0.1288396694,Haptista-sister_N_A_N_A_N_A_N_A_Ancoracysta_twista_TD:0.9087634018)38:0.0870849602,Amoebozoa_Evosea_Variosea_N_A_Echinamoebidae_Filamoeba_nolandi_NC-AS-23-1:0.5337288549)39:0.1238239147)15:0.0100742061)25:0.0745427246,((Rhizaria_Retaria-Foraminifera_N_A_N_A_Reticulomyxidae_Reticulomyxa_filosa_N_A:0.7735991628,Rhizaria_Retaria-Foraminifera_N_A_Rotaliida_Elphidiidae_Elphidium_margaritaceum_N_A:0.4697876718)100:1.1055408950,(Haptista_Centrohelida_N_A_N_A_Acanthocystidae_Acanthocystis_sp_N_A:0.9261593282,((Haptista_Centrohelida_N_A_N_A_Acanthocystidae_Choanocystis_sp_N_A:1.2273124773,Haptista_Centrohelida_N_A_N_A_Raphidiophryidae_Raphidiophrys_heterophryoidea_N_A:0.4795856039)74:0.1398711807,Haptista_Centrohelida_N_A_N_A_Acanthocystidae_Raineriophrys_erinaceoides_N_A:0.4473962703)59:0.1085210552)83:0.4509949282)8:0.0000021986)7:0.0418530312)13:0.0700396702,(((Haptista_Haptophyta_N_A_Coccolithales_Calcidiscaceae_Calcidiscus_leptoporus_RCC1130:0.1976297163,Haptista_Haptophyta_N_A_Coccolithales_Coccolithaceae_Coccolithus_pelagicus_PLY182g:0.2639073443)100:0.5077938502,((Haptista_Haptophyta_N_A_Isochrysidales_Noelaerhabdaceae_Emiliania_huxleyi_PLYM219:0.0000000000,Haptista_Haptophyta_N_A_Isochrysidales_Noelaerhabdaceae_Emiliania_huxleyi_379:0.0000000000):0.0000020016,Haptista_Haptophyta_N_A_Isochrysidales_Noelaerhabdaceae_Emiliania_huxleyi_CCMP370:0.0000020016)100:0.2813846880)100:1.4043874020,((Telonemia_N_A_N_A_Telonemida_N_A_Telonema_subtile_Tel-1:0.1523428677,Telonemia_N_A_N_A_Telonemida_N_A_N_A_N_A_P-2:0.1487946806)100:1.0797862870,Archaeplastida-Glaucophyta_Glaucophyta_Glaucocystophyceae_N_A_Cyanophoraceae_Cyanophora_paradoxa_N_A:0.5335439095)54:0.2277493352)10:0.0000029599)8:0.0186464766,Archaeplastida-Glaucophyta_Glaucophyta_Glaucocystophyceae_Gloeochaetales_Gloeochaetaceae_Gloeochaete_wittrockiana_SAG46.84:0.9250499169)22:0.0421146084,((Archaeplastida-Rhodophyta_Rhodophyta_Cyanidiophyceae_Cyanidiales_Cyanidiaceae_Galdieria_sulphuraria_N_A:0.8058554195,((Archaeplastida-Rhodophyta_Rhodophyta_Bangiophyceae_Bangiales_Bangiaceae_Porphyra_umbilicalis_4086291:0.0000024777,Archaeplastida-Rhodophyta_Rhodophyta_Bangiophyceae_Bangiales_Bangiaceae_Porphyra_umbilicalis_N_A:0.0000020016)100:1.2154700910,Archaeplastida-Rhodophyta_Rhodophyta_Porphyridiophyceae_Porphyridiales_Porphyridiaceae_Porphyridium_purpureum_N_A:2.0680886109)90:0.4299626693)73:0.1173205487,(Archaeplastida-Rhodophyta_Rhodophyta_Stylonematophyceae_Stylonematales_Stylonemataceae_Rhodosorus_marinus_CCMP769:0.0000021080,Archaeplastida-Rhodophyta_Rhodophyta_Stylonematophyceae_Stylonematales_Stylonemataceae_Rhodosorus_marinus_UTEXLB2760:0.0930891139)100:1.6957016370)71:0.2764320331)49:0.0467956669)24:0.0000021293,Rhizaria_Apofilosa_N_A_N_A_Gromiidae_Gromia_sphaerica_N_A:1.0121965043)89:0.2245190575,((Stramenopila-Oomycota_N_A_Oomycetes_Saprolegniales_Saprolegniaceae_Saprolegnia_diclina_Sap_diclina_VS20_V1:0.7827792695,Stramenopila-Opalozoa_Bicosoecida_N_A_Bicosoecida_Cafeteriaceae_Cafeteria_sp_CaronLabIsolate:0.5503950852)48:0.0385480545,(Stramenopila-Sagenista_Labyrinthista_Labyrinthulomycetes_N_A_Thraustochytriaceae_Aplanochytrium_sp_PBS07:0.0000020027,Stramenopila-Sagenista_Labyrinthista_Labyrinthulomycetes_N_A_Thraustochytriaceae_Aplanochytrium_kerguelense_N_A:0.0000020016)100:0.5213323363)45:0.1093881952)73:0.1726235719,Stramenopila-Ochrophyta_N_A_Chrysophyceae_Chromulinales_Paraphysomonadaceae_Paraphysomonas_bandaiensis_js007:1.4604761565)51:0.0667147217,Stramenopila-Ochrophyta_Pinguiophyceae_N_A_Pinguiochrysidales_Pinguiochrysidaceae_Pinguiococcus_pyrenoidosus_CCMP2078:0.8222428508)76:0.3608233036,(Stramenopila-Ochrophyta_Bolidophyceae_N_A_N_A_N_A_Bolidomonas_sp_RCC2347:0.0000020016,Stramenopila-Ochrophyta_Bolidophyceae_N_A_N_A_N_A_Bolidomonas_pacifica_RCC208:0.0000023279)100:1.0801924810)93:0.3765719746,Stramenopila-Ochrophyta_Bacillariophyta_Fragilariophyceae_Fragilariales_Fragilariaceae_Asterionellopsis_glacialis_CCMP134:0.4397335276);
(Alveolata_Dinophyta_Dinophyceae_Suessiales_Symbiodiniaceae_Symbiodinium_sp_C1:0.0000027377,(((((((((((Alveolata_Ciliophora_Colpodea_Cyrtolophosidida_Platyophryidae_Platyophrya_macrostoma_WH:0.4240686956,Alveolata_Ciliophora_Oligohymenophorea_Hymenostomatida_Tetrahymenidae_Tetrahymena_thermophila_N_A:0.3293393863)100:0.4203001817,(Stramenopila-Ochrophyta_Pinguiophyceae_N_A_Pinguiochrysidales_Pinguiochrysidaceae_Pinguiococcus_pyrenoidosus_CCMP2078:0.0880636746,Amoebozoa_Tubulinea_Corycidia_N_A_N_A_Trichosphaerium_sp_Am-I-7wt:0.6549226573)67:0.2361066187)43:0.0288541992,(((((((((((((Archaeplastida-Viridiplantae_Chlorophyta_Chlorophyceae_Chlamydomonadales_Volvocaceae_Volvox_carteri_N_A:0.1091236460,Archaeplastida-Viridiplantae_Chlorophyta_Chlorodendrophyceae_Chlorodendrales_Chlorodendraceae_Tetraselmis_astigmatica_CCMP880:0.0723086276)73:0.0631366745,Archaeplastida-Viridiplantae_Chlorophyta_Trebouxiophyceae_N_A_Coccomyxaceae_Coccomyxa_sp_N_A:0.0616986442)59:0.0370591271,((Archaeplastida-Viridiplantae_Chlorophyta_N_A_Prasinococcales_N_A_Prasinoderma_singulare_RCC927:0.0854221598,Archaeplastida-Viridiplantae_Chlorophyta_N_A_N_A_N_A_N_A_N_A_RCC1871:0.1967046731)73:0.0965276641,Archaeplastida-Viridiplantae_Chlorophyta_Nephroselmidophyceae_N_A_N_A_Nephroselmis_pyriformis_CCMP717:0.0630036585)36:0.0228478272)49:0.0209188334,((((Archaeplastida-Viridiplantae_Streptophyta_N_A_Amborellales_Amborellaceae_Amborella_trichopoda_AMTR1.0:0.0134900137,(Archaeplastida-Viridiplantae_Streptophyta_N_A_Brassicales_Brassicaceae_Arabidopsis_thaliana_TAIR10:0.1004637045,Archaeplastida-Viridiplantae_Streptophyta_N_A_Vitales_Vitaceae_Vitis_vinifera_IGGP_12x:0.0000024896)88:0.0570160369)52:0.0158786065,Archaeplastida-Viridiplantae_Streptophyta_Liliopsida_Poales_Poaceae_Zea_mays_AGPv4:0.0265997899)56:0.0159057204,Archaeplastida-Viridiplantae_Streptophyta_N_A_Polypodiales_Dennstaedtiaceae_Pteridium_aquilinum_js023:0.0280294638)32:0.0000028211,(Archaeplastida-Viridiplantae_Streptophyta_Bryopsida_Funariales_Funariaceae_Physcomitrella_patens_N_A:0.0126132347,Archaeplastida-Viridiplantae_Streptophyta_N_A_Pinales_Pinaceae_Pinus_taeda_js021:0.0196841549)64:0.0250796383)86:0.1119273495)47:0.0380820027,Archaeplastida-Viridiplantae_Streptophyta_Mesostigmatophyceae_Mesostigmatales_Mesostigmataceae_Mesostigma_viride_N_A:0.0810585358)67:0.0617508464,(Archaeplastida-Viridiplantae_Chlorophyta_N_A_Pyramimonadales_N_A_Pyramimonas_parkeae_CCMP726:0.1035233521,(Archaeplastida-Viridiplantae_Chlorophyta_Mamiellophyceae_Mamiellales_Mamiellaceae_Mantoniella_antarctica_SL-175:0.0000023503,Archaeplastida-Viridiplantae_Chlorophyta_Mamiellophyceae_Mamiellales_Mamiellaceae_Mantoniella_sp_CCMP1436:0.0000023007)100:0.0870183963)85:0.0930664410)94:0.1218656842,((((Cryptista_Cryptophyta_Cryptophyta_Cryptomonadales_Cryptomonadaceae_Cryptomonas_curvata_CCAP979_52:0.0598065615,Cryptista_Cryptophyta_Cryptophyta_Pyrenomonadales_Geminigeraceae_Guillardia_theta_N_A:0.0369648862)87:0.0498859695,Cryptista_Cryptophyta_Cryptophyta_Pyrenomonadales_Chroomonadaceae_Chroomonas_mesostigmatica_CCMP1168:0.0360064320)75:0.0422447076,(Cryptista_Cryptophyta_Cryptophyta_N_A_N_A_Cryptophyceae_sp_N_A:0.0000020123,Cryptista_Cryptophyta_Cryptophyta_N_A_N_A_Cryptophyceae_sp_CCMP2293:0.0000029522)100:0.0677428915)100:0.2124065175,(Cryptista_Cryptophyta_Cryptophyta_Cryptomonadales_Goniomonadaceae_Goniomonas_pacifica_N_A:0.0133936140,Cryptista_Cryptophyta_Cryptophyta_Cryptomonadales_Goniomonadaceae_Goniomonas_pacifica_CCMP1869:0.0000020762)100:0.0740415789)87:0.0790363753)87:0.0970689650,((((Haptista_Haptophyta_N_A_Pavlovales_Pavlovaceae_Pavlovales_sp_N_A:0.0000021424,Haptista_Haptophyta_N_A_Pavlovales_Pavlovaceae_N_A_N_A_CCMP2436:0.0000022976)100:0.1182195529,((((Haptista_Haptophyta_N_A_Coccolithales_Coccolithaceae_Coccolithus_pelagicus_PLY182g:0.0000022165,Haptista_Haptophyta_N_A_Coccolithales_Calcidiscaceae_Calcidiscus_leptoporus_RCC1130:0.0000023329)94:0.0000021678,(Haptista_Haptophyta_N_A_Isochrysidales_Noelaerhabdaceae_Emiliania_huxleyi_PLYM219:0.0000020258,(Haptista_Haptophyta_N_A_Isochrysidales_Noelaerhabdaceae_Emiliania_huxleyi_CCMP370:0.0000027377,Haptista_Haptophyta_N_A_Isochrysidales_Noelaerhabdaceae_Emiliania_huxleyi_379:0.0000027377)98:0.0000024237)92:0.0250159460)65:0.0126416803,Haptista_Haptophyta_N_A_Phaeocystales_Phaeocystaceae_Phaeocystis_sp_CCMP2710:0.0000025135)97:0.0544019670,Haptista_Haptophyta_N_A_Prymnesiales_Prymnesiaceae_Prymnesium_parvum_Texoma1:0.0000021986)100:0.1173710531)76:0.0364427966,Cryptista_Palpitia_N_A_N_A_N_A_Palpitomonas_bilix_NIES-2562:0.2670664107)82:0.0451460346,(Cryptista_Katablepharida_Katablepharidophyta_N_A_N_A_Roombia_truncata_N_A:0.1211044651,(Excavata-Discoba_Euglenozoa_N_A_Euglenales_Euglenaceae_Euglena_gracilis_N_A:0.0739435766,Excavata-Discoba_Euglenozoa_N_A_Eutreptiales_N_A_Eutreptiella_gymnastica_CCMP1594:0.0394232080)100:0.3068932958)67:0.0679201432)31:0.0000022093)65:0.0564292472,Rhodophyta-sister_N_A_N_A_N_A_N_A_N_A_N_A_Colp29:0.2313270006)62:0.0000025246,Amoebozoa_Discosea_N_A_N_A_N_A_Stereomyxa_ramosa_Chinc5:0.1917693301)40:0.0485785285,((((Haptista_Centrohelida_N_A_N_A_Acanthocystidae_Raineriophrys_erinaceoides_N_A:0.2514036098,(Haptista_Centrohelida_N_A_N_A_Raphidiophryidae_Raphidiophrys_heterophryoidea_N_A:0.0536492813,Haptista_Centrohelida_N_A_N_A_Acanthocystidae_Acanthocystis_sp_N_A:0.1477491051)50:0.0200762911)31:0.0000349806,Haptista_Centrohelida_N_A_N_A_Acanthocystidae_Choanocystis_sp_N_A:0.1302571041)92:0.0989353394,(Breviatea_N_A_N_A_N_A_N_A_Pygsuia_biforma_N_A:0.2588577943,Amoebozoa_Tubulinea_N_A_N_A_N_A_misidentifiedPessonella_sp_PRA-29:0.2542942762)38:0.0080109503)55:0.0442035468,((((((((((Stramenopila-Ochrophyta_Bacillariophyta_Fragilariophyceae_Fragilariales_Fragilariaceae_Asterionellopsis_glacialis_CCMP134:0.0000022448,Stramenopila-Ochrophyta_Bacillariophyta_Fragilariophyceae_Fragilariales_Fragilariaceae_Asterionellopsis_glacialis_N_A:0.0273961420)75:0.0166484958,Stramenopila-Ochrophyta_Bacillariophyta_Fragilariophyceae_Fragilariales_Fragilariaceae_Asterionellopsis_glacialis_CCMP1581:0.0230679691)75:0.0200140244,Stramenopila-Ochrophyta_Bacillariophyta_Coscinodiscophyceae_Corethrales_Corethraceae_Corethron_pennatum_L29A3:0.1441784315)46:0.0254690542,(((Stramenopila-Ochrophyta_Bolidophyceae_N_A_N_A_N_A_Bolidomonas_sp_RCC2347:0.0000027377,Stramenopila-Ochrophyta_Bolidophyceae_N_A_N_A_N_A_Bolidomonas_pacifica_RCC208:0.0000027377)100:0.1262575275,Stramenopila-Ochrophyta_Bacillariophyta_Bacillariophyceae_Bacillariales_Bacillariaceae_Fragilariopsis_cylindrus_N_A:0.2331974040)44:0.0176980361,((Stramenopila-Ochrophyta_Bacillariophyta_Coscinodiscophyceae_Thalassiosirales_Thalassiosiraceae_Thalassiosira_rotula_CCMP3096:0.0000023694,Stramenopila-Ochrophyta_Bacillariophyta_Coscinodiscophyceae_Thalassiosirales_Thalassiosiraceae_Thalassiosira_rotula_GSO102:0.0000027377)96:0.0495861483,Stramenopila-Opalozoa_Bicosoecida_N_A_Bicosoecida_Cafeteriaceae_Cafeteria_sp_CaronLabIsolate:0.4671998832)52:0.0263898266)24:0.0000021511)80:0.1485167142,(Stramenopila-Sagenista_Labyrinthista_Labyrinthulomycetes_N_A_Thraustochytriaceae_Aplanochytrium_sp_PBS07:0.0000027377,Stramenopila-Sagenista_Labyrinthista_Labyrinthulomycetes_N_A_Thraustochytriaceae_Aplanochytrium_kerguelense_N_A:0.0000025310)100:0.2075813772)60:0.0833321572,(Stramenopila-Ochrophyta_N_A_Dictyochophyceae_Dictyochales_N_A_Dictyocha_speculum_CCMP1381:0.0600021641,((Stramenopila-Ochrophyta_Phaeophyceae_N_A_Ectocarpales_Ectocarpaceae_Ectocarpus_siliculosus_N_A:0.0687353632,Stramenopila-Ochrophyta_N_A_Chrysophyceae_Chromulinales_Paraphysomonadaceae_Paraphysomonas_bandaiensis_js007:0.3910104267)40:0.0601868604,Stramenopila-Oomycota_N_A_Oomycetes_Saprolegniales_Saprolegniaceae_Saprolegnia_diclina_Sap_diclina_VS20_V1:0.0973521691)40:0.0607188073)79:0.1297779036)57:0.0332530136,(Stramenopila-Ochrophyta_N_A_Pelagophyceae_Pelagomonadales_N_A_Pelagomonas_calceolata_RCC969:0.0000021245,Stramenopila-Ochrophyta_N_A_Pelagophyceae_Pelagomonadales_N_A_Pelagomonas_calceolata_CCMP1756:0.0000023291)100:0.2306743893)63:0.0525687960,((((Archaeplastida-Rhodophyta_Rhodophyta_Porphyridiophyceae_Porphyridiales_Porphyridiaceae_Erythrolobus_australicus_CCMP3124:0.0873326223,Archaeplastida-Rhodophyta_Rhodophyta_Porphyridiophyceae_Porphyridiales_Porphyridiaceae_Porphyridium_purpureum_N_A:0.0830924746)74:0.0675473186,(((Archaeplastida-Rhodophyta_Rhodophyta_Stylonematophyceae_Stylonematales_Stylonemataceae_Rhodosorus_marinus_CCMP769:0.0000020378,Archaeplastida-Rhodophyta_Rhodophyta_Stylonematophyceae_Stylonematales_Stylonemataceae_Rhodosorus_marinus_UTEXLB2760:0.0125468785)100:0.1597330378,(Archaeplastida-Rhodophyta_Rhodophyta_Compsopogonophyceae_Compsopogonales_Compsopogonaceae_Compsopogon_caeruleus_SAG36.94:0.0972564340,(Archaeplastida-Rhodophyta_Rhodophyta_Bangiophyceae_Bangiales_Bangiaceae_Porphyra_umbilicalis_N_A:0.0000027377,Archaeplastida-Rhodophyta_Rhodophyta_Bangiophyceae_Bangiales_Bangiaceae_Porphyra_umbilicalis_4086291:0.0000027377)100:0.2019942135)47:0.0496848270)69:0.0364582295,Archaeplastida-Rhodophyta_Rhodophyta_Florideophyceae_Gigartinales_Gigartinaceae_Chondrus_crispus_N_A:0.1879675701)88:0.0664787870)24:0.0032749284,Archaeplastida-Rhodophyta_Rhodophyta_Cyanidiophyceae_Cyanidiales_Cyanidiaceae_Cyanidioschyzon_merolae_N_A:0.3658474042)36:0.0460609954,Archaeplastida-Rhodophyta_Rhodophyta_Rhodellophyceae_Rhodellales_Rhodellaceae_Rhodella_violacea_CCMP736:0.3069154547)93:0.1128447964)80:0.0767573060,(Amoebozoa_Discosea_Flabellinia_N_A_N_A_Cunea_sp_BSH-02190019_may:0.4130922983,Amoebozoa_Discosea_Flabellinia_N_A_Vexilliferidae_Vexillifera_sp_DIVA3564_2:0.1599794198)90:0.1223444371)19:0.0000024653,(((Archaeplastida-Glaucophyta_Glaucophyta_Glaucocystophyceae_N_A_N_A_Cyanoptyche_gloeocystis_SAG4.97:0.0000027377,Archaeplastida-Glaucophyta_Glaucophyta_Glaucocystophyceae_Gloeochaetales_Gloeochaetaceae_Gloeochaete_wittrockiana_SAG46.84:0.1160490336)41:0.0000025926,Archaeplastida-Glaucophyta_Glaucophyta_Glaucocystophyceae_N_A_Cyanophoraceae_Cyanophora_paradoxa_N_A:0.1753854208)97:0.1290572133,(Amoebozoa_Evosea_Variosea_N_A_Echinamoebidae_Filamoeba_nolandi_NC-AS-23-1:0.1574517243,Excavata-Discoba_N_A_N_A_N_A_Tsukubamonadidae_Tsukubamonas_globosa_N_A:0.2061580898)63:0.0347465200)59:0.0618743949)18:0.0265158563)38:0.0287226658)31:0.0127421672,((Rhizaria_Apofilosa_N_A_N_A_Gromiidae_Gromia_sphaerica_N_A:0.1680940191,Rhizaria_N_A_N_A_N_A_N_A_N_A_N_A_D1:0.2752488544)79:0.0788586117,Rhizaria_Phytorhiza_N_A_N_A_Plasmodiophoridae_Plasmodiophora_brassicae_pbe3.h15:0.1551815381)76:0.1885776914)12:0.0000029044,((((((Opisthokonta-Filasterea_N_A_Ichthyosporea_N_A_N_A_Capsaspora_owczarzaki_C_owczarzaki_V2:0.6393589762,(((((Opisthokonta-Discicristoidea_N_A_N_A_N_A_Nucleariidae_Nuclearia_sp_SRR1617645:0.5951364702,Opisthokonta-Fungi_Ascomycota_Schizosaccharomycetes_Schizosaccharomycetales_Schizosaccharomycetaceae_Schizosaccharomyces_pombe_ASM294v2:0.1623254413)78:0.0677222712,(Opisthokonta-Fungi_Ascomycota_Sordariomycetes_Sordariales_Sordariaceae_Neurospora_crassa_N_A:0.0500189492,Opisthokonta-Fungi_Basidiomycota_Tremellomycetes_Tremellales_Cryptococcaceae_Cryptococcus_neoformans_N_A:0.2514315149)55:0.0180374219)95:0.1505063530,Opisthokonta-Fungi_Blastocladiomycota_Blastocladiomycetes_Blastocladiales_Blastocladiaceae_Allomyces_macrogynus_A_macrogynus_V3:0.1727381274)63:0.0246405390,Opisthokonta-Fungi_Chytridiomycota_Chytridiomycetes_Spizellomycetales_Spizellomycetaceae_Spizellomyces_punctatus_S_punctatus_V1:0.0992127439)59:0.0240239975,Opisthokonta-Fungi_Chytridiomycota_Monoblepharidomycetes_Monoblepharidales_Gonapodyaceae_Gonapodya_prolifera_Ganpr1:0.1740526734)51:0.0000020219)77:0.0914492206,Excavata-Discoba_Percolozoa_Heterolobosea_Schizopyrenida_Vahlkampfiidae_Naegleria_gruberi_N_A:0.4723317401)56:0.0248569133,Amoebozoa_Discosea_Flabellinia_N_A_Vannellidae_Vannella_sp_DIVA3517_6_12:0.3262519273)25:0.0213972744,((((Rhizaria_Retaria-Foraminifera_N_A_N_A_Reticulomyxidae_Reticulomyxa_filosa_N_A:0.1454361053,Rhizaria_Retaria-Foraminifera_N_A_Rotaliida_Elphidiidae_Elphidium_margaritaceum_N_A:0.2245476362)97:0.2481533530,Alveolata_Ciliophora_Spirotrichea_Sporadotrichida_Oxytrichidae_Oxytricha_trifallax_oxytricha_asm_v1.1:0.9994141109)77:0.2310833528,Opisthokonta-Ichthyosporea_N_A_Ichthyosporea_Ichthyophonida_Amoebidiaceae_Amoebidium_parasiticum_SRR545192:0.1811150570)69:0.0824762251,Excavata-Discoba_Percolozoa_Heterolobosea_N_A_N_A_Percolomonas_cosmopolitus_WS:0.4342241411)36:0.0000028131)18:0.0166357571,(((((((((Opisthokonta-Metazoa_Chordata_Aves_Galliformes_Phasianidae_Gallus_gallus_Gallus_gallus-5.0:0.0000000000,Opisthokonta-Metazoa_Chordata_Mammalia_Rodentia_Muridae_Mus_musculus_N_A:0.0000000000):0.0000027377,Opisthokonta-Metazoa_Chordata_Mammalia_Primates_Hominidae_Homo_sapiens_N_A:0.0000027377)100:0.0000022033,Opisthokonta-Metazoa_Chordata_Aves_Anseriformes_Anatidae_Anas_platyrhynchos_BGI_duck_1.0:0.0000025554)73:0.0352235673,Opisthokonta-Metazoa_Porifera_Demospongiae_Haplosclerida_Niphatidae_Amphimedon_queenslandica_Aqu1:0.0692640699)51:0.0274137257,((Opisthokonta-Metazoa_Chordata_Ascidiacea_Enterogona_Cionidae_Ciona_intestinalis_KH:0.1888335512,(Opisthokonta-Metazoa_Mollusca_Gastropoda_N_A_Lottiidae_Lottia_gigantea_N_A:0.2000041020,Opisthokonta-Metazoa_Mollusca_Cephalopoda_Octopoda_Octopodidae_Octopus_bimaculoides_PRJNA270931:0.0670720956)74:0.0628880034)51:0.0132163454,Opisthokonta-Metazoa_Echinodermata_Echinoidea_Echinoida_Strongylocentrotidae_Strongylocentrotus_purpuratus_GCA_000002235.2:0.0632817616)42:0.0147211551)42:0.0149634138,Opisthokonta-Metazoa_Cnidaria_Anthozoa_Actiniaria_Edwardsiidae_Nematostella_vectensis_N_A:0.1232222243)27:0.0000028333,((Opisthokonta-Metazoa_Annelida_Polychaeta_Capitellida_Capitellidae_Capitella_teleta_GCA_000328365.1:0.0884203640,Opisthokonta-Metazoa_Arthropoda_Insecta_Diptera_Drosophilidae_Drosophila_melanogaster_BDGP6:0.0482436647)69:0.0135200573,Opisthokonta-Metazoa_Arthropoda_Arachnida_Araneae_Eresidae_Stegodyphus_mimosarum_GCA_000611955.2:0.0147133979)94:0.0673345913)75:0.0419334942,Opisthokonta-Choanoflagellatea_N_A_N_A_Choanoflagellida_Salpingoecidae_Salpingoeca_rosetta_Proterospongia_sp_ATCC50818:0.3218811274)73:0.0700721104,(Excavata-Discoba_Euglenozoa_N_A_Kinetoplastida_N_A_Perkinsela_sp_ASM123584v1:0.3036295034,(((Excavata-Discoba_Euglenozoa_N_A_Kinetoplastida_Trypanosomatidae_Leptomonas_pyrrhocoris_ASM129339v1:0.0717468564,Excavata-Discoba_Euglenozoa_N_A_Kinetoplastida_Trypanosomatidae_Trypanosoma_rangeli_T_rangeli_SC58v1:0.0336433722)98:0.1111314834,Excavata-Discoba_Euglenozoa_N_A_Kinetoplastida_Bodonidae_Bodo_saltans_N_A:0.0445588048)90:0.1088690745,Excavata-Discoba_Euglenozoa_N_A_Kinetoplastida_Bodonidae_Neobodo_designis_CCAP1951_1:0.1216190690)64:0.0740261790)100:0.4742314440)31:0.0000026436)17:0.0167798914,(((Telonemia_N_A_N_A_Telonemida_N_A_N_A_N_A_P-2:0.0740503615,Telonemia_N_A_N_A_Telonemida_N_A_Telonema_subtile_N_A:0.0667372696)99:0.2689653768,Rhizaria_Filosa_Chlorarachniophyceae_N_A_N_A_Bigelowiella_natans_N_A:0.3372866497)32:0.0228664552,Rhizaria_Filosa_N_A_Euglyphida_Euglyphidae_Euglypha_rotunda_SRR2006120:0.2572501576)63:0.1151008151)55:0.0327269278)60:0.0475158993)43:0.0180475309,Apusozoa_Apusozoa_N_A_N_A_N_A_Nutomonas_longa_SRR1617398:0.2998255541)46:0.0232766413,(Alveolata_Apicomplexa_Coccidia_Eucoccidiorida_Sarcocystidae_Hammondia_hammondi_HHA1_v02:0.2200370557,((Alveolata_Chrompodelida_N_A_N_A_N_A_Vitrella_brassicaformis_CCMP3155:0.0000027377,Alveolata_Chrompodelida_N_A_N_A_N_A_Vitrella_brassicaformis_Vbrassicaformis:0.0000027377)100:0.2978916484,Alveolata_Apicomplexa_Coccidia_Eucoccidiorida_Cryptosporidiidae_Cryptosporidium_muris_N_A:0.1520995522)83:0.0672245314)86:0.1124523882)79:0.0449692111,Alveolata_Perkinsozoa_N_A_Perkinsida_Perkinsidae_Perkinsus_marinus_N_A:0.2003377227)65:0.0405754549,(Alveolata_Dinophyta_Dinophyceae_Oxyrrhinales_Oxyrrhinaceae_Oxyrrhis_marina_N_A:0.0000022191,Alveolata_Dinophyta_Dinophyceae_Oxyrrhinales_Oxyrrhinaceae_Oxyrrhis_marina_CCMP1795:0.0413065161)100:0.1793622425)66:0.0584629449,Alveolata_Dinophyta_Dinophyceae_Syndiniales_Amoebophryaceae_Amoebophrya_sp_js026:0.1703391053)88:0.0931203096,(Alveolata_Dinophyta_Dinophyceae_Peridiniales_Crypthecodiniaceae_Crypthecodinium_cohnii_Seligo:0.0472967078,Alveolata_Dinophyta_Dinophyceae_Noctilucales_Noctilucaceae_Noctiluca_scintillans_N_A:0.0680317673)37:0.0115501777)44:0.0227664208,Alveolata_Dinophyta_Dinophyceae_Gonyaulacales_Ceratiaceae_Neoceratium_fusus_PA161109:0.0072005512)46:0.0300091420,((Alveolata_Dinophyta_Dinophyceae_Gymnodiniales_Gymnodiniaceae_Amphidinium_massartii_CS-259:0.0840159320,Alveolata_Dinophyta_Dinophyceae_Peridiniales_Heterocapsaceae_Heterocapsa_rotundata_SCCAPK-0483:0.0000022808)65:0.0150639679,Alveolata_Dinophyta_Dinophyceae_Gonyaulacales_Gonyaulacaceae_Alexandrium_tamarense_CCMP1771:0.0000029624)63:0.0222857840)100:0.1152362184,Alveolata_Dinophyta_Dinophyceae_Suessiales_Symbiodiniaceae_Symbiodinium_sp_C15:0.0000027377);
(Haptista_Haptophyta_N_A_Isochrysidales_Noelaerhabdaceae_Emiliania_huxleyi_PLYM219:0.0000000000,((((((((Telonemia_N_A_N_A_Telonemida_N_A_Telonema_subtile_Tel-1:0.0155610447,Telonemia_N_A_N_A_Telonemida_N_A_N_A_N_A_P-2:0.1450681269)100:1.2543825120,(Haptista_Haptophyta_N_A_Pavlovales_Pavlovaceae_Pavlovales_sp_N_A:0.0000025059,Haptista_Haptophyta_N_A_Pavlovales_Pavlovaceae_N_A_N_A_CCMP2436:0.0000022600)100:0.6589298327)83:0.1980439248,(((((((((((Opisthokonta-Metazoa_Mollusca_Cephalopoda_Octopoda_Octopodidae_Octopus_bimaculoides_PRJNA270931:0.0980002597,Opisthokonta-Fungi_Basidiomycota_Tremellomycetes_Tremellales_Cryptococcaceae_Cryptococcus_neoformans_N_A:1.0960916645)52:0.0850168018,(Opisthokonta-Filasterea_N_A_Ichthyosporea_N_A_N_A_Capsaspora_owczarzaki_C_owczarzaki_V2:0.1756004022,Opisthokonta-Choanoflagellatea_N_A_N_A_Choanoflagellida_Salpingoecidae_Salpingoeca_rosetta_Proterospongia_sp_ATCC50818:0.2155882980)95:0.0993371531)24:0.0063949545,(((Opisthokonta-Metazoa_Chordata_Ascidiacea_Enterogona_Cionidae_Ciona_intestinalis_KH:0.2062991127,Opisthokonta-Metazoa_Annelida_Polychaeta_Capitellida_Capitellidae_Capitella_teleta_GCA_000328365.1:0.1722760794)65:0.0390369221,((Opisthokonta-Metazoa_Echinodermata_Echinoidea_Echinoida_Strongylocentrotidae_Strongylocentrotus_purpuratus_GCA_000002235.2:0.1862723593,((((Opisthokonta-Metazoa_Chordata_Mammalia_Rodentia_Muridae_Mus_musculus_N_A:0.0000023189,Opisthokonta-Metazoa_Chordata_Mammalia_Primates_Hominidae_Homo_sapiens_N_A:0.0000023752)63:0.0054838433,(Opisthokonta-Metazoa_Chordata_Aves_Anseriformes_Anatidae_Anas_platyrhynchos_BGI_duck_1.0:0.0000028520,Opisthokonta-Metazoa_Chordata_Aves_Galliformes_Phasianidae_Gallus_gallus_Gallus_gallus-5.0:0.0000029809)99:0.0000023085)100:0.0779608880,(Opisthokonta-Metazoa_Arthropoda_Arachnida_Araneae_Eresidae_Stegodyphus_mimosarum_GCA_000611955.2:0.0561560133,Opisthokonta-Metazoa_Arthropoda_Insecta_Diptera_Drosophilidae_Drosophila_melanogaster_BDGP6:0.1257708654)40:0.0113292135)48:0.0128809793,Opisthokonta-Metazoa_Mollusca_Gastropoda_N_A_Lottiidae_Lottia_gigantea_N_A:0.0784233093)77:0.0315408884)30:0.0114916592,Opisthokonta-Metazoa_Cnidaria_Anthozoa_Actiniaria_Edwardsiidae_Nematostella_vectensis_N_A:0.0430233130)49:0.0205861862)38:0.0214494316,Opisthokonta-Metazoa_Porifera_Demospongiae_Haplosclerida_Niphatidae_Amphimedon_queenslandica_Aqu1:0.1282277413)42:0.0189076474)55:0.0728912179,Opisthokonta-Ichthyosporea_N_A_Ichthyosporea_Ichthyophonida_Amoebidiaceae_Amoebidium_parasiticum_SRR545192:0.5467473964)66:0.1080094362,(((Opisthokonta-Fungi_Ascomycota_Sordariomycetes_Sordariales_Sordariaceae_Neurospora_crassa_N_A:0.2256809326,Opisthokonta-Fungi_Ascomycota_Schizosaccharomycetes_Schizosaccharomycetales_Schizosaccharomycetaceae_Schizosaccharomyces_pombe_ASM294v2:0.8662316885)100:0.4507245993,(Breviatea_N_A_N_A_N_A_N_A_Pygsuia_biforma_N_A:0.2877763414,Opisthokonta-Fungi_Blastocladiomycota_Blastocladiomycetes_Blastocladiales_Blastocladiaceae_Allomyces_macrogynus_A_macrogynus_V3:0.4153108977)56:0.0290906919)31:0.0691314265,((Opisthokonta-Fungi_Chytridiomycota_Monoblepharidomycetes_Monoblepharidales_Gonapodyaceae_Gonapodya_prolifera_Ganpr1:0.2139784099,Opisthokonta-Fungi_Chytridiomycota_Chytridiomycetes_Spizellomycetales_Spizellomycetaceae_Spizellomyces_punctatus_S_punctatus_V1:0.2185283728)57:0.1425933200,Opisthokonta-Discicristoidea_N_A_N_A_N_A_Nucleariidae_Nuclearia_sp_SRR1617645:0.1587817282)41:0.1169097748)63:0.0534058147)44:0.0524412713,(Apusomonadida_N_A_N_A_N_A_Apusomonadidae_Thecamonas_trahens_N_A:0.4516428509,((((Amoebozoa_Discosea_N_A_N_A_N_A_Stereomyxa_ramosa_Chinc5:0.1628709407,(Amoebozoa_Discosea_Flabellinia_N_A_Vexilliferidae_Vexillifera_sp_DIVA3564_2:0.1260518852,Amoebozoa_Discosea_Flabellinia_N_A_N_A_Cunea_sp_BSH-02190019_may:0.2191831565)84:0.0340798998)90:0.0685695454,((Amoebozoa_Tubulinea_Corycidia_N_A_N_A_Trichosphaerium_sp_Am-I-7wt:0.2891291506,Amoebozoa_Evosea_Variosea_N_A_Echinamoebidae_Filamoeba_nolandi_NC-AS-23-1:0.1096059266)44:0.0187619299,Amoebozoa_Tubulinea_N_A_N_A_N_A_misidentifiedPessonella_sp_PRA-29:0.1994277019)58:0.0293164081)34:0.0171304207,Amoebozoa_Evosea_Eumycetozoa_Dictyosteliida_N_A_Dictyostelium_lacteum_ASM160615v1:0.2673335198)27:0.0190431818,Amoebozoa_Discosea_Flabellinia_N_A_Vannellidae_Vannella_sp_DIVA3517_6_12:0.2364344104)100:0.2608542774)59:0.0391774866)88:0.1494871511,(((Apusozoa_Apusozoa_N_A_N_A_N_A_Nutomonas_longa_SRR1617398:0.7893366048,((Haptista_Centrohelida_N_A_N_A_Acanthocystidae_Raineriophrys_erinaceoides_N_A:0.2721223343,(Haptista_Centrohelida_N_A_N_A_Acanthocystidae_Choanocystis_sp_N_A:0.2747181539,Haptista_Centrohelida_N_A_N_A_Raphidiophryidae_Raphidiophrys_heterophryoidea_N_A:0.2164779886)56:0.0382500236)70:0.0770753548,Haptista_Centrohelida_N_A_N_A_Acanthocystidae_Acanthocystis_sp_N_A:0.2183614759)100:0.4290791579)36:0.0551331907,Cryptista_Katablepharida_Katablepharidophyta_N_A_N_A_Roombia_truncata_N_A:0.8092860032)16:0.0000021811,Rhodophyta-sister_N_A_N_A_N_A_N_A_N_A_N_A_Colp29:0.5390567704)17:0.0506500319)12:0.0274537071,Haptista-sister_N_A_N_A_N_A_N_A_Ancoracysta_twista_TD:0.5154268101)37:0.0857014979,(((((((Archaeplastida-Viridiplantae_Streptophyta_N_A_Pinales_Pinaceae_Pinus_taeda_js021:0.1521736744,(((Archaeplastida-Viridiplantae_Streptophyta_N_A_Vitales_Vitaceae_Vitis_vinifera_IGGP_12x:0.1166912655,Archaeplastida-Viridiplantae_Streptophyta_N_A_Brassicales_Brassicaceae_Arabidopsis_thaliana_TAIR10:0.1601960596)65:0.0479549330,Archaeplastida-Viridiplantae_Streptophyta_Liliopsida_Poales_Poaceae_Zea_mays_AGPv4:0.3184040297)100:0.1548659042,Archaeplastida-Viridiplantae_Streptophyta_N_A_Amborellales_Amborellaceae_Amborella_trichopoda_AMTR1.0:0.1304736769)91:0.0780854272)56:0.0256770925,Archaeplastida-Viridiplantae_Streptophyta_Bryopsida_Funariales_Funariaceae_Physcomitrella_patens_N_A:0.3456842876)61:0.0905539234,Archaeplastida-Viridiplantae_Streptophyta_N_A_Polypodiales_Dennstaedtiaceae_Pteridium_aquilinum_js023:0.3037929181)97:0.3199118084,Archaeplastida-Viridiplantae_Streptophyta_Coleochaetophyceae_Coleochaetales_Coleochaetaceae_Coleochaete_scutata_js012:0.4468116964)98:0.3108709185,Archaeplastida-Viridiplantae_Chlorophyta_N_A_Prasinococcales_N_A_Prasinoderma_singulare_RCC927:0.9835249527)53:0.1307187880,Archaeplastida-Viridiplantae_Chlorophyta_N_A_Pyramimonadales_N_A_Pyramimonas_parkeae_CCMP726:0.5311090765)88:0.1558710164,((((((((Alveolata_Dinophyta_Dinophyceae_Gonyaulacales_Ceratiaceae_Neoceratium_fusus_PA161109:0.3342842254,(((Alveolata_Dinophyta_Dinophyceae_Suessiales_Symbiodiniaceae_Symbiodinium_sp_C15:0.0000020922,Alveolata_Dinophyta_Dinophyceae_Suessiales_Symbiodiniaceae_Symbiodinium_sp_C1:0.0000020053)100:0.7581313384,Alveolata_Dinophyta_Dinophyceae_Peridiniales_Crypthecodiniaceae_Crypthecodinium_cohnii_Seligo:0.8145343993)81:0.2227375846,Alveolata_Dinophyta_Dinophyceae_Gymnodiniales_Gymnodiniaceae_Amphidinium_massartii_CS-259:0.9157996730)33:0.0000027178)98:0.6945968975,Alveolata_Apicomplexa_Coccidia_Eucoccidiorida_Sarcocystidae_Hammondia_hammondi_HHA1_v02:2.0025253335)71:0.1592642007,(Alveolata_Chrompodelida_N_A_N_A_N_A_Vitrella_brassicaformis_Vbrassicaformis:0.0000020922,Alveolata_Chrompodelida_N_A_N_A_N_A_Vitrella_brassicaformis_CCMP3155:0.0000020922)100:1.2484688120)78:0.1717431885,(Alveolata_Dinophyta_Dinophyceae_Oxyrrhinales_Oxyrrhinaceae_Oxyrrhis_marina_LB1974:0.0108138829,Alveolata_Dinophyta_Dinophyceae_Oxyrrhinales_Oxyrrhinaceae_Oxyrrhis_marina_js006:0.0000021686)100:1.3301083080)95:0.3842996555,(((((Rhizaria_N_A_N_A_N_A_N_A_N_A_N_A_D1:0.3577345288,Rhizaria_Filosa_Chlorarachniophyceae_N_A_N_A_Bigelowiella_natans_N_A:0.7373893341)92:0.0809489670,Rhizaria_Filosa_N_A_Euglyphida_Euglyphidae_Euglypha_rotunda_SRR2006120:0.1841202045)98:0.1884479383,((Rhizaria_Retaria-Foraminifera_N_A_N_A_Reticulomyxidae_Reticulomyxa_filosa_N_A:0.1839123418,Rhizaria_Retaria-Radiolaria_Acantharea_Symphyacanthida_Astrolithidae_Astrolonche_serrata_N_A:1.1884042481)83:0.0942995318,Rhizaria_Retaria-Foraminifera_N_A_Rotaliida_Elphidiidae_Elphidium_margaritaceum_N_A:0.1383588985)100:0.6909978230)38:0.0000025108,Rhizaria_Apofilosa_N_A_N_A_Gromiidae_Gromia_sphaerica_SRR2003399:0.5715770017)56:0.1559805202,Rhizaria_Phytorhiza_N_A_N_A_Plasmodiophoridae_Plasmodiophora_brassicae_pbe3.h15:0.4348723551)79:0.1363581686)60:0.1631619084,((((((Stramenopila-Ochrophyta_Bacillariophyta_Coscinodiscophyceae_Thalassiosirales_Thalassiosiraceae_Thalassiosira_rotula_GSO102:0.0000025895,Stramenopila-Ochrophyta_Bacillariophyta_Coscinodiscophyceae_Thalassiosirales_Thalassiosiraceae_Thalassiosira_rotula_CCMP3096:0.0000022785)100:0.5674689078,(Stramenopila-Ochrophyta_Bacillariophyta_Fragilariophyceae_Fragilariales_Fragilariaceae_Asterionellopsis_glacialis_CCMP1581:0.2564533937,Stramenopila-Ochrophyta_Bacillariophyta_Fragilariophyceae_Fragilariales_Fragilariaceae_Asterionellopsis_glacialis_CCMP134:0.0840993397)100:1.9007156930)98:0.8799764511,Stramenopila-Ochrophyta_Phaeophyceae_N_A_Ectocarpales_Ectocarpaceae_Ectocarpus_siliculosus_N_A:0.6542253663)52:0.1251709910,((((Stramenopila-Ochrophyta_N_A_Pelagophyceae_Pelagomonadales_N_A_Pelagomonas_calceolata_CCMP1756:0.0008185990,Stramenopila-Ochrophyta_N_A_Pelagophyceae_Pelagomonadales_N_A_Pelagomonas_calceolata_RCC969:0.0104032287)100:0.4255456745,Stramenopila-Ochrophyta_N_A_Dictyochophyceae_Dictyochales_N_A_Dictyocha_speculum_CCMP1381:0.3594278054)71:0.0543954908,Stramenopila-Ochrophyta_N_A_Chrysophyceae_Chromulinales_Paraphysomonadaceae_Paraphysomonas_bandaiensis_js007:0.3703614720)78:0.0497185849,(Stramenopila-Ochrophyta_Bolidophyceae_N_A_N_A_N_A_Bolidomonas_sp_RCC2347:0.0071337916,Stramenopila-Ochrophyta_Bolidophyceae_N_A_N_A_N_A_Bolidomonas_pacifica_RCC208:0.0000022953)100:0.6836179672)50:0.0190392695)68:0.1857652707,(Stramenopila-Sagenista_Labyrinthista_Labyrinthulomycetes_N_A_Thraustochytriaceae_Aplanochytrium_kerguelense_N_A:0.0000020922,Stramenopila-Sagenista_Labyrinthista_Labyrinthulomycetes_N_A_Thraustochytriaceae_Aplanochytrium_sp_PBS07:0.0000024321)100:0.5370740300)35:0.0068407199,Stramenopila-Oomycota_N_A_Oomycetes_Saprolegniales_Saprolegniaceae_Saprolegnia_diclina_Sap_diclina_VS20_V1:0.8956512652)40:0.1118308294)22:0.0371309620,Stramenopila-Opalozoa_Bicosoecida_N_A_Bicosoecida_Cafeteriaceae_Cafeteria_sp_CaronLabIsolate:0.9232600575)28:0.0217110393,((Alveolata_Ciliophora_Spirotrichea_Sporadotrichida_Oxytrichidae_Oxytricha_trifallax_oxytricha_asm_v1.1:1.7381232654,(Alveolata_Ciliophora_Oligohymenophorea_Hymenostomatida_Tetrahymenidae_Tetrahymena_thermophila_N_A:1.6126320937,Alveolata_Ciliophora_Colpodea_Cyrtolophosidida_Platyophryidae_Platyophrya_macrostoma_WH:1.6205319976)65:0.2547947124)83:0.1933015233,Archaeplastida-Viridiplantae_Chlorophyta_Chlorodendrophyceae_Chlorodendrales_Chlorodendraceae_Tetraselmis_astigmatica_CCMP880:2.6810812113)68:0.3647657243)93:0.2354118514)70:0.1120724485)31:0.0440436339,((((((Cryptista_Cryptophyta_Cryptophyta_N_A_N_A_Cryptophyceae_sp_CCMP2293:0.0000026427,Cryptista_Cryptophyta_Cryptophyta_N_A_N_A_Cryptophyceae_sp_N_A:0.0000025476)100:0.6841372864,(Cryptista_Cryptophyta_Cryptophyta_Pyrenomonadales_Geminigeraceae_Guillardia_theta_N_A:0.4789788225,(Cryptista_Cryptophyta_Cryptophyta_Pyrenomonadales_Geminigeraceae_Geminigera_sp_js004:0.0000020443,Cryptista_Cryptophyta_Cryptophyta_Pyrenomonadales_Geminigeraceae_Geminigera_cryophila_CCMP2564:0.0000028519)100:0.1530020214)45:0.0162343146)86:0.0746867184,Cryptista_Cryptophyta_Cryptophyta_Pyrenomonadales_Chroomonadaceae_Chroomonas_mesostigmatica_CCMP1168:0.2965929166)98:0.1636233421,Cryptista_Cryptophyta_Cryptophyta_Cryptomonadales_Goniomonadaceae_Goniomonas_pacifica_CCMP1869:0.4969993257)76:0.0879856531,Cryptista_Cryptophyta_Cryptophyta_Cryptomonadales_Cryptomonadaceae_Cryptomonas_curvata_CCAP979_52:0.4984245365)95:0.1898440899,Cryptista_Palpitia_N_A_N_A_N_A_Palpitomonas_bilix_NIES-2562:0.7917411436)75:0.1176030956)51:0.0841296353,(Excavata-Discoba_Percolozoa_Heterolobosea_Schizopyrenida_Vahlkampfiidae_Naegleria_gruberi_N_A:0.6713863091,Excavata-Discoba_N_A_N_A_N_A_Tsukubamonadidae_Tsukubamonas_globosa_N_A:0.3286587476)96:0.2855181840)87:0.2484018513)96:0.2937198233,Haptista_Haptophyta_N_A_Prymnesiales_Prymnesiaceae_Prymnesium_parvum_Texoma1:0.6004748793)76:0.0848364540,(Haptista_Haptophyta_N_A_Coccolithales_Calcidiscaceae_Calcidiscus_leptoporus_RCC1130:0.1221472416,Haptista_Haptophyta_N_A_Coccolithales_Coccolithaceae_Coccolithus_pelagicus_PLY182g:0.0287735565)94:0.1079138815)82:0.1218584542,Haptista_Haptophyta_N_A_Phaeocystales_Phaeocystaceae_Phaeocystis_sp_CCMP2710:0.1515346750)100:0.2359309285,Haptista_Haptophyta_N_A_Isochrysidales_Noelaerhabdaceae_Emiliania_huxleyi_CCMP370:0.0000021208):0.0000022193,Haptista_Haptophyta_N_A_Isochrysidales_Noelaerhabdaceae_Emiliania_huxleyi_374:0.0000000000):0.0000000000,Haptista_Haptophyta_N_A_Isochrysidales_Noelaerhabdaceae_Emiliania_huxleyi_379:0.0000000000);
(Opisthokonta-Metazoa_Cnidaria_Anthozoa_Actiniaria_Edwardsiidae_Nematostella_vectensis_N_A:0.1451627296,((((((Opisthokonta-Metazoa_Arthropoda_Arachnida_Araneae_Eresidae_Stegodyphus_mimosarum_GCA_000611955.2:0.8210416901,Opisthokonta-Metazoa_Arthropoda_Insecta_Diptera_Drosophilidae_Drosophila_melanogaster_BDGP6:0.2999401074)81:0.1371002042,Opisthokonta-Metazoa_Mollusca_Gastropoda_N_A_Lottiidae_Lottia_gigantea_N_A:0.2722680787)55:0.0000027377,Opisthokonta-Metazoa_Echinodermata_Echinoidea_Echinoida_Strongylocentrotidae_Strongylocentrotus_purpuratus_GCA_000002235.2:0.2037952430)77:0.0613651492,Opisthokonta-Metazoa_Chordata_Ascidiacea_Enterogona_Cionidae_Ciona_intestinalis_KH:0.2446344617)44:0.0324536497,(((((((((((Rhizaria_N_A_N_A_N_A_N_A_N_A_N_A_D1:0.3503504240,((Rhizaria_Filosa_N_A_Euglyphida_Euglyphidae_Euglypha_rotunda_SRR2006120:0.2109343905,Rhizaria_Filosa_Chlorarachniophyceae_N_A_N_A_Bigelowiella_natans_N_A:0.2021768922)70:0.0744630968,Rhizaria_Phytorhiza_N_A_N_A_Plasmodiophoridae_Plasmodiophora_brassicae_pbe3.h15:0.3127101277)65:0.0498976332)62:0.0405706617,(((((Archaeplastida-Rhodophyta_Rhodophyta_Porphyridiophyceae_Porphyridiales_Porphyridiaceae_Erythrolobus_australicus_CCMP3124:0.1545379707,Archaeplastida-Rhodophyta_Rhodophyta_Porphyridiophyceae_Porphyridiales_Porphyridiaceae_Porphyridium_purpureum_N_A:0.2322872504)100:0.2105294395,(Archaeplastida-Rhodophyta_Rhodophyta_Cyanidiophyceae_Cyanidiales_Cyanidiaceae_Galdieria_sulphuraria_N_A:0.4672416723,(((Archaeplastida-Rhodophyta_Rhodophyta_Stylonematophyceae_Stylonematales_Stylonemataceae_Rhodosorus_marinus_UTEXLB2760:0.0000022545,Archaeplastida-Rhodophyta_Rhodophyta_Stylonematophyceae_Stylonematales_Stylonemataceae_Rhodosorus_marinus_CCMP769:0.0000024618)100:0.2171530230,Archaeplastida-Rhodophyta_Rhodophyta_Cyanidiophyceae_Cyanidiales_Cyanidiaceae_Cyanidioschyzon_merolae_N_A:0.6018355986)72:0.0512163842,(Archaeplastida-Rhodophyta_Rhodophyta_Florideophyceae_Gigartinales_Gigartinaceae_Chondrus_crispus_N_A:0.2747490316,Archaeplastida-Rhodophyta_Rhodophyta_Bangiophyceae_Bangiales_Bangiaceae_Porphyra_umbilicalis_4086291:0.4216587494)78:0.0798296598)70:0.0464352840)42:0.0290150812)94:0.1053308093,((((Haptista_Haptophyta_N_A_Prymnesiales_Prymnesiaceae_Prymnesium_parvum_Texoma1:0.1451064722,(Haptista_Haptophyta_N_A_Coccolithales_Calcidiscaceae_Calcidiscus_leptoporus_RCC1130:0.0852048265,Haptista_Haptophyta_N_A_Coccolithales_Coccolithaceae_Coccolithus_pelagicus_PLY182g:0.0478174343)88:0.0392335567)98:0.0628240244,(((Haptista_Haptophyta_N_A_Isochrysidales_Noelaerhabdaceae_Emiliania_huxleyi_PLYM219:0.0000000000,Haptista_Haptophyta_N_A_Isochrysidales_Noelaerhabdaceae_Emiliania_huxleyi_374:0.0000000000):0.0000000000,Haptista_Haptophyta_N_A_Isochrysidales_Noelaerhabdaceae_Emiliania_huxleyi_CCMP370:0.0000000000):0.0000021476,Haptista_Haptophyta_N_A_Isochrysidales_Noelaerhabdaceae_Emiliania_huxleyi_379:0.0000021476)100:0.0197613268)99:0.1353330651,(Haptista_Haptophyta_N_A_Pavlovales_Pavlovaceae_N_A_N_A_CCMP2436:0.0000024456,Haptista_Haptophyta_N_A_Pavlovales_Pavlovaceae_Pavlovales_sp_N_A:0.0000028342)100:0.3348063338)82:0.0721126772,(Telonemia_N_A_N_A_Telonemida_N_A_N_A_N_A_P-2:0.0223691287,Telonemia_N_A_N_A_Telonemida_N_A_Telonema_subtile_Tel-1:0.0461662170)100:0.4227361110)28:0.0566374325)7:0.0046752235,Apusozoa_Apusozoa_N_A_N_A_N_A_Nutomonas_longa_SRR1617398:0.5532810407)14:0.0204439393,(((((((Cryptista_Cryptophyta_Cryptophyta_Pyrenomonadales_Chroomonadaceae_Chroomonas_mesostigmatica_CCMP1168:0.0607936000,Cryptista_Cryptophyta_Cryptophyta_Pyrenomonadales_Geminigeraceae_Guillardia_theta_N_A:0.0135846528)61:0.0226623852,Cryptista_Cryptophyta_Cryptophyta_Cryptomonadales_Cryptomonadaceae_Cryptomonas_curvata_CCAP979_52:0.0348404559)66:0.0266428647,(Cryptista_Cryptophyta_Cryptophyta_N_A_N_A_Cryptophyceae_sp_CCMP2293:0.0000021476,Cryptista_Cryptophyta_Cryptophyta_N_A_N_A_Cryptophyceae_sp_N_A:0.0000021476)100:0.0517707064)54:0.0146497970,(Cryptista_Cryptophyta_Cryptophyta_Pyrenomonadales_Geminigeraceae_Geminigera_sp_js004:0.0000021476,Cryptista_Cryptophyta_Cryptophyta_Pyrenomonadales_Geminigeraceae_Geminigera_cryophila_CCMP2564:0.0000021476)100:0.0478391441)99:0.1303091155,Cryptista_Cryptophyta_Cryptophyta_Cryptomonadales_Goniomonadaceae_Goniomonas_pacifica_CCMP1869:0.3078930013)98:0.1230939035,(((((Stramenopila-Ochrophyta_Bolidophyceae_N_A_N_A_N_A_Bolidomonas_sp_RCC2347:0.0076683737,Stramenopila-Ochrophyta_Bolidophyceae_N_A_N_A_N_A_Bolidomonas_pacifica_RCC208:0.0000026318)100:0.4246544874,((Stramenopila-Ochrophyta_Bacillariophyta_Coscinodiscophyceae_Corethrales_Corethraceae_Corethron_pennatum_L29A3:0.2826745849,((Stramenopila-Ochrophyta_Bacillariophyta_Coscinodiscophyceae_Thalassiosirales_Thalassiosiraceae_Thalassiosira_rotula_GSO102:0.0000025159,Stramenopila-Ochrophyta_Bacillariophyta_Coscinodiscophyceae_Thalassiosirales_Thalassiosiraceae_Thalassiosira_rotula_CCMP3096:0.0000020411)100:0.1555777350,(Stramenopila-Ochrophyta_Bacillariophyta_Fragilariophyceae_Fragilariales_Fragilariaceae_Asterionellopsis_glacialis_CCMP134:0.0000022301,Stramenopila-Ochrophyta_Bacillariophyta_Fragilariophyceae_Fragilariales_Fragilariaceae_Asterionellopsis_glacialis_CCMP1581:0.0210554521)87:0.0487998992)66:0.0177781402)84:0.0507766501,Stramenopila-Ochrophyta_Bacillariophyta_Bacillariophyceae_Bacillariales_Bacillariaceae_Fragilariopsis_cylindrus_N_A:0.0871187300)97:0.1143956760)71:0.0883661035,(Stramenopila-Ochrophyta_N_A_Pelagophyceae_Pelagomonadales_N_A_Pelagomonas_calceolata_CCMP1756:0.0000021696,Stramenopila-Ochrophyta_N_A_Pelagophyceae_Pelagomonadales_N_A_Pelagomonas_calceolata_RCC969:0.0000021664)100:0.6221937213)23:0.0224339677,Stramenopila-Ochrophyta_Phaeophyceae_N_A_Ectocarpales_Ectocarpaceae_Ectocarpus_siliculosus_N_A:0.3194086366)37:0.0639025221,((Stramenopila-Opalozoa_Bicosoecida_N_A_Bicosoecida_Cafeteriaceae_Cafeteria_sp_CaronLabIsolate:0.4000351930,(Rhizaria_Retaria-Foraminifera_N_A_N_A_Reticulomyxidae_Reticulomyxa_filosa_N_A:0.4314697091,Rhizaria_Retaria-Foraminifera_N_A_Rotaliida_Elphidiidae_Elphidium_margaritaceum_N_A:0.5492739966)100:0.6680438935)19:0.0000020535,((Stramenopila-Ochrophyta_N_A_Chrysophyceae_Chromulinales_Paraphysomonadaceae_Paraphysomonas_bandaiensis_js007:0.2033600670,((Stramenopila-Ochrophyta_Pinguiophyceae_N_A_Pinguiochrysidales_Pinguiochrysidaceae_Phaeomonas_parva_CCMP2877:0.0268706545,Stramenopila-Ochrophyta_Pinguiophyceae_N_A_Pinguiochrysidales_Pinguiochrysidaceae_Pinguiococcus_pyrenoidosus_CCMP2078:0.1907286425)95:0.1222426966,Stramenopila-Ochrophyta_N_A_Dictyochophyceae_Dictyochales_N_A_Dictyocha_speculum_CCMP1381:0.4303430263)50:0.0282645578)74:0.0368542636,(Stramenopila-Oomycota_N_A_Oomycetes_Saprolegniales_Saprolegniaceae_Saprolegnia_diclina_Sap_diclina_VS20_V1:0.1703074862,(Stramenopila-Sagenista_Labyrinthista_Labyrinthulomycetes_N_A_Thraustochytriaceae_Aplanochytrium_kerguelense_N_A:0.0000023104,Stramenopila-Sagenista_Labyrinthista_Labyrinthulomycetes_N_A_Thraustochytriaceae_Aplanochytrium_sp_PBS07:0.0000021476)100:0.2482455414)90:0.1033277184)64:0.0207539820)29:0.0270397592)60:0.0614223998)32:0.0251582728,(((((((Archaeplastida-Viridiplantae_Streptophyta_N_A_Polypodiales_Dennstaedtiaceae_Pteridium_aquilinum_js023:0.2615011147,((Archaeplastida-Viridiplantae_Streptophyta_N_A_Vitales_Vitaceae_Vitis_vinifera_IGGP_12x:0.0105384048,(Archaeplastida-Viridiplantae_Streptophyta_Liliopsida_Poales_Poaceae_Zea_mays_AGPv4:0.2028896693,Archaeplastida-Viridiplantae_Streptophyta_N_A_Brassicales_Brassicaceae_Arabidopsis_thaliana_TAIR10:0.1420288658)33:0.0136449520)98:0.0713419872,Archaeplastida-Viridiplantae_Streptophyta_N_A_Amborellales_Amborellaceae_Amborella_trichopoda_AMTR1.0:0.0697875343)99:0.1010523123)81:0.0456670885,Archaeplastida-Viridiplantae_Streptophyta_N_A_Pinales_Pinaceae_Pinus_taeda_js021:0.0302090659)100:0.0783867685,Archaeplastida-Viridiplantae_Streptophyta_Bryopsida_Funariales_Funariaceae_Physcomitrella_patens_N_A:0.0585507829)97:0.0346213173,Archaeplastida-Viridiplantae_Streptophyta_Coleochaetophyceae_Coleochaetales_Coleochaetaceae_Coleochaete_scutata_js012:0.0363472770)99:0.0754271612,(((Archaeplastida-Viridiplantae_Chlorophyta_N_A_Pyramimonadales_N_A_Pyramimonas_parkeae_CCMP726:0.2013227841,Archaeplastida-Viridiplantae_Chlorophyta_Chlorophyceae_Chlamydomonadales_Volvocaceae_Volvox_carteri_N_A:0.2204351165)51:0.0596552893,Archaeplastida-Viridiplantae_Chlorophyta_Nephroselmidophyceae_N_A_N_A_Nephroselmis_pyriformis_CCMP717:0.1238117757)29:0.0268941371,(((((((Archaeplastida-Viridiplantae_Chlorophyta_Mamiellophyceae_Mamiellales_Bathycoccaceae_Ostreococcus_mediterraneus_clade-D-RCC2573:0.0000000000,Archaeplastida-Viridiplantae_Chlorophyta_Mamiellophyceae_Mamiellales_Bathycoccaceae_Ostreococcus_mediterraneus_clade-D-RCC1621:0.0000000000):0.0000000000,Archaeplastida-Viridiplantae_Chlorophyta_Mamiellophyceae_Mamiellales_Bathycoccaceae_Ostreococcus_mediterraneus_clade-D-RCC2572:0.0000000000):0.0000000000,Archaeplastida-Viridiplantae_Chlorophyta_Mamiellophyceae_Mamiellales_Bathycoccaceae_Ostreococcus_mediterraneus_clade-D-RCC1107:0.0000000000):0.0000000000,Archaeplastida-Viridiplantae_Chlorophyta_Mamiellophyceae_Mamiellales_Bathycoccaceae_Ostreococcus_mediterraneus_clade-D-RCC2593:0.0000000000):0.0000021816,Archaeplastida-Viridiplantae_Chlorophyta_Mamiellophyceae_Mamiellales_Bathycoccaceae_Ostreococcus_mediterraneus_clade-D-RCC2596:0.0000024005)100:0.0656387933,(Archaeplastida-Viridiplantae_Chlorophyta_Mamiellophyceae_Mamiellales_Mamiellaceae_Mantoniella_sp_CCMP1436:0.0000022394,Archaeplastida-Viridiplantae_Chlorophyta_Mamiellophyceae_Mamiellales_Mamiellaceae_Mantoniella_antarctica_SL-175:0.0000021476)100:0.0914969981)99:0.0753066368,Archaeplastida-Viridiplantae_Chlorophyta_N_A_Prasinococcales_N_A_Prasinoderma_singulare_RCC927:0.2199468818)41:0.0281021487)40:0.0207507058)34:0.0070651366,((Archaeplastida-Viridiplantae_Streptophyta_Mesostigmatophyceae_Mesostigmatales_Mesostigmataceae_Mesostigma_viride_N_A:0.0166878563,Archaeplastida-Viridiplantae_Streptophyta_Mesostigmatophyceae_Mesostigmatales_Mesostigmataceae_Mesostigma_viride_js017:0.0000027964)100:0.2369878899,((Archaeplastida-Viridiplantae_Chlorophyta_Chlorodendrophyceae_Chlorodendrales_Chlorodendraceae_Tetraselmis_astigmatica_CCMP880:0.1161889235,Archaeplastida-Viridiplantae_Chlorophyta_Trebouxiophyceae_N_A_Coccomyxaceae_Coccomyxa_sp_N_A:0.1232165889)95:0.0856549825,Archaeplastida-Viridiplantae_Streptophyta_Klebsormidiophyceae_Klebsormidiales_Klebsormidiaceae_Klebsormidium_subtile_js015:0.1327834964)57:0.0219185804)45:0.0166940092)74:0.0753481205,(Archaeplastida-Viridiplantae_Chlorophyta_N_A_N_A_Pycnococcaceae_Pycnococcus_sp_CCMP1998:0.0000028071,Archaeplastida-Viridiplantae_Chlorophyta_N_A_N_A_N_A_N_A_N_A_RCC1871:0.0055448152)100:0.3610564738)83:0.0878308866)34:0.0315568439)42:0.0305950759)30:0.0162471196,Amoebozoa_Discosea_N_A_N_A_N_A_Stereomyxa_ramosa_Chinc5:0.5402291013)17:0.0098964479,(Haptista_Centrohelida_N_A_N_A_Acanthocystidae_Choanocystis_sp_N_A:0.3007200464,(((Amoebozoa_Tubulinea_Corycidia_N_A_N_A_Trichosphaerium_sp_Am-I-7wt:1.5353512208,Haptista_Centrohelida_N_A_N_A_Acanthocystidae_Acanthocystis_sp_N_A:0.4634550192)33:0.0662896388,Haptista_Centrohelida_N_A_N_A_Acanthocystidae_Raineriophrys_erinaceoides_N_A:0.3985104110)44:0.0702188591,Haptista_Centrohelida_N_A_N_A_Raphidiophryidae_Raphidiophrys_heterophryoidea_N_A:0.1716018998)26:0.0227136215)53:0.1972105178)57:0.0690560252,((((((((Opisthokonta-Fungi_Basidiomycota_Ustilaginomycetes_Ustilaginales_Ustilaginaceae_Ustilago_maydis_N_A:0.1575070402,Opisthokonta-Fungi_Basidiomycota_Tremellomycetes_Tremellales_Cryptococcaceae_Cryptococcus_neoformans_N_A:0.1583736797)100:0.1705939979,(Opisthokonta-Fungi_Ascomycota_Schizosaccharomycetes_Schizosaccharomycetales_Schizosaccharomycetaceae_Schizosaccharomyces_pombe_ASM294v2:0.2375009485,Opisthokonta-Fungi_Ascomycota_Sordariomycetes_Sordariales_Sordariaceae_Neurospora_crassa_N_A:0.6876754762)66:0.0923888091)44:0.0542700020,Opisthokonta-Fungi_Chytridiomycota_Monoblepharidomycetes_Monoblepharidales_Gonapodyaceae_Gonapodya_prolifera_Ganpr1:0.4587090505)45:0.0495327731,Opisthokonta-Fungi_Chytridiomycota_Chytridiomycetes_Spizellomycetales_Spizellomycetaceae_Spizellomyces_punctatus_S_punctatus_V1:0.2082473441)57:0.0271321425,(Opisthokonta-Fungi_Blastocladiomycota_Blastocladiomycetes_Blastocladiales_Blastocladiaceae_Allomyces_macrogynus_A_macrogynus_V3:0.3960296948,(Excavata-Discoba_Percolozoa_Heterolobosea_N_A_N_A_Percolomonas_cosmopolitus_WS:0.6909776388,Excavata-Discoba_Percolozoa_Heterolobosea_Schizopyrenida_Vahlkampfiidae_Naegleria_gruberi_N_A:0.4787697628)92:0.2860833944)43:0.0472768251)35:0.0159093931,Opisthokonta-Discicristoidea_N_A_N_A_N_A_Nucleariidae_Nuclearia_sp_SRR1617645:0.2768161049)36:0.0310846683,(Amoebozoa_Discosea_Flabellinia_N_A_Vannellidae_Vannella_sp_DIVA3517_6_12:0.3119470865,Archaeplastida-Glaucophyta_Glaucophyta_Glaucocystophyceae_Gloeochaetales_Gloeochaetaceae_Gloeochaete_wittrockiana_SAG46.84:0.2903761921)44:0.0532894185)40:0.0516705473,((((Excavata-Discoba_Euglenozoa_N_A_Kinetoplastida_Bodonidae_Neobodo_designis_CCAP1951_1:0.2697216082,(Excavata-Discoba_Euglenozoa_N_A_Kinetoplastida_Trypanosomatidae_Leptomonas_pyrrhocoris_ASM129339v1:0.0643853410,Excavata-Discoba_Euglenozoa_N_A_Kinetoplastida_Bodonidae_Bodo_saltans_N_A:0.1445837457)79:0.1875207598)92:0.2235778557,Excavata-Discoba_Euglenozoa_N_A_Kinetoplastida_N_A_Perkinsela_sp_ASM123584v1:0.3003053163)100:0.6281954997,(Excavata-Discoba_Euglenozoa_N_A_Eutreptiales_N_A_Eutreptiella_gymnastica_CCMP1594:0.1155210518,Excavata-Discoba_Euglenozoa_N_A_Euglenales_Euglenaceae_Euglena_gracilis_N_A:0.0905601858)100:0.5666288985)70:0.1596492099,Excavata-Discoba_N_A_N_A_N_A_Tsukubamonadidae_Tsukubamonas_globosa_N_A:0.3257283768)54:0.0691180646)8:0.0000026769)16:0.0204286452,(Opisthokonta-Filasterea_N_A_Ichthyosporea_N_A_N_A_Capsaspora_owczarzaki_C_owczarzaki_V2:0.2205042405,Opisthokonta-Ichthyosporea_N_A_Ichthyosporea_Ichthyophonida_Amoebidiaceae_Amoebidium_parasiticum_SRR545192:0.2579110497)66:0.0850849149)23:0.0264701296,Opisthokonta-Choanoflagellatea_N_A_N_A_Choanoflagellida_Salpingoecidae_Salpingoeca_rosetta_Proterospongia_sp_ATCC50818:0.4231781234)26:0.0092684907,(((Amoebozoa_Evosea_Eumycetozoa_Dictyosteliida_N_A_Dictyostelium_lacteum_ASM160615v1:1.1191689162,Apusomonadida_N_A_N_A_N_A_Apusomonadidae_Thecamonas_trahens_N_A:0.5572846479)73:0.0766141813,Rhodophyta-sister_N_A_N_A_N_A_N_A_N_A_N_A_Colp29:0.8340079687)71:0.0794678006,(Amoebozoa_Tubulinea_N_A_N_A_N_A_misidentifiedPessonella_sp_PRA-29:0.4129155945,Breviatea_N_A_N_A_N_A_N_A_Pygsuia_biforma_N_A:0.3161145036)94:0.1921323431)50:0.0432636953)43:0.0236565062,((((((((((Alveolata_Dinophyta_Dinophyceae_Peridiniales_Crypthecodiniaceae_Crypthecodinium_cohnii_Seligo:0.1022810495,Alveolata_Dinophyta_Dinophyceae_Gonyaulacales_Ceratiaceae_Neoceratium_fusus_PA161109:0.1256568718)46:0.0332269163,((Alveolata_Dinophyta_Dinophyceae_Suessiales_Symbiodiniaceae_Symbiodinium_sp_C15:0.0000021476,Alveolata_Dinophyta_Dinophyceae_Suessiales_Symbiodiniaceae_Symbiodinium_sp_C1:0.0057717152)100:0.0741428352,Alveolata_Dinophyta_Dinophyceae_Gymnodiniales_Gymnodiniaceae_Amphidinium_massartii_CS-259:0.0634462912)74:0.0423025791)39:0.0371073181,(Alveolata_Dinophyta_Dinophyceae_Peridiniales_Heterocapsaceae_Heterocapsa_rotundata_SCCAPK-0483:0.0942605396,Alveolata_Dinophyta_Dinophyceae_Gonyaulacales_Gonyaulacaceae_Alexandrium_tamarense_CCMP1771:0.0545304047)33:0.0199068786)96:0.0715598159,Alveolata_Dinophyta_Dinophyceae_Noctilucales_Noctilucaceae_Noctiluca_scintillans_N_A:0.3157956965)96:0.1235570765,(Alveolata_Dinophyta_Dinophyceae_Syndiniales_Amoebophryaceae_Amoebophrya_sp_js026:0.0000028540,Alveolata_Dinophyta_Dinophyceae_Syndiniales_Amoebophryaceae_Amoebophrya_sp_Ameob2:0.0000028390)100:0.7794650660)28:0.0283781974,(((Alveolata_Apicomplexa_Coccidia_Eucoccidiorida_Sarcocystidae_Hammondia_hammondi_HHA1_v02:0.7212423086,Alveolata_Apicomplexa_Coccidia_Eucoccidiorida_Cryptosporidiidae_Cryptosporidium_muris_N_A:0.2268349822)97:0.1649241546,(Alveolata_Chrompodelida_N_A_N_A_N_A_Vitrella_brassicaformis_CCMP3155:0.0000021476,Alveolata_Chrompodelida_N_A_N_A_N_A_Vitrella_brassicaformis_Vbrassicaformis:0.0000021476)100:0.2296479667)87:0.0889864240,Alveolata_Perkinsozoa_N_A_Perkinsida_Perkinsidae_Perkinsus_marinus_N_A:0.3529471416)80:0.0931989343)32:0.0425333805,((Alveolata_Dinophyta_Dinophyceae_Oxyrrhinales_Oxyrrhinaceae_Oxyrrhis_marina_LB1974:0.0000025989,Alveolata_Dinophyta_Dinophyceae_Oxyrrhinales_Oxyrrhinaceae_Oxyrrhis_marina_CCMP1795:0.0000021476)87:0.0118175683,Alveolata_Dinophyta_Dinophyceae_Oxyrrhinales_Oxyrrhinaceae_Oxyrrhis_marina_js006:0.0000022984)100:0.4026004273)97:0.2849014742,((Alveolata_Ciliophora_Colpodea_Cyrtolophosidida_Platyophryidae_Platyophrya_macrostoma_WH:0.4869225095,Alveolata_Ciliophora_Oligohymenophorea_Hymenostomatida_Tetrahymenidae_Tetrahymena_thermophila_N_A:0.3860631310)87:0.2298333288,(Alveolata_Ciliophora_Heterotrichea_Heterotrichida_Climacostomidae_Climacostomum_virens_StockW-24:0.5352349608,Alveolata_Ciliophora_Spirotrichea_Sporadotrichida_Oxytrichidae_Oxytricha_trifallax_oxytricha_asm_v1.1:1.0089030221)47:0.0716048571)62:0.1507956899)59:0.0822764923,Amoebozoa_Discosea_Flabellinia_N_A_N_A_Cunea_sp_BSH-02190019_may:0.4271651195)39:0.0156594413,Amoebozoa_Discosea_Flabellinia_N_A_Vexilliferidae_Vexillifera_sp_DIVA3564_2:0.3602970918)67:0.0499662235)93:0.0745543249,Opisthokonta-Metazoa_Porifera_Demospongiae_Haplosclerida_Niphatidae_Amphimedon_queenslandica_Aqu1:0.3499971033)43:0.0255864180,((Opisthokonta-Metazoa_Chordata_Aves_Anseriformes_Anatidae_Anas_platyrhynchos_BGI_duck_1.0:0.0000022225,Opisthokonta-Metazoa_Chordata_Aves_Galliformes_Phasianidae_Gallus_gallus_Gallus_gallus-5.0:0.0000022779)100:0.0812025530,(Opisthokonta-Metazoa_Chordata_Mammalia_Primates_Hominidae_Homo_sapiens_N_A:0.0000020797,Opisthokonta-Metazoa_Chordata_Mammalia_Rodentia_Muridae_Mus_musculus_N_A:0.0351916041)100:0.1926602344)100:0.2246044737)54:0.0336910313)14:0.0033098454,Opisthokonta-Metazoa_Annelida_Polychaeta_Capitellida_Capitellidae_Capitella_teleta_GCA_000328365.1:0.3191441248)54:0.0917864708,Opisthokonta-Metazoa_Mollusca_Cephalopoda_Octopoda_Octopodidae_Octopus_bimaculoides_PRJNA270931:0.5887841183);
(Stramenopila-Ochrophyta_Pinguiophyceae_N_A_Pinguiochrysidales_Pinguiochrysidaceae_Phaeomonas_parva_CCMP2877:0.2483541415,(((((((((((((Excavata-Discoba_Euglenozoa_N_A_Kinetoplastida_Bodonidae_Bodo_saltans_N_A:0.3817761988,(Excavata-Discoba_Euglenozoa_N_A_Kinetoplastida_Trypanosomatidae_Leptomonas_pyrrhocoris_ASM129339v1:0.4643230662,Excavata-Discoba_Euglenozoa_N_A_Kinetoplastida_Trypanosomatidae_Trypanosoma_rangeli_T_rangeli_SC58v1:0.3824859491)100:0.3809800060)99:0.4094996111,Excavata-Discoba_Euglenozoa_N_A_Kinetoplastida_Bodonidae_Neobodo_designis_CCAP1951_1:1.0953637128)100:0.6502339412,(Excavata-Discoba_Euglenozoa_N_A_Eutreptiales_N_A_Eutreptiella_gymnastica_CCMP1594:0.1385182284,Excavata-Discoba_Euglenozoa_N_A_Eutreptiales_N_A_Eutreptiella_gymnastica_NIES-381:0.2115358510)100:0.6792905923)43:0.0897492508,(((((((Archaeplastida-Rhodophyta_Rhodophyta_Porphyridiophyceae_Porphyridiales_Porphyridiaceae_Porphyridium_purpureum_N_A:0.3377335025,Archaeplastida-Rhodophyta_Rhodophyta_Porphyridiophyceae_Porphyridiales_Porphyridiaceae_Erythrolobus_australicus_CCMP3124:0.3795230897)100:0.3114747223,Archaeplastida-Rhodophyta_Rhodophyta_Compsopogonophyceae_Compsopogonales_Compsopogonaceae_Compsopogon_caeruleus_SAG36.94:0.4639354167)66:0.0809384955,(Archaeplastida-Rhodophyta_Rhodophyta_Florideophyceae_Gigartinales_Gigartinaceae_Chondrus_crispus_N_A:0.5104667352,Archaeplastida-Rhodophyta_Rhodophyta_Stylonematophyceae_Stylonematales_Stylonemataceae_Rhodosorus_marinus_CCMP769:0.8537715181)61:0.1865833971)28:0.0014340189,(Archaeplastida-Rhodophyta_Rhodophyta_Rhodellophyceae_Rhodellales_Rhodellaceae_Rhodella_violacea_CCMP736:1.0183486933,Archaeplastida-Rhodophyta_Rhodophyta_Bangiophyceae_Bangiales_Bangiaceae_Porphyra_umbilicalis_N_A:0.5620618674)57:0.1529630646)53:0.0875381666,Archaeplastida-Rhodophyta_Rhodophyta_Cyanidiophyceae_Cyanidiales_Cyanidiaceae_Galdieria_sulphuraria_N_A:1.1245132111)89:0.1428800355,Rhodophyta-sister_N_A_N_A_N_A_N_A_N_A_N_A_Colp29:0.6171402009)70:0.0751000504,Archaeplastida-Rhodophyta_Rhodophyta_Cyanidiophyceae_Cyanidiales_Cyanidiaceae_Cyanidioschyzon_merolae_N_A:1.4221263910)28:0.0382484305)24:0.0214172670,(((((((Archaeplastida-Viridiplantae_Chlorophyta_Mamiellophyceae_Mamiellales_Bathycoccaceae_Ostreococcus_mediterraneus_clade-D-RCC2593:0.0034541520,(((Archaeplastida-Viridiplantae_Chlorophyta_Mamiellophyceae_Mamiellales_Bathycoccaceae_Ostreococcus_mediterraneus_clade-D-RCC2572:0.0000023104,(Archaeplastida-Viridiplantae_Chlorophyta_Mamiellophyceae_Mamiellales_Bathycoccaceae_Ostreococcus_mediterraneus_clade-D-RCC1107:0.0000023104,Archaeplastida-Viridiplantae_Chlorophyta_Mamiellophyceae_Mamiellales_Bathycoccaceae_Ostreococcus_mediterraneus_clade-D-RCC1621:0.0000023125)53:0.0000023125)98:0.0000023125,Archaeplastida-Viridiplantae_Chlorophyta_Mamiellophyceae_Mamiellales_Bathycoccaceae_Ostreococcus_mediterraneus_clade-D-RCC2596:0.0000023104)72:0.0000023125,Archaeplastida-Viridiplantae_Chlorophyta_Mamiellophyceae_Mamiellales_Bathycoccaceae_Ostreococcus_mediterraneus_clade-D-RCC2573:0.0000023104)97:0.0000023125)100:0.7083493195,Archaeplastida-Viridiplantae_Chlorophyta_Mamiellophyceae_Mamiellales_Mamiellaceae_Mantoniella_sp_CCMP1436:0.4651097371)99:0.2974439985,(Archaeplastida-Viridiplantae_Chlorophyta_Nephroselmidophyceae_N_A_N_A_Nephroselmis_pyriformis_CCMP717:0.3171748828,(Archaeplastida-Viridiplantae_Chlorophyta_N_A_N_A_Pycnococcaceae_Pycnococcus_sp_CCMP1998:0.0000029717,Archaeplastida-Viridiplantae_Chlorophyta_N_A_N_A_N_A_N_A_N_A_RCC1871:0.0107307448)100:1.2566692040)87:0.1333758700)79:0.1074807752,((Archaeplastida-Viridiplantae_Chlorophyta_Chlorodendrophyceae_Chlorodendrales_Chlorodendraceae_Tetraselmis_astigmatica_CCMP880:0.5220121829,Archaeplastida-Viridiplantae_Chlorophyta_Chlorophyceae_Chlamydomonadales_Volvocaceae_Volvox_carteri_N_A:0.2477027523)85:0.0625136242,Archaeplastida-Viridiplantae_Chlorophyta_Trebouxiophyceae_N_A_Coccomyxaceae_Coccomyxa_sp_N_A:0.2994262273)99:0.1726269164)99:0.1342371905,(((Archaeplastida-Viridiplantae_Streptophyta_Bryopsida_Funariales_Funariaceae_Physcomitrella_patens_N_A:0.2231475630,((((((Archaeplastida-Viridiplantae_Streptophyta_N_A_Vitales_Vitaceae_Vitis_vinifera_IGGP_12x:0.0000023104,Archaeplastida-Viridiplantae_Streptophyta_N_A_Vitales_Vitaceae_Vitis_vinifera_N_A:0.0000023104)100:0.0971207657,Archaeplastida-Viridiplantae_Streptophyta_N_A_Brassicales_Brassicaceae_Arabidopsis_thaliana_TAIR10:0.1771442808)69:0.0464789486,(Archaeplastida-Viridiplantae_Streptophyta_Liliopsida_Poales_Poaceae_Zea_mays_N_A:0.0000023104,Archaeplastida-Viridiplantae_Streptophyta_Liliopsida_Poales_Poaceae_Zea_mays_AGPv4:0.0000027720)100:0.2844838743)93:0.0575344705,Archaeplastida-Viridiplantae_Streptophyta_N_A_Amborellales_Amborellaceae_Amborella_trichopoda_AMTR1.0:0.1115956051)85:0.0587048507,Archaeplastida-Viridiplantae_Streptophyta_N_A_Pinales_Pinaceae_Pinus_taeda_js021:0.1280612196)100:0.1180733383,Archaeplastida-Viridiplantae_Streptophyta_N_A_Polypodiales_Dennstaedtiaceae_Pteridium_aquilinum_js023:0.3379524700)90:0.0521190380)95:0.0932485201,Archaeplastida-Viridiplantae_Streptophyta_Coleochaetophyceae_Coleochaetales_Coleochaetaceae_Coleochaete_scutata_js012:0.4431060754)90:0.0919396809,(Archaeplastida-Viridiplantae_Streptophyta_Klebsormidiophyceae_Klebsormidiales_Klebsormidiaceae_Klebsormidium_subtile_js015:0.1271797695,Archaeplastida-Viridiplantae_Streptophyta_Mesostigmatophyceae_Mesostigmatales_Mesostigmataceae_Mesostigma_viride_js017:0.3726756571)60:0.0725847374)67:0.0607172438)100:0.3071295327,((((Cryptista_Cryptophyta_Cryptophyta_N_A_N_A_Cryptophyceae_sp_N_A:0.0000023104,Cryptista_Cryptophyta_Cryptophyta_N_A_N_A_Cryptophyceae_sp_CCMP2293:0.0000023104)100:0.3214309588,((Cryptista_Cryptophyta_Cryptophyta_Pyrenomonadales_Geminigeraceae_Geminigera_sp_js004:0.0000023104,Cryptista_Cryptophyta_Cryptophyta_Pyrenomonadales_Geminigeraceae_Geminigera_cryophila_CCMP2564:0.0000024253)100:0.2686895096,Cryptista_Cryptophyta_Cryptophyta_Pyrenomonadales_Geminigeraceae_Guillardia_theta_N_A:0.1690160487)85:0.0641363562)84:0.0657408688,(Cryptista_Cryptophyta_Cryptophyta_Cryptomonadales_Cryptomonadaceae_Cryptomonas_curvata_CCAP979_52:0.3109580170,Cryptista_Cryptophyta_Cryptophyta_Pyrenomonadales_Chroomonadaceae_Chroomonas_mesostigmatica_CCMP1168:0.3243984801)50:0.0365796550)100:0.2749040721,Cryptista_Cryptophyta_Cryptophyta_Cryptomonadales_Goniomonadaceae_Goniomonas_pacifica_CCMP1869:0.7528471225)81:0.0895709280)35:0.0215251371,(((Haptista_Haptophyta_N_A_Phaeocystales_Phaeocystaceae_Phaeocystis_sp_CCMP2710:0.5496054048,((Haptista_Haptophyta_N_A_Coccolithales_Coccolithaceae_Coccolithus_pelagicus_PLY182g:0.4063904115,((Haptista_Haptophyta_N_A_Isochrysidales_Noelaerhabdaceae_Emiliania_huxleyi_379:0.0000000000,Haptista_Haptophyta_N_A_Isochrysidales_Noelaerhabdaceae_Emiliania_huxleyi_PLYM219:0.0000000000):0.0000023104,Haptista_Haptophyta_N_A_Isochrysidales_Noelaerhabdaceae_Emiliania_huxleyi_374:0.0000023104)100:0.7477526744)64:0.0823809717,Haptista_Haptophyta_N_A_Prymnesiales_Prymnesiaceae_Prymnesium_parvum_Texoma1:0.4361233435)31:0.0508389357)100:0.4109722766,(Haptista_Centrohelida_N_A_N_A_Acanthocystidae_Raineriophrys_erinaceoides_N_A:0.3298782997,((Haptista_Centrohelida_N_A_N_A_Acanthocystidae_Acanthocystis_sp_N_A:0.2832469710,Haptista_Centrohelida_N_A_N_A_Raphidiophryidae_Raphidiophrys_heterophryoidea_N_A:0.2923351610)77:0.0616660850,Haptista_Centrohelida_N_A_N_A_Acanthocystidae_Choanocystis_sp_N_A:0.4637196596)42:0.0269896785)100:0.3135211933)28:0.0154858672,((((Haptista_Haptophyta_N_A_Pavlovales_Pavlovaceae_N_A_N_A_CCMP2436:0.0000023104,Haptista_Haptophyta_N_A_Pavlovales_Pavlovaceae_Pavlovales_sp_N_A:0.0000023104)100:1.1381215540,Archaeplastida-Glaucophyta_Glaucophyta_Glaucocystophyceae_Gloeochaetales_Gloeochaetaceae_Gloeochaete_wittrockiana_SAG46.84:0.3699030269)40:0.0725465369,(Archaeplastida-Glaucophyta_Glaucophyta_Glaucocystophyceae_N_A_Cyanophoraceae_Cyanophora_paradoxa_N_A:0.3412032542,Cryptista_Palpitia_N_A_N_A_N_A_Palpitomonas_bilix_NIES-2562:1.3843530957)24:0.0000027820)34:0.0534078578,Excavata-Discoba_Euglenozoa_N_A_Kinetoplastida_N_A_Perkinsela_sp_ASM123584v1:1.8265897430)21:0.0177138653)33:0.0455402571)33:0.0172284689)34:0.0505137757,(Excavata-Discoba_Percolozoa_Heterolobosea_N_A_N_A_Percolomonas_cosmopolitus_WS:0.6042849769,Excavata-Discoba_Percolozoa_Heterolobosea_Schizopyrenida_Vahlkampfiidae_Naegleria_gruberi_N_A:0.7736140737)96:0.3096321472)10:0.0000020638,((((((((Alveolata_Dinophyta_Dinophyceae_Oxyrrhinales_Oxyrrhinaceae_Oxyrrhis_marina_LB1974:0.4139794662,(Alveolata_Perkinsozoa_N_A_Perkinsida_Perkinsidae_Perkinsus_marinus_N_A:0.7465820443,Alveolata_Dinophyta_Dinophyceae_Syndiniales_Amoebophryaceae_Amoebophrya_sp_Ameob2:0.9987928437)46:0.1224624617)55:0.1113899164,((Alveolata_Dinophyta_Dinophyceae_Peridiniales_Heterocapsaceae_Heterocapsa_rotundata_SCCAPK-0483:0.1084329635,Alveolata_Dinophyta_Dinophyceae_Gonyaulacales_Ceratiaceae_Neoceratium_fusus_PA161109:0.2045106692)48:0.0131006491,(Alveolata_Dinophyta_Dinophyceae_Gonyaulacales_Gonyaulacaceae_Alexandrium_tamarense_CCMP1771:0.1550685224,(Alveolata_Dinophyta_Dinophyceae_Suessiales_Symbiodiniaceae_Symbiodinium_sp_C1:0.2151559794,(Alveolata_Dinophyta_Dinophyceae_Peridiniales_Crypthecodiniaceae_Crypthecodinium_cohnii_Seligo:0.1886617143,(Alveolata_Dinophyta_Dinophyceae_Gymnodiniales_Gymnodiniaceae_Amphidinium_massartii_CS-259:0.1655339410,Alveolata_Dinophyta_Dinophyceae_Noctilucales_Noctilucaceae_Noctiluca_scintillans_N_A:0.1699068107)89:0.0678126796)57:0.0242406116)36:0.0102548645)64:0.0325541848)100:0.3173157320)73:0.1480009714,(Alveolata_Chrompodelida_N_A_N_A_N_A_Vitrella_brassicaformis_CCMP3155:0.0000023104,Alveolata_Chrompodelida_N_A_N_A_N_A_Vitrella_brassicaformis_Vbrassicaformis:0.0000023104)100:0.6983795751)70:0.1302000396,(Alveolata_Apicomplexa_Coccidia_Eucoccidiorida_Sarcocystidae_Hammondia_hammondi_HHA1_v02:1.0948254204,Alveolata_Apicomplexa_Coccidia_Eucoccidiorida_Cryptosporidiidae_Cryptosporidium_muris_N_A:1.9951631953)82:0.2652228085)99:0.4017206646,Amoebozoa_Discosea_Flabellinia_N_A_Vexilliferidae_Vexillifera_sp_DIVA3564_2:0.5783325785)37:0.0383749683,(Alveolata_Ciliophora_Heterotrichea_Heterotrichida_Climacostomidae_Climacostomum_virens_StockW-24:1.8375824865,(Alveolata_Ciliophora_Spirotrichea_Sporadotrichida_Oxytrichidae_Oxytricha_trifallax_oxytricha_asm_v1.1:1.8471790403,(Alveolata_Ciliophora_Oligohymenophorea_Hymenostomatida_Tetrahymenidae_Tetrahymena_thermophila_N_A:0.8618005455,Alveolata_Ciliophora_Colpodea_Cyrtolophosidida_Platyophryidae_Platyophrya_macrostoma_WH:0.9567813542)92:0.4196725057)61:0.1630412955)16:0.1000148439)12:0.0000028743,((Stramenopila-Ochrophyta_Bolidophyceae_N_A_N_A_N_A_Bolidomonas_pacifica_RCC208:0.0000023240,Stramenopila-Ochrophyta_Bolidophyceae_N_A_N_A_N_A_Bolidomonas_sp_RCC2347:0.0000022837)100:1.6646245590,Apusomonadida_N_A_N_A_N_A_Apusomonadidae_Thecamonas_trahens_N_A:0.9245699415)79:0.2110793397)29:0.0384954023,Breviatea_N_A_N_A_N_A_N_A_Pygsuia_biforma_N_A:0.7906690486)35:0.0276536870)39:0.0355414521,((Amoebozoa_Evosea_Variosea_N_A_Echinamoebidae_Filamoeba_nolandi_NC-AS-23-1:0.4041696718,(Amoebozoa_Evosea_Eumycetozoa_Dictyosteliida_N_A_Dictyostelium_lacteum_ASM160615v1:0.7442785562,Haptista-sister_N_A_N_A_N_A_N_A_Ancoracysta_twista_TD:0.3770760974)53:0.0460509713)56:0.0317739393,Apusozoa_Apusozoa_N_A_N_A_N_A_Nutomonas_longa_SRR1617398:0.8082952175)43:0.0370287866)48:0.0321506399,((((((Rhizaria_Retaria-Foraminifera_N_A_N_A_Reticulomyxidae_Reticulomyxa_filosa_N_A:0.6925095811,Rhizaria_Retaria-Radiolaria_Acantharea_Symphyacanthida_Astrolithidae_Astrolonche_serrata_N_A:0.7505400212)48:0.0061590456,(Rhizaria_Phytorhiza_N_A_N_A_Plasmodiophoridae_Plasmodiophora_brassicae_pbe3.h15:0.8477964606,(Opisthokonta-Choanoflagellatea_N_A_N_A_Choanoflagellida_Salpingoecidae_Salpingoeca_sp_N_A:0.0000023104,Opisthokonta-Choanoflagellatea_N_A_N_A_Choanoflagellida_Salpingoecidae_Salpingoeca_rosetta_Proterospongia_sp_ATCC50818:0.0000023104)100:0.7951577028)84:0.1399635274)49:0.0340544789,Rhizaria_N_A_N_A_N_A_N_A_N_A_N_A_D1:0.6814258871)88:0.1082614082,(((((Opisthokonta-Metazoa_Arthropoda_Insecta_Diptera_Drosophilidae_Drosophila_melanogaster_BDGP6:0.2853764401,Opisthokonta-Metazoa_Arthropoda_Arachnida_Araneae_Eresidae_Stegodyphus_mimosarum_GCA_000611955.2:0.2175631047)49:0.0619745119,(Opisthokonta-Metazoa_Annelida_Polychaeta_Capitellida_Capitellidae_Capitella_teleta_GCA_000328365.1:0.2234924652,(Opisthokonta-Metazoa_Mollusca_Gastropoda_N_A_Lottiidae_Lottia_gigantea_N_A:0.1958583691,Opisthokonta-Metazoa_Mollusca_Cephalopoda_Octopoda_Octopodidae_Octopus_bimaculoides_PRJNA270931:0.2668566673)91:0.0811377473)44:0.0466113857)28:0.0149258688,((((Opisthokonta-Metazoa_Chordata_Aves_Anseriformes_Anatidae_Anas_platyrhynchos_BGI_duck_1.0:0.0040739563,(Opisthokonta-Metazoa_Chordata_Aves_Galliformes_Phasianidae_Gallus_gallus_Gallus_gallus-5.0:0.0000023104,Opisthokonta-Metazoa_Chordata_Aves_Galliformes_Phasianidae_Gallus_gallus_N_A:0.0000023104)97:0.0041167548)99:0.0327522574,(Opisthokonta-Metazoa_Chordata_Mammalia_Rodentia_Muridae_Mus_musculus_N_A:0.0119481011,Opisthokonta-Metazoa_Chordata_Mammalia_Primates_Hominidae_Homo_sapiens_N_A:0.0206811681)88:0.0098185709)100:0.1603683836,(Opisthokonta-Metazoa_Chordata_Ascidiacea_Enterogona_Cionidae_Ciona_intestinalis_N_A:0.0000023104,Opisthokonta-Metazoa_Chordata_Ascidiacea_Enterogona_Cionidae_Ciona_intestinalis_KH:0.0000023104)100:0.3756773563)96:0.0899560050,(Opisthokonta-Metazoa_Echinodermata_Echinoidea_Echinoida_Strongylocentrotidae_Strongylocentrotus_purpuratus_GCA_000002235.2:0.2117471798,Opisthokonta-Metazoa_Cnidaria_Anthozoa_Actiniaria_Edwardsiidae_Nematostella_vectensis_N_A:0.3210650315)50:0.0494066168)30:0.0187405881)77:0.0754489238,Opisthokonta-Metazoa_Porifera_Demospongiae_Haplosclerida_Niphatidae_Amphimedon_queenslandica_Aqu1:0.4232624437)93:0.1117823772,((Amoebozoa_Discosea_N_A_N_A_N_A_Stereomyxa_ramosa_Chinc5:0.7310711590,Opisthokonta-Ichthyosporea_N_A_Ichthyosporea_Ichthyophonida_Amoebidiaceae_Amoebidium_parasiticum_SRR545192:0.3272780732)30:0.0000029063,(Opisthokonta-Filasterea_N_A_Ichthyosporea_N_A_N_A_Capsaspora_owczarzaki_N_A:0.0000029208,Opisthokonta-Filasterea_N_A_Ichthyosporea_N_A_N_A_Capsaspora_owczarzaki_C_owczarzaki_V2:0.0000020532)100:0.4004005124)68:0.0461744855)68:0.0545440434)46:0.0131882538,Opisthokonta-Discicristoidea_N_A_N_A_N_A_Nucleariidae_Nuclearia_sp_SRR1617645:0.5611742359)69:0.0414154344,(((((Opisthokonta-Fungi_Ascomycota_Schizosaccharomycetes_Schizosaccharomycetales_Schizosaccharomycetaceae_Schizosaccharomyces_pombe_N_A:0.0000023104,Opisthokonta-Fungi_Ascomycota_Schizosaccharomycetes_Schizosaccharomycetales_Schizosaccharomycetaceae_Schizosaccharomyces_pombe_ASM294v2:0.0000023104)100:0.7294393374,Opisthokonta-Fungi_Ascomycota_Sordariomycetes_Sordariales_Sordariaceae_Neurospora_crassa_N_A:1.2664547569)86:0.1231485120,(Opisthokonta-Fungi_Basidiomycota_Tremellomycetes_Tremellales_Cryptococcaceae_Cryptococcus_neoformans_N_A:0.3821395654,Opisthokonta-Fungi_Basidiomycota_Ustilaginomycetes_Ustilaginales_Ustilaginaceae_Ustilago_maydis_N_A:0.4206121177)100:0.4241385627)99:0.1831600504,Opisthokonta-Fungi_Blastocladiomycota_Blastocladiomycetes_Blastocladiales_Blastocladiaceae_Allomyces_macrogynus_A_macrogynus_V3:0.4221659205)36:0.0086468754,(Opisthokonta-Fungi_Chytridiomycota_Monoblepharidomycetes_Monoblepharidales_Gonapodyaceae_Gonapodya_prolifera_Ganpr1:0.6870556381,Opisthokonta-Fungi_Chytridiomycota_Chytridiomycetes_Spizellomycetales_Spizellomycetaceae_Spizellomyces_punctatus_S_punctatus_V1:0.3074430099)75:0.0909360572)99:0.1680484221)63:0.0461112563)82:0.1121803409,Stramenopila-Sagenista_Labyrinthista_Labyrinthulomycetes_N_A_Thraustochytriaceae_Aplanochytrium_kerguelense_N_A:0.7347018666)93:0.1096600048,(Stramenopila-Ochrophyta_N_A_Chrysophyceae_Chromulinales_Paraphysomonadaceae_Paraphysomonas_bandaiensis_js007:0.8040062947,Stramenopila-Ochrophyta_Phaeophyceae_N_A_Ectocarpales_Ectocarpaceae_Ectocarpus_siliculosus_N_A:0.4060989978)69:0.0829204778)49:0.0416145404,((((Stramenopila-Ochrophyta_Bacillariophyta_Bacillariophyceae_Bacillariales_Bacillariaceae_Fragilariopsis_cylindrus_N_A:0.4275759989,((Stramenopila-Ochrophyta_Bacillariophyta_Fragilariophyceae_Fragilariales_Fragilariaceae_Asterionellopsis_glacialis_CCMP134:0.0213356350,Stramenopila-Ochrophyta_Bacillariophyta_Fragilariophyceae_Fragilariales_Fragilariaceae_Asterionellopsis_glacialis_N_A:0.0218099211)79:0.0154374598,Stramenopila-Ochrophyta_Bacillariophyta_Fragilariophyceae_Fragilariales_Fragilariaceae_Asterionellopsis_glacialis_CCMP1581:0.0420948072)100:0.1393280958)95:0.0920515394,(Stramenopila-Ochrophyta_Bacillariophyta_Coscinodiscophyceae_Thalassiosirales_Thalassiosiraceae_Thalassiosira_rotula_CCMP3096:0.0000023104,Stramenopila-Ochrophyta_Bacillariophyta_Coscinodiscophyceae_Thalassiosirales_Thalassiosiraceae_Thalassiosira_rotula_GSO102:0.0000023104)100:0.3234297605)99:0.1838844774,Stramenopila-Ochrophyta_Bacillariophyta_Coscinodiscophyceae_Corethrales_Corethraceae_Corethron_pennatum_L29A3:1.1499074634)81:0.1015899193,Stramenopila-Ochrophyta_N_A_Dictyochophyceae_Dictyochales_N_A_Dictyocha_speculum_CCMP1381:0.6153856267)88:0.1164046485)70:0.0565119684,Stramenopila-Oomycota_N_A_Oomycetes_Saprolegniales_Saprolegniaceae_Saprolegnia_diclina_Sap_diclina_VS20_V1:0.4671142263)100:0.5129357926,Stramenopila-Ochrophyta_Pinguiophyceae_N_A_Pinguiochrysidales_Pinguiochrysidaceae_Pinguiococcus_pyrenoidosus_CCMP2078:0.2692878843);
(Opisthokonta-Metazoa_Echinodermata_Echinoidea_Echinoida_Strongylocentrotidae_Strongylocentrotus_purpuratus_GCA_000002235.2:0.1985306508,((((((((Haptista-sister_N_A_N_A_N_A_N_A_Ancoracysta_twista_TD:0.3746429029,((((Archaeplastida-Rhodophyta_Rhodophyta_Bangiophyceae_Bangiales_Bangiaceae_Porphyra_umbilicalis_N_A:0.0000025429,Archaeplastida-Rhodophyta_Rhodophyta_Bangiophyceae_Bangiales_Bangiaceae_Porphyra_umbilicalis_4086291:0.0000024115)100:0.0317038675,((Archaeplastida-Rhodophyta_Rhodophyta_Florideophyceae_Gigartinales_Gigartinaceae_Chondrus_crispus_N_A:0.0832091250,((Archaeplastida-Rhodophyta_Rhodophyta_Stylonematophyceae_Stylonematales_Stylonemataceae_Rhodosorus_marinus_UTEXLB2760:0.0369345703,Archaeplastida-Rhodophyta_Rhodophyta_Stylonematophyceae_Stylonematales_Stylonemataceae_Rhodosorus_marinus_CCMP769:0.0000021489)72:0.0852185183,Archaeplastida-Rhodophyta_Rhodophyta_Rhodellophyceae_Rhodellales_Rhodellaceae_Rhodella_violacea_CCMP736:0.4384694091)44:0.0266976892)33:0.0000024912,(Archaeplastida-Rhodophyta_Rhodophyta_Porphyridiophyceae_Porphyridiales_Porphyridiaceae_Erythrolobus_australicus_CCMP3124:0.0415805840,Archaeplastida-Rhodophyta_Rhodophyta_Porphyridiophyceae_Porphyridiales_Porphyridiaceae_Porphyridium_purpureum_N_A:0.0882068897)96:0.1604435357)61:0.0378049957)86:0.2141067974,Amoebozoa_Discosea_N_A_N_A_N_A_Stereomyxa_ramosa_Chinc5:0.1183749567)47:0.0539338629,((((Archaeplastida-Viridiplantae_Chlorophyta_Chlorodendrophyceae_Chlorodendrales_Chlorodendraceae_Tetraselmis_astigmatica_CCMP880:0.5641147160,(Archaeplastida-Viridiplantae_Chlorophyta_N_A_N_A_N_A_N_A_N_A_RCC1871:0.7881235049,Archaeplastida-Viridiplantae_Chlorophyta_Chlorophyceae_Chlamydomonadales_Volvocaceae_Volvox_carteri_N_A:0.6390843357)46:0.0125087637)79:0.2606467522,(((((((Archaeplastida-Viridiplantae_Chlorophyta_Mamiellophyceae_Mamiellales_Bathycoccaceae_Ostreococcus_mediterraneus_clade-D-RCC1621:0.0000000000,Archaeplastida-Viridiplantae_Chlorophyta_Mamiellophyceae_Mamiellales_Bathycoccaceae_Ostreococcus_mediterraneus_clade-D-RCC2593:0.0000000000):0.0000000000,Archaeplastida-Viridiplantae_Chlorophyta_Mamiellophyceae_Mamiellales_Bathycoccaceae_Ostreococcus_mediterraneus_clade-D-RCC1107:0.0000000000):0.0000000000,Archaeplastida-Viridiplantae_Chlorophyta_Mamiellophyceae_Mamiellales_Bathycoccaceae_Ostreococcus_mediterraneus_clade-D-RCC2573:0.0000000000):0.0000024115,Archaeplastida-Viridiplantae_Chlorophyta_Mamiellophyceae_Mamiellales_Bathycoccaceae_Ostreococcus_mediterraneus_clade-D-RCC2572:0.0000024115)100:0.2873032242,Archaeplastida-Viridiplantae_Chlorophyta_Mamiellophyceae_Mamiellales_Mamiellaceae_Mantoniella_sp_CCMP1436:0.0740349731)100:0.4464225769,(Archaeplastida-Viridiplantae_Chlorophyta_N_A_Prasinococcales_N_A_Prasinoderma_singulare_RCC927:0.3842014147,Archaeplastida-Viridiplantae_Chlorophyta_N_A_Pyramimonadales_N_A_Pyramimonas_parkeae_CCMP726:0.3507069437)47:0.0689311263)65:0.0612928982,Archaeplastida-Viridiplantae_Chlorophyta_Trebouxiophyceae_N_A_Coccomyxaceae_Coccomyxa_sp_N_A:0.3238716380)53:0.0701894579)58:0.0737266439,((Archaeplastida-Viridiplantae_Streptophyta_N_A_Brassicales_Brassicaceae_Arabidopsis_thaliana_TAIR10:0.0813450236,Archaeplastida-Viridiplantae_Streptophyta_Bryopsida_Funariales_Funariaceae_Physcomitrella_patens_N_A:0.1774397863)65:0.0564438841,(((Archaeplastida-Viridiplantae_Streptophyta_Liliopsida_Poales_Poaceae_Zea_mays_AGPv4:0.0187935234,Archaeplastida-Viridiplantae_Streptophyta_Liliopsida_Poales_Poaceae_Zea_mays_N_A:0.0533293561)93:0.0789497787,(Archaeplastida-Viridiplantae_Streptophyta_N_A_Amborellales_Amborellaceae_Amborella_trichopoda_AMTR1.0:0.1045919499,Archaeplastida-Viridiplantae_Streptophyta_N_A_Vitales_Vitaceae_Vitis_vinifera_N_A:0.0177036145)59:0.0325627632)48:0.0185350409,Archaeplastida-Viridiplantae_Streptophyta_N_A_Vitales_Vitaceae_Vitis_vinifera_IGGP_12x:0.0562443990)51:0.0180851874)92:0.1037564959)68:0.0883954731,(Cryptista_Katablepharida_Katablepharidophyta_N_A_N_A_Roombia_truncata_N_A:0.1662393175,((Archaeplastida-Glaucophyta_Glaucophyta_Glaucocystophyceae_N_A_N_A_Cyanoptyche_gloeocystis_SAG4.97:0.2980366286,Archaeplastida-Glaucophyta_Glaucophyta_Glaucocystophyceae_Gloeochaetales_Gloeochaetaceae_Gloeochaete_wittrockiana_SAG46.84:0.1760261243)90:0.1713318300,Archaeplastida-Glaucophyta_Glaucophyta_Glaucocystophyceae_N_A_Cyanophoraceae_Cyanophora_paradoxa_N_A:0.1711394362)87:0.1271846341)47:0.0229914071)74:0.1001299806)36:0.0113867174)48:0.1577559523,(((Cryptista_Cryptophyta_Cryptophyta_Cryptomonadales_Goniomonadaceae_Goniomonas_pacifica_CCMP1869:0.5779484441,((((Cryptista_Cryptophyta_Cryptophyta_N_A_N_A_Cryptophyceae_sp_N_A:0.0000024115,Cryptista_Cryptophyta_Cryptophyta_N_A_N_A_Cryptophyceae_sp_CCMP2293:0.0000024115)100:0.3470827659,(Cryptista_Cryptophyta_Cryptophyta_Pyrenomonadales_Chroomonadaceae_Chroomonas_mesostigmatica_CCMP1168:0.1582254324,Cryptista_Cryptophyta_Cryptophyta_Cryptomonadales_Cryptomonadaceae_Cryptomonas_curvata_CCAP979_52:0.0326577695)51:0.0476309877)54:0.0288167977,Cryptista_Cryptophyta_Cryptophyta_Pyrenomonadales_Geminigeraceae_Guillardia_theta_N_A:0.0324739747)78:0.0813373655,(Cryptista_Cryptophyta_Cryptophyta_Pyrenomonadales_Geminigeraceae_Geminigera_cryophila_CCMP2564:0.0000024115,Cryptista_Cryptophyta_Cryptophyta_Pyrenomonadales_Geminigeraceae_Geminigera_sp_js004:0.0000024115)100:0.1505645877)100:0.6532842377)40:0.0840946814,(((Archaeplastida-Rhodophyta_Rhodophyta_Cyanidiophyceae_Cyanidiales_Cyanidiaceae_Galdieria_sulphuraria_N_A:0.7528489273,Cryptista_Palpitia_N_A_N_A_N_A_Palpitomonas_bilix_NIES-2562:0.9209207674)58:0.0393726744,Apusomonadida_N_A_N_A_N_A_Apusomonadidae_Thecamonas_trahens_N_A:1.3119653330)41:0.0969043610,Alveolata_Ciliophora_Spirotrichea_Sporadotrichida_Oxytrichidae_Oxytricha_trifallax_oxytricha_asm_v1.1:1.5127522435)24:0.0000023006)63:0.0852323451,((((((Opisthokonta-Fungi_Chytridiomycota_Monoblepharidomycetes_Monoblepharidales_Gonapodyaceae_Gonapodya_prolifera_Ganpr1:0.3705900259,((Opisthokonta-Discicristoidea_N_A_N_A_N_A_Nucleariidae_Nuclearia_sp_SRR1617645:0.4656114921,Opisthokonta-Fungi_Ascomycota_Sordariomycetes_Sordariales_Sordariaceae_Neurospora_crassa_N_A:1.0243500597)85:0.2698428965,Opisthokonta-Fungi_Blastocladiomycota_Blastocladiomycetes_Blastocladiales_Blastocladiaceae_Allomyces_macrogynus_A_macrogynus_V3:0.1491478664)48:0.0598104320)62:0.0962810166,(Opisthokonta-Fungi_Basidiomycota_Ustilaginomycetes_Ustilaginales_Ustilaginaceae_Ustilago_maydis_N_A:0.3562781293,Opisthokonta-Fungi_Basidiomycota_Tremellomycetes_Tremellales_Cryptococcaceae_Cryptococcus_neoformans_N_A:0.1365004057)92:0.3270757881)40:0.0306705736,(Opisthokonta-Fungi_Ascomycota_Schizosaccharomycetes_Schizosaccharomycetales_Schizosaccharomycetaceae_Schizosaccharomyces_pombe_ASM294v2:0.9641977841,Opisthokonta-Fungi_Chytridiomycota_Chytridiomycetes_Spizellomycetales_Spizellomycetaceae_Spizellomyces_punctatus_S_punctatus_V1:0.1492451383)51:0.0869197742)70:0.1286570205,(Alveolata_Apicomplexa_Coccidia_Eucoccidiorida_Cryptosporidiidae_Cryptosporidium_muris_N_A:1.7887717671,(Archaeplastida-Rhodophyta_Rhodophyta_Cyanidiophyceae_Cyanidiales_Cyanidiaceae_Cyanidioschyzon_merolae_N_A:0.6467451628,Rhizaria_N_A_N_A_N_A_N_A_N_A_N_A_D1:2.5167201435)72:0.2109834172)36:0.0614566251)57:0.0994809373,(Amoebozoa_Discosea_Flabellinia_N_A_N_A_Cunea_sp_BSH-02190019_may:0.7181104889,Amoebozoa_Discosea_Flabellinia_N_A_Vannellidae_Vannella_sp_DIVA3517_6_12:0.7496713321)67:0.0816766214)49:0.0569879729,(((((((((((Alveolata_Dinophyta_Dinophyceae_Suessiales_Symbiodiniaceae_Symbiodinium_sp_C15:0.0000020795,Alveolata_Dinophyta_Dinophyceae_Suessiales_Symbiodiniaceae_Symbiodinium_sp_C1:0.0000026578)100:0.1181411204,Alveolata_Dinophyta_Dinophyceae_Peridiniales_Heterocapsaceae_Heterocapsa_rotundata_SCCAPK-0483:0.0452657211)56:0.0153068688,Alveolata_Dinophyta_Dinophyceae_Peridiniales_Crypthecodiniaceae_Crypthecodinium_cohnii_Seligo:0.0000028931)90:0.0597756732,(Alveolata_Dinophyta_Dinophyceae_Noctilucales_Noctilucaceae_Noctiluca_scintillans_N_A:0.2288978340,(Alveolata_Dinophyta_Dinophyceae_Gymnodiniales_Gymnodiniaceae_Amphidinium_massartii_CS-259:0.0000020236,Alveolata_Dinophyta_Dinophyceae_Gonyaulacales_Gonyaulacaceae_Alexandrium_tamarense_CCMP1771:0.0631879014)65:0.0210757635)57:0.0192750736)75:0.0660346703,Alveolata_Dinophyta_Dinophyceae_Gonyaulacales_Ceratiaceae_Neoceratium_fusus_PA161109:0.0137624716)83:0.1032625677,(Alveolata_Dinophyta_Dinophyceae_Syndiniales_Amoebophryaceae_Amoebophrya_sp_Ameob2:0.0000024115,Alveolata_Dinophyta_Dinophyceae_Syndiniales_Amoebophryaceae_Amoebophrya_sp_js026:0.0000024115)100:0.4844163902)68:0.0509605949,(Alveolata_Dinophyta_Dinophyceae_Oxyrrhinales_Oxyrrhinaceae_Oxyrrhis_marina_LB1974:0.0225778257,Alveolata_Dinophyta_Dinophyceae_Oxyrrhinales_Oxyrrhinaceae_Oxyrrhis_marina_js006:0.0000028550)100:0.4686920843)62:0.0386499987,(Alveolata_Chrompodelida_N_A_N_A_N_A_Vitrella_brassicaformis_CCMP3155:0.0000024115,Alveolata_Chrompodelida_N_A_N_A_N_A_Vitrella_brassicaformis_Vbrassicaformis:0.0000021008)100:0.4208848869)16:0.0000026717,(((Alveolata_Ciliophora_Colpodea_Cyrtolophosidida_Platyophryidae_Platyophrya_macrostoma_WH:1.1759556156,Apusozoa_Apusozoa_N_A_N_A_N_A_Nutomonas_longa_SRR1617398:0.2930447985)84:0.1723484109,(Excavata-Discoba_Percolozoa_Heterolobosea_N_A_N_A_Percolomonas_cosmopolitus_WS:1.3575889993,Excavata-Discoba_Percolozoa_Heterolobosea_Schizopyrenida_Vahlkampfiidae_Naegleria_gruberi_N_A:0.4620803340)98:1.0625618740)74:0.2715838236,Alveolata_Apicomplexa_Coccidia_Eucoccidiorida_Sarcocystidae_Hammondia_hammondi_HHA1_v02:0.8426194722)18:0.0000022640)21:0.0000021308,Alveolata_Perkinsozoa_N_A_Perkinsida_Perkinsidae_Perkinsus_marinus_N_A:0.6869953189)56:0.2253946317,((((Excavata-Discoba_Euglenozoa_N_A_Kinetoplastida_Trypanosomatidae_Trypanosoma_rangeli_T_rangeli_SC58v1:0.1904025848,(Excavata-Discoba_Euglenozoa_N_A_Kinetoplastida_Bodonidae_Bodo_saltans_N_A:0.2166624179,Excavata-Discoba_Euglenozoa_N_A_Kinetoplastida_Trypanosomatidae_Leptomonas_pyrrhocoris_ASM129339v1:0.3496837594)43:0.0316708892)90:0.4832847496,Excavata-Discoba_Euglenozoa_N_A_Kinetoplastida_Bodonidae_Neobodo_designis_CCAP1951_1:0.4829149019)97:0.8587212587,(Excavata-Discoba_Euglenozoa_N_A_Kinetoplastida_N_A_Perkinsela_sp_ASM123584v1:0.7502936322,Excavata-Discoba_Euglenozoa_N_A_Eutreptiales_N_A_Eutreptiella_gymnastica_NIES-381:0.7841739359)51:0.0021271577)95:0.7686731216,Amoebozoa_Tubulinea_N_A_N_A_N_A_misidentifiedPessonella_sp_PRA-29:0.6454991743)64:0.2029849783)50:0.1066337175)54:0.1166819422)41:0.0502533941)18:0.0000027888,(((((((((Haptista_Haptophyta_N_A_Isochrysidales_Noelaerhabdaceae_Emiliania_huxleyi_PLYM219:0.0000000000,Haptista_Haptophyta_N_A_Isochrysidales_Noelaerhabdaceae_Emiliania_huxleyi_CCMP370:0.0000000000):0.0000000000,Haptista_Haptophyta_N_A_Isochrysidales_Noelaerhabdaceae_Emiliania_huxleyi_374:0.0000000000):0.0000024778,Haptista_Haptophyta_N_A_Isochrysidales_Noelaerhabdaceae_Emiliania_huxleyi_379:0.0000028995)100:0.1381988957,(Haptista_Haptophyta_N_A_Coccolithales_Calcidiscaceae_Calcidiscus_leptoporus_RCC1130:0.0200502784,Haptista_Haptophyta_N_A_Coccolithales_Coccolithaceae_Coccolithus_pelagicus_PLY182g:0.0201001363)97:0.0639143268)92:0.0870491792,Haptista_Haptophyta_N_A_Prymnesiales_Prymnesiaceae_Prymnesium_parvum_Texoma1:0.0442082824)94:0.0939710430,Haptista_Haptophyta_N_A_Phaeocystales_Phaeocystaceae_Phaeocystis_sp_CCMP2710:0.2067239927)89:0.1998464442,(((Haptista_Centrohelida_N_A_N_A_Raphidiophryidae_Raphidiophrys_heterophryoidea_N_A:0.3042486682,Haptista_Centrohelida_N_A_N_A_Acanthocystidae_Acanthocystis_sp_N_A:0.7008833337)96:0.2414444912,Haptista_Centrohelida_N_A_N_A_Acanthocystidae_Choanocystis_sp_N_A:0.2116320507)84:0.1682119484,Haptista_Centrohelida_N_A_N_A_Acanthocystidae_Raineriophrys_erinaceoides_N_A:0.1653232319)99:0.9266324699)42:0.0303120887,(Haptista_Haptophyta_N_A_Pavlovales_Pavlovaceae_N_A_N_A_CCMP2436:0.0000022249,Haptista_Haptophyta_N_A_Pavlovales_Pavlovaceae_Pavlovales_sp_N_A:0.0000020575)100:0.2177109937)80:0.2813181295,(Amoebozoa_Evosea_Eumycetozoa_Dictyosteliida_N_A_Dictyostelium_lacteum_ASM160615v1:0.8492049424,Amoebozoa_Evosea_Variosea_N_A_Echinamoebidae_Filamoeba_nolandi_NC-AS-23-1:0.3384782454)74:0.1977008314)37:0.0172806297)28:0.0272116297,(((((((Stramenopila-Ochrophyta_Bolidophyceae_N_A_N_A_N_A_Bolidomonas_sp_RCC2347:0.0000024115,Stramenopila-Ochrophyta_Bolidophyceae_N_A_N_A_N_A_Bolidomonas_pacifica_RCC208:0.0000024115)100:0.3883910285,(((Stramenopila-Ochrophyta_Bacillariophyta_Coscinodiscophyceae_Corethrales_Corethraceae_Corethron_pennatum_L29A3:0.3206355047,(Stramenopila-Ochrophyta_Bacillariophyta_Fragilariophyceae_Fragilariales_Fragilariaceae_Asterionellopsis_glacialis_CCMP134:0.0734755160,Stramenopila-Ochrophyta_Bacillariophyta_Fragilariophyceae_Fragilariales_Fragilariaceae_Asterionellopsis_glacialis_CCMP1581:0.0000028476)97:0.1490425758)75:0.0739498162,(Stramenopila-Ochrophyta_Bacillariophyta_Coscinodiscophyceae_Thalassiosirales_Thalassiosiraceae_Thalassiosira_rotula_CCMP3096:0.0000024115,Stramenopila-Ochrophyta_Bacillariophyta_Coscinodiscophyceae_Thalassiosirales_Thalassiosiraceae_Thalassiosira_rotula_GSO102:0.0000024115)100:0.3246869522)73:0.0579233662,Stramenopila-Ochrophyta_Bacillariophyta_Bacillariophyceae_Bacillariales_Bacillariaceae_Fragilariopsis_cylindrus_N_A:0.3473730662)97:0.2178248551)100:0.8856133957,(((Stramenopila-Ochrophyta_Pinguiophyceae_N_A_Pinguiochrysidales_Pinguiochrysidaceae_Phaeomonas_parva_CCMP2877:1.3061999871,(Stramenopila-Ochrophyta_Phaeophyceae_N_A_Ectocarpales_Ectocarpaceae_Ectocarpus_siliculosus_N_A:0.3425368036,Stramenopila-Ochrophyta_N_A_Chrysophyceae_Chromulinales_Paraphysomonadaceae_Paraphysomonas_bandaiensis_js007:0.9196804903)34:0.0279997707)48:0.0645497961,Stramenopila-Ochrophyta_N_A_Pelagophyceae_Pelagomonadales_N_A_Pelagomonas_calceolata_RCC969:0.2618595583)73:0.2189984463,Stramenopila-Oomycota_N_A_Oomycetes_Saprolegniales_Saprolegniaceae_Saprolegnia_diclina_Sap_diclina_VS20_V1:0.9030009044)33:0.0000025726)46:0.0998587499,(Stramenopila-Sagenista_Labyrinthista_Labyrinthulomycetes_N_A_Thraustochytriaceae_Aplanochytrium_sp_PBS07:0.0000024171,Stramenopila-Sagenista_Labyrinthista_Labyrinthulomycetes_N_A_Thraustochytriaceae_Aplanochytrium_kerguelense_N_A:0.0000020622)100:0.8729385382)65:0.1729639637,Stramenopila-Opalozoa_Bicosoecida_N_A_Bicosoecida_Cafeteriaceae_Cafeteria_sp_CaronLabIsolate:0.2166810455)76:0.2464491659,Breviatea_N_A_N_A_N_A_N_A_Pygsuia_biforma_N_A:0.8908050847)30:0.0315424408,(Telonemia_N_A_N_A_Telonemida_N_A_N_A_N_A_P-2:0.0760995457,Telonemia_N_A_N_A_Telonemida_N_A_Telonema_subtile_Tel-1:0.0911453472)100:0.9153398820)45:0.0516058761)90:0.2435790330,(Opisthokonta-Metazoa_Cnidaria_Anthozoa_Actiniaria_Edwardsiidae_Nematostella_vectensis_N_A:0.0981751130,(Opisthokonta-Metazoa_Chordata_Ascidiacea_Enterogona_Cionidae_Ciona_intestinalis_KH:0.1690264616,Opisthokonta-Metazoa_Arthropoda_Insecta_Diptera_Drosophilidae_Drosophila_melanogaster_BDGP6:0.1438226886)66:0.0699130310)54:0.0220170383)40:0.0201267198,(Opisthokonta-Metazoa_Arthropoda_Arachnida_Araneae_Eresidae_Stegodyphus_mimosarum_GCA_000611955.2:0.2624349429,Opisthokonta-Metazoa_Porifera_Demospongiae_Haplosclerida_Niphatidae_Amphimedon_queenslandica_Aqu1:0.3199769384)49:0.0813399744)37:0.0319848841,((((Opisthokonta-Choanoflagellatea_N_A_N_A_Choanoflagellida_Salpingoecidae_Salpingoeca_rosetta_Proterospongia_sp_ATCC50818:0.0000024115,Opisthokonta-Choanoflagellatea_N_A_N_A_Choanoflagellida_Salpingoecidae_Salpingoeca_sp_N_A:0.0000023648)100:0.4938027667,Excavata-Discoba_N_A_N_A_N_A_Tsukubamonadidae_Tsukubamonas_globosa_N_A:1.2094028894)65:0.2000465736,(Opisthokonta-Filasterea_N_A_Ichthyosporea_N_A_N_A_Capsaspora_owczarzaki_C_owczarzaki_V2:0.0000024203,Opisthokonta-Filasterea_N_A_Ichthyosporea_N_A_N_A_Capsaspora_owczarzaki_N_A:0.0000024115)100:0.3829653989)71:0.2597187909,Opisthokonta-Metazoa_Annelida_Polychaeta_Capitellida_Capitellidae_Capitella_teleta_GCA_000328365.1:0.0000023751)47:0.1113857438)36:0.0243289546,(Opisthokonta-Metazoa_Mollusca_Gastropoda_N_A_Lottiidae_Lottia_gigantea_N_A:0.1323729577,Opisthokonta-Metazoa_Mollusca_Cephalopoda_Octopoda_Octopodidae_Octopus_bimaculoides_PRJNA270931:0.2603403112)94:0.1348868816)45:0.0471628494,(((Opisthokonta-Metazoa_Chordata_Mammalia_Rodentia_Muridae_Mus_musculus_N_A:0.0000024115,Opisthokonta-Metazoa_Chordata_Mammalia_Primates_Hominidae_Homo_sapiens_N_A:0.0000024115)100:0.0000024115,Opisthokonta-Metazoa_Chordata_Aves_Galliformes_Phasianidae_Gallus_gallus_Gallus_gallus-5.0:0.0200182369)99:0.0847868772,Opisthokonta-Ichthyosporea_N_A_Ichthyosporea_Ichthyophonida_Amoebidiaceae_Amoebidium_parasiticum_SRR545192:0.4293973122)50:0.0624221371);
(Rhodophyta-sister_N_A_N_A_N_A_N_A_N_A_N_A_Colp29:0.9491177066,(((((((((Excavata-Discoba_N_A_N_A_N_A_Tsukubamonadidae_Tsukubamonas_globosa_N_A:0.4138987500,Opisthokonta-Fungi_Blastocladiomycota_Blastocladiomycetes_Blastocladiales_Blastocladiaceae_Allomyces_macrogynus_A_macrogynus_V3:0.2638422729)42:0.0916495062,((((Opisthokonta-Fungi_Ascomycota_Schizosaccharomycetes_Schizosaccharomycetales_Schizosaccharomycetaceae_Schizosaccharomyces_pombe_ASM294v2:0.0000026138,Opisthokonta-Fungi_Ascomycota_Schizosaccharomycetes_Schizosaccharomycetales_Schizosaccharomycetaceae_Schizosaccharomyces_pombe_N_A:0.0000026138)100:0.2909752554,Opisthokonta-Fungi_Ascomycota_Sordariomycetes_Sordariales_Sordariaceae_Neurospora_crassa_N_A:0.4163897621)92:0.1590145546,(Opisthokonta-Fungi_Basidiomycota_Ustilaginomycetes_Ustilaginales_Ustilaginaceae_Ustilago_maydis_N_A:0.5574252939,Opisthokonta-Fungi_Basidiomycota_Tremellomycetes_Tremellales_Cryptococcaceae_Cryptococcus_neoformans_N_A:0.3824195126)87:0.1991703904)81:0.0939008370,(Opisthokonta-Fungi_Chytridiomycota_Monoblepharidomycetes_Monoblepharidales_Gonapodyaceae_Gonapodya_prolifera_Ganpr1:0.3031327160,Opisthokonta-Fungi_Chytridiomycota_Chytridiomycetes_Spizellomycetales_Spizellomycetaceae_Spizellomyces_punctatus_S_punctatus_V1:0.2108706820)92:0.1626952466)44:0.0341226590)69:0.0870769910,((((((((Opisthokonta-Metazoa_Mollusca_Cephalopoda_Octopoda_Octopodidae_Octopus_bimaculoides_PRJNA270931:0.3322476647,Opisthokonta-Metazoa_Mollusca_Gastropoda_N_A_Lottiidae_Lottia_gigantea_N_A:0.2694740512)56:0.0434894778,(Opisthokonta-Metazoa_Arthropoda_Arachnida_Araneae_Eresidae_Stegodyphus_mimosarum_GCA_000611955.2:0.3121304600,Opisthokonta-Metazoa_Annelida_Polychaeta_Capitellida_Capitellidae_Capitella_teleta_GCA_000328365.1:0.3245387701)38:0.0317895274)88:0.1304692722,(((Opisthokonta-Metazoa_Chordata_Aves_Galliformes_Phasianidae_Gallus_gallus_Gallus_gallus-5.0:0.0000022148,Opisthokonta-Metazoa_Chordata_Aves_Galliformes_Phasianidae_Gallus_gallus_N_A:0.0000026138)84:0.0058917119,Opisthokonta-Metazoa_Chordata_Aves_Anseriformes_Anatidae_Anas_platyrhynchos_BGI_duck_1.0:0.0118601693)100:0.1176685965,(Opisthokonta-Metazoa_Chordata_Mammalia_Rodentia_Muridae_Mus_musculus_N_A:0.0219612337,Opisthokonta-Metazoa_Chordata_Mammalia_Primates_Hominidae_Homo_sapiens_N_A:0.0436945780)89:0.0489831620)100:0.2529218576)46:0.0537719432,((Opisthokonta-Metazoa_Chordata_Ascidiacea_Enterogona_Cionidae_Ciona_intestinalis_KH:0.0000026138,Opisthokonta-Metazoa_Chordata_Ascidiacea_Enterogona_Cionidae_Ciona_intestinalis_N_A:0.0000026138)100:0.5698601421,Opisthokonta-Metazoa_Arthropoda_Insecta_Diptera_Drosophilidae_Drosophila_melanogaster_BDGP6:0.5391949304)23:0.0167105681)47:0.0801007489,(Opisthokonta-Metazoa_Cnidaria_Anthozoa_Actiniaria_Edwardsiidae_Nematostella_vectensis_N_A:0.3530710185,Opisthokonta-Metazoa_Porifera_Demospongiae_Haplosclerida_Niphatidae_Amphimedon_queenslandica_Aqu1:0.2957622174)71:0.1171104457)54:0.0532949600,(Opisthokonta-Filasterea_N_A_Ichthyosporea_N_A_N_A_Capsaspora_owczarzaki_N_A:0.0000026138,Opisthokonta-Filasterea_N_A_Ichthyosporea_N_A_N_A_Capsaspora_owczarzaki_C_owczarzaki_V2:0.0000026138)100:0.5503467849)45:0.0204475773,Opisthokonta-Ichthyosporea_N_A_Ichthyosporea_Ichthyophonida_Amoebidiaceae_Amoebidium_parasiticum_SRR545192:0.6462530569)19:0.0128598060,((Opisthokonta-Choanoflagellatea_N_A_N_A_Choanoflagellida_Salpingoecidae_Salpingoeca_rosetta_Proterospongia_sp_ATCC50818:0.0000021502,Opisthokonta-Choanoflagellatea_N_A_N_A_Choanoflagellida_Salpingoecidae_Salpingoeca_sp_N_A:0.0000024981)100:0.3887365510,Opisthokonta-Metazoa_Echinodermata_Echinoidea_Echinoida_Strongylocentrotidae_Strongylocentrotus_purpuratus_GCA_000002235.2:0.3500603453)77:0.0619612763)59:0.0816433949)49:0.0373410959,(((Excavata-Discoba_Euglenozoa_N_A_Kinetoplastida_N_A_Perkinsela_sp_ASM123584v1:1.3191440454,((Excavata-Discoba_Euglenozoa_N_A_Kinetoplastida_Trypanosomatidae_Leptomonas_pyrrhocoris_ASM129339v1:0.2082764034,Excavata-Discoba_Euglenozoa_N_A_Kinetoplastida_Trypanosomatidae_Trypanosoma_rangeli_T_rangeli_SC58v1:0.6301619896)80:0.0980278847,Excavata-Discoba_Euglenozoa_N_A_Kinetoplastida_Bodonidae_Neobodo_designis_CCAP1951_1:0.3758503109)91:0.0980198677)97:0.1799363938,(Excavata-Discoba_Euglenozoa_N_A_Euglenales_Euglenaceae_Euglena_gracilis_N_A:0.2396997597,Excavata-Discoba_Euglenozoa_N_A_Eutreptiales_N_A_Eutreptiella_gymnastica_NIES-381:0.3250708171)100:0.3704062645)56:0.0702831565,(Excavata-Discoba_Percolozoa_Heterolobosea_Schizopyrenida_Vahlkampfiidae_Naegleria_gruberi_N_A:0.6957405073,Alveolata_Ciliophora_Oligohymenophorea_Hymenostomatida_Tetrahymenidae_Tetrahymena_thermophila_N_A:0.5998463992)53:0.0794328720)48:0.0389414783)37:0.0186853891,((Haptista_Centrohelida_N_A_N_A_Acanthocystidae_Choanocystis_sp_N_A:0.4403360837,Haptista_Centrohelida_N_A_N_A_Acanthocystidae_Raineriophrys_erinaceoides_N_A:0.2120419773)94:0.1363629357,(Haptista_Centrohelida_N_A_N_A_Raphidiophryidae_Raphidiophrys_heterophryoidea_N_A:0.4838011672,Haptista_Centrohelida_N_A_N_A_Acanthocystidae_Acanthocystis_sp_N_A:0.2028441515)61:0.0559931040)100:0.2260324614)30:0.0353023808,(((((((((Cryptista_Cryptophyta_Cryptophyta_Cryptomonadales_Goniomonadaceae_Goniomonas_pacifica_CCMP1869:0.5167048825,Cryptista_Palpitia_N_A_N_A_N_A_Palpitomonas_bilix_NIES-2562:0.4631791571)57:0.0461743543,(Cryptista_Katablepharida_Katablepharidophyta_N_A_N_A_Roombia_truncata_N_A:0.2655021460,Breviatea_N_A_N_A_N_A_N_A_Pygsuia_biforma_N_A:0.8493290672)67:0.1033662684)48:0.0603971984,(Alveolata_Apicomplexa_Coccidia_Eucoccidiorida_Sarcocystidae_Hammondia_hammondi_HHA1_v02:0.6121238934,(Archaeplastida-Rhodophyta_Rhodophyta_Porphyridiophyceae_Porphyridiales_Porphyridiaceae_Erythrolobus_australicus_CCMP3124:0.6657020698,Archaeplastida-Rhodophyta_Rhodophyta_Cyanidiophyceae_Cyanidiales_Cyanidiaceae_Galdieria_sulphuraria_N_A:0.2681372953)95:0.2996800524)33:0.0630637676)29:0.0394539715,(((Archaeplastida-Rhodophyta_Rhodophyta_Bangiophyceae_Bangiales_Bangiaceae_Porphyra_umbilicalis_4086291:0.0000026138,Archaeplastida-Rhodophyta_Rhodophyta_Bangiophyceae_Bangiales_Bangiaceae_Porphyra_umbilicalis_N_A:0.0000026138)100:0.7902816773,Archaeplastida-Rhodophyta_Rhodophyta_Florideophyceae_Gigartinales_Gigartinaceae_Chondrus_crispus_N_A:0.6365098164)83:0.1676449580,Haptista-sister_N_A_N_A_N_A_N_A_Ancoracysta_twista_TD:0.4849899509)73:0.1698016724)45:0.0300031083,Stramenopila-Oomycota_N_A_Oomycetes_Saprolegniales_Saprolegniaceae_Saprolegnia_diclina_Sap_diclina_VS20_V1:0.5000817110)35:0.0254693526,(((Alveolata_Perkinsozoa_N_A_Perkinsida_Perkinsidae_Perkinsus_marinus_N_A:0.4219005218,(Alveolata_Chrompodelida_N_A_N_A_N_A_Vitrella_brassicaformis_Vbrassicaformis:0.0000026138,Alveolata_Chrompodelida_N_A_N_A_N_A_Vitrella_brassicaformis_CCMP3155:0.0000026138)100:0.4225209519)64:0.1197018332,((Alveolata_Dinophyta_Dinophyceae_Oxyrrhinales_Oxyrrhinaceae_Oxyrrhis_marina_N_A:0.0000026138,Alveolata_Dinophyta_Dinophyceae_Oxyrrhinales_Oxyrrhinaceae_Oxyrrhis_marina_LB1974:0.0000026138)100:0.0288929562,Alveolata_Dinophyta_Dinophyceae_Oxyrrhinales_Oxyrrhinaceae_Oxyrrhis_marina_js006:0.0330601410)100:0.4031727327)58:0.0698354577,Alveolata_Dinophyta_Dinophyceae_Syndiniales_Amoebophryaceae_Amoebophrya_sp_js026:0.5782498769)69:0.1853068009)38:0.0243754041,(((((((Stramenopila-Ochrophyta_Bacillariophyta_Coscinodiscophyceae_Thalassiosirales_Thalassiosiraceae_Thalassiosira_rotula_GSO102:0.0000026138,Stramenopila-Ochrophyta_Bacillariophyta_Coscinodiscophyceae_Thalassiosirales_Thalassiosiraceae_Thalassiosira_rotula_CCMP3096:0.0036146793)100:0.3175994119,(Stramenopila-Ochrophyta_Bolidophyceae_N_A_N_A_N_A_Bolidomonas_sp_RCC2347:0.0000026138,Stramenopila-Ochrophyta_Bolidophyceae_N_A_N_A_N_A_Bolidomonas_pacifica_RCC208:0.0000026138)100:0.7947161544)52:0.0930247920,((Stramenopila-Ochrophyta_Bacillariophyta_Fragilariophyceae_Fragilariales_Fragilariaceae_Asterionellopsis_glacialis_N_A:0.0157449696,Stramenopila-Ochrophyta_Bacillariophyta_Fragilariophyceae_Fragilariales_Fragilariaceae_Asterionellopsis_glacialis_CCMP134:0.0230846240)95:0.0372011737,Stramenopila-Ochrophyta_Bacillariophyta_Fragilariophyceae_Fragilariales_Fragilariaceae_Asterionellopsis_glacialis_CCMP1581:0.0631296149)91:0.1033622967)41:0.0731383891,Stramenopila-Ochrophyta_Bacillariophyta_Bacillariophyceae_Bacillariales_Bacillariaceae_Fragilariopsis_cylindrus_N_A:0.5587553328)63:0.0344860926,Rhizaria_Filosa_N_A_Euglyphida_Euglyphidae_Euglypha_rotunda_SRR2006120:0.5951915732)54:0.0648615102,Stramenopila-Ochrophyta_N_A_Chrysophyceae_Chromulinales_Paraphysomonadaceae_Paraphysomonas_bandaiensis_js007:0.4948939484)58:0.0629211863,((Cryptista_Cryptophyta_Cryptophyta_N_A_N_A_Cryptophyceae_sp_N_A:0.0000026138,Cryptista_Cryptophyta_Cryptophyta_N_A_N_A_Cryptophyceae_sp_CCMP2293:0.0000026138)100:0.1897812678,((Cryptista_Cryptophyta_Cryptophyta_Pyrenomonadales_Geminigeraceae_Geminigera_sp_js004:0.0000026138,Cryptista_Cryptophyta_Cryptophyta_Pyrenomonadales_Geminigeraceae_Geminigera_cryophila_CCMP2564:0.0000026138)100:0.2039153716,((Cryptista_Cryptophyta_Cryptophyta_Cryptomonadales_Cryptomonadaceae_Cryptomonas_curvata_CCAP979_52:0.2489312638,Cryptista_Cryptophyta_Cryptophyta_Pyrenomonadales_Chroomonadaceae_Chroomonas_mesostigmatica_CCMP1168:0.2130963942)69:0.0524332384,Cryptista_Cryptophyta_Cryptophyta_Pyrenomonadales_Geminigeraceae_Guillardia_theta_N_A:0.2317447101)45:0.0438313428)65:0.0624949782)100:0.5026266167)55:0.0372105348)29:0.0155015604,(Rhizaria_Phytorhiza_N_A_N_A_Plasmodiophoridae_Plasmodiophora_brassicae_pbe3.h15:0.4775419510,Alveolata_Ciliophora_Heterotrichea_Heterotrichida_Climacostomidae_Climacostomum_virens_StockW-24:0.5249409184)50:0.0992340697)43:0.0258956709,((Stramenopila-Ochrophyta_Phaeophyceae_N_A_Ectocarpales_Ectocarpaceae_Ectocarpus_siliculosus_N_A:0.5865108835,(((Rhizaria_Retaria-Foraminifera_N_A_N_A_Reticulomyxidae_Reticulomyxa_filosa_N_A:0.8956686598,Rhizaria_Retaria-Radiolaria_Acantharea_Symphyacanthida_Astrolithidae_Astrolonche_serrata_N_A:0.6151023789)79:0.2201677907,Rhizaria_N_A_N_A_N_A_N_A_N_A_N_A_D1:0.5835168717)61:0.0799966094,Rhizaria_Filosa_Chlorarachniophyceae_N_A_N_A_Bigelowiella_natans_N_A:0.4127300784)55:0.0642890672)52:0.0316103426,(((Amoebozoa_Discosea_Flabellinia_N_A_Vannellidae_Vannella_sp_DIVA3517_6_12:0.7457773483,((Amoebozoa_Discosea_Flabellinia_N_A_N_A_Cunea_sp_BSH-02190019_may:0.3841127519,Amoebozoa_Discosea_N_A_N_A_N_A_Stereomyxa_ramosa_Chinc5:0.4097673024)38:0.0454112275,Amoebozoa_Discosea_Flabellinia_N_A_Vexilliferidae_Vexillifera_sp_DIVA3564_2:0.9079025120)95:0.1170559138)71:0.0584700927,Amoebozoa_Evosea_Eumycetozoa_Dictyosteliida_N_A_Dictyostelium_lacteum_ASM160615v1:0.6640629392)81:0.0899745331,Amoebozoa_Evosea_Variosea_N_A_Echinamoebidae_Filamoeba_nolandi_NC-AS-23-1:0.2699506481)94:0.2030308433)61:0.0424049278)29:0.0224936769)11:0.0000024231,(((Stramenopila-Sagenista_Labyrinthista_Labyrinthulomycetes_N_A_Thraustochytriaceae_Aplanochytrium_kerguelense_N_A:0.0000026138,Stramenopila-Sagenista_Labyrinthista_Labyrinthulomycetes_N_A_Thraustochytriaceae_Aplanochytrium_sp_PBS07:0.0000026138)100:0.6070769861,Amoebozoa_Tubulinea_Corycidia_N_A_N_A_Trichosphaerium_sp_Am-I-7wt:0.6807058799)64:0.0781228671,((Telonemia_N_A_N_A_Telonemida_N_A_Telonema_subtile_Tel-1:0.1094772527,Telonemia_N_A_N_A_Telonemida_N_A_N_A_N_A_P-2:0.0541765062)100:0.4081247838,Apusozoa_Apusozoa_N_A_N_A_N_A_Nutomonas_longa_SRR1617398:0.9338332596)61:0.0223989817)61:0.0783657210)43:0.0492077295,Archaeplastida-Glaucophyta_Glaucophyta_Glaucocystophyceae_N_A_N_A_Cyanoptyche_gloeocystis_SAG4.97:0.4291018451)30:0.0321073335,Archaeplastida-Glaucophyta_Glaucophyta_Glaucocystophyceae_Gloeochaetales_Gloeochaetaceae_Gloeochaete_wittrockiana_SAG46.84:0.5270085427)56:0.0518203549,(((Archaeplastida-Viridiplantae_Chlorophyta_Trebouxiophyceae_N_A_Coccomyxaceae_Coccomyxa_sp_N_A:0.3594927286,Archaeplastida-Viridiplantae_Chlorophyta_Chlorophyceae_Chlamydomonadales_Volvocaceae_Volvox_carteri_N_A:0.5503053294)87:0.2385140931,Archaeplastida-Viridiplantae_Chlorophyta_Chlorodendrophyceae_Chlorodendrales_Chlorodendraceae_Tetraselmis_astigmatica_CCMP880:0.5134411206)63:0.0933988406,Archaeplastida-Viridiplantae_Streptophyta_Mesostigmatophyceae_Mesostigmatales_Mesostigmataceae_Mesostigma_viride_js017:0.5840620264)100:0.4429370436);
(Haptista_Haptophyta_N_A_Isochrysidales_Noelaerhabdaceae_Emiliania_huxleyi_PLYM219:0.0000029234,((((((((((Archaeplastida-Viridiplantae_Chlorophyta_Mamiellophyceae_Mamiellales_Mamiellaceae_Mantoniella_antarctica_SL-175:0.1024796920,(Archaeplastida-Viridiplantae_Chlorophyta_Mamiellophyceae_Mamiellales_Bathycoccaceae_Ostreococcus_mediterraneus_clade-D-RCC2572:0.0000022124,Archaeplastida-Viridiplantae_Chlorophyta_Mamiellophyceae_Mamiellales_Bathycoccaceae_Ostreococcus_mediterraneus_clade-D-RCC2596:0.0000022124)100:0.2532371636)100:0.2420270407,Archaeplastida-Viridiplantae_Chlorophyta_N_A_Pyramimonadales_N_A_Pyramimonas_parkeae_CCMP726:0.4318510496)59:0.0435986233,Archaeplastida-Viridiplantae_Chlorophyta_N_A_Prasinococcales_N_A_Prasinoderma_singulare_RCC927:0.5818267162)58:0.0701771874,((Archaeplastida-Viridiplantae_Chlorophyta_Trebouxiophyceae_N_A_Coccomyxaceae_Coccomyxa_sp_N_A:0.3154710952,Archaeplastida-Viridiplantae_Chlorophyta_Chlorophyceae_Chlamydomonadales_Volvocaceae_Volvox_carteri_N_A:0.4718625049)66:0.0533936738,Archaeplastida-Viridiplantae_Chlorophyta_Chlorodendrophyceae_Chlorodendrales_Chlorodendraceae_Tetraselmis_astigmatica_CCMP880:0.6465493716)97:0.1478794869)50:0.0310788971,Archaeplastida-Viridiplantae_Chlorophyta_Nephroselmidophyceae_N_A_N_A_Nephroselmis_pyriformis_CCMP717:0.3948106569)79:0.0569897677,(((Archaeplastida-Viridiplantae_Streptophyta_N_A_Pinales_Pinaceae_Pinus_taeda_js021:0.1070600852,Archaeplastida-Viridiplantae_Streptophyta_N_A_Amborellales_Amborellaceae_Amborella_trichopoda_AMTR1.0:0.0917457964)55:0.0195435675,((Archaeplastida-Viridiplantae_Streptophyta_N_A_Vitales_Vitaceae_Vitis_vinifera_IGGP_12x:0.0711766483,Archaeplastida-Viridiplantae_Streptophyta_N_A_Brassicales_Brassicaceae_Arabidopsis_thaliana_TAIR10:0.1587888980)89:0.0474799245,Archaeplastida-Viridiplantae_Streptophyta_Liliopsida_Poales_Poaceae_Zea_mays_AGPv4:0.1233155953)42:0.0097219569)100:0.1088253898,(Archaeplastida-Viridiplantae_Streptophyta_Coleochaetophyceae_Coleochaetales_Coleochaetaceae_Coleochaete_scutata_js012:0.1709468505,Archaeplastida-Viridiplantae_Streptophyta_Bryopsida_Funariales_Funariaceae_Physcomitrella_patens_N_A:0.0875539808)51:0.0319064220)75:0.0524531164)100:0.2772356359,((Archaeplastida-Glaucophyta_Glaucophyta_Glaucocystophyceae_N_A_N_A_Cyanoptyche_gloeocystis_SAG4.97:0.2150366803,(Archaeplastida-Glaucophyta_Glaucophyta_Glaucocystophyceae_Gloeochaetales_Gloeochaetaceae_Gloeochaete_wittrockiana_SAG46.84:0.2159030619,Archaeplastida-Glaucophyta_Glaucophyta_Glaucocystophyceae_N_A_Cyanophoraceae_Cyanophora_paradoxa_N_A:0.5014839611)92:0.1000558164)99:0.1319218415,((((Archaeplastida-Rhodophyta_Rhodophyta_Stylonematophyceae_Stylonematales_Stylonemataceae_Rhodosorus_marinus_UTEXLB2760:0.4777429779,Archaeplastida-Rhodophyta_Rhodophyta_Cyanidiophyceae_Cyanidiales_Cyanidiaceae_Cyanidioschyzon_merolae_N_A:0.5534498215)86:0.1387639691,Archaeplastida-Rhodophyta_Rhodophyta_Cyanidiophyceae_Cyanidiales_Cyanidiaceae_Galdieria_sulphuraria_N_A:0.1993565032)70:0.0707832432,(((Archaeplastida-Rhodophyta_Rhodophyta_Florideophyceae_Gigartinales_Gigartinaceae_Chondrus_crispus_N_A:0.1631729320,(Archaeplastida-Rhodophyta_Rhodophyta_Bangiophyceae_Bangiales_Bangiaceae_Porphyra_umbilicalis_4086291:0.0000022831,Archaeplastida-Rhodophyta_Rhodophyta_Bangiophyceae_Bangiales_Bangiaceae_Porphyra_umbilicalis_N_A:0.0000024406)100:0.3193601310)61:0.0780044424,Archaeplastida-Rhodophyta_Rhodophyta_Rhodellophyceae_Rhodellales_Rhodellaceae_Rhodella_violacea_CCMP736:0.3712194985)52:0.0452017972,Archaeplastida-Rhodophyta_Rhodophyta_Porphyridiophyceae_Porphyridiales_Porphyridiaceae_Porphyridium_purpureum_N_A:0.3278072258)62:0.0560589432)99:0.1763277761,(Telonemia_N_A_N_A_Telonemida_N_A_Telonema_subtile_Tel-1:0.0163655881,Telonemia_N_A_N_A_Telonemida_N_A_N_A_N_A_P-2:0.0740030073)100:0.6296003123)33:0.0008349285)41:0.0196642413)29:0.0009487475,(((((((((((Excavata-Discoba_Euglenozoa_N_A_Kinetoplastida_Bodonidae_Neobodo_designis_CCAP1951_1:0.2050381832,((Excavata-Discoba_Euglenozoa_N_A_Kinetoplastida_Trypanosomatidae_Leptomonas_pyrrhocoris_ASM129339v1:0.0930475259,Excavata-Discoba_Euglenozoa_N_A_Kinetoplastida_Trypanosomatidae_Trypanosoma_rangeli_T_rangeli_SC58v1:0.0919481193)77:0.0464789084,Excavata-Discoba_Euglenozoa_N_A_Kinetoplastida_Bodonidae_Bodo_saltans_N_A:0.2384352625)62:0.0661602679)99:0.2368536677,Excavata-Discoba_Euglenozoa_N_A_Kinetoplastida_N_A_Perkinsela_sp_ASM123584v1:1.1768116149)94:0.2748712246,Excavata-Discoba_Euglenozoa_N_A_Eutreptiales_N_A_Eutreptiella_gymnastica_NIES-381:0.7556792453)99:0.4108286778,(Excavata-Discoba_Percolozoa_Heterolobosea_N_A_N_A_Percolomonas_cosmopolitus_WS:0.4957143839,Excavata-Discoba_Percolozoa_Heterolobosea_Schizopyrenida_Vahlkampfiidae_Naegleria_gruberi_N_A:0.4069085604)100:0.2359662950)72:0.0735779139,Apusomonadida_N_A_N_A_N_A_Apusomonadidae_Thecamonas_trahens_N_A:0.4007134060)56:0.0229574183,((((((((((Alveolata_Dinophyta_Dinophyceae_Suessiales_Symbiodiniaceae_Symbiodinium_sp_C1:0.0121012468,Alveolata_Dinophyta_Dinophyceae_Suessiales_Symbiodiniaceae_Symbiodinium_sp_C15:0.0000023226)100:0.3446408078,(Alveolata_Dinophyta_Dinophyceae_Peridiniales_Crypthecodiniaceae_Crypthecodinium_cohnii_Seligo:0.5229216427,Alveolata_Dinophyta_Dinophyceae_Peridiniales_Heterocapsaceae_Heterocapsa_rotundata_SCCAPK-0483:0.1020269006)45:0.0196207286)64:0.0692335689,Alveolata_Dinophyta_Dinophyceae_Gonyaulacales_Gonyaulacaceae_Alexandrium_tamarense_CCMP1771:0.1167786041)58:0.0454986028,Alveolata_Dinophyta_Dinophyceae_Gonyaulacales_Ceratiaceae_Neoceratium_fusus_PA161109:0.0358001632)75:0.1360200130,Alveolata_Dinophyta_Dinophyceae_Noctilucales_Noctilucaceae_Noctiluca_scintillans_N_A:0.2244631879)100:0.3942978381,(Alveolata_Perkinsozoa_N_A_Perkinsida_Perkinsidae_Perkinsus_marinus_N_A:0.5057006380,(Alveolata_Dinophyta_Dinophyceae_Oxyrrhinales_Oxyrrhinaceae_Oxyrrhis_marina_js006:0.0000028402,Alveolata_Dinophyta_Dinophyceae_Oxyrrhinales_Oxyrrhinaceae_Oxyrrhis_marina_LB1974:0.0138689495)100:1.0679765310)66:0.0404804494)70:0.1107712357,(Alveolata_Dinophyta_Dinophyceae_Syndiniales_Amoebophryaceae_Amoebophrya_sp_Ameob2:0.0000020413,Alveolata_Dinophyta_Dinophyceae_Syndiniales_Amoebophryaceae_Amoebophrya_sp_js026:0.0000024303)100:0.9342345290)62:0.0925554384,(Alveolata_Chrompodelida_N_A_N_A_N_A_Vitrella_brassicaformis_Vbrassicaformis:0.8336981744,(Alveolata_Apicomplexa_Coccidia_Eucoccidiorida_Sarcocystidae_Hammondia_hammondi_HHA1_v02:1.1120932513,Alveolata_Apicomplexa_Coccidia_Eucoccidiorida_Cryptosporidiidae_Cryptosporidium_muris_N_A:0.7475460611)85:0.2163646860)68:0.1604187032)98:0.1987006665,Rhodophyta-sister_N_A_N_A_N_A_N_A_N_A_N_A_Colp29:0.8591746660)34:0.0618979167,((Alveolata_Ciliophora_Spirotrichea_Sporadotrichida_Oxytrichidae_Oxytricha_trifallax_oxytricha_asm_v1.1:0.2799719516,Alveolata_Ciliophora_Heterotrichea_Heterotrichida_Climacostomidae_Climacostomum_virens_StockW-24:0.8048723019)54:0.0519569436,Alveolata_Ciliophora_Oligohymenophorea_Hymenostomatida_Tetrahymenidae_Tetrahymena_thermophila_N_A:0.8427553533)92:0.2042496450)18:0.0000020369)38:0.0317104742,Apusozoa_Apusozoa_N_A_N_A_N_A_Nutomonas_longa_SRR1617398:0.4928197321)19:0.0094757856,(Cryptista_Palpitia_N_A_N_A_N_A_Palpitomonas_bilix_NIES-2562:0.6822127226,(Cryptista_Cryptophyta_Cryptophyta_Cryptomonadales_Goniomonadaceae_Goniomonas_pacifica_CCMP1869:0.3573632671,((Cryptista_Cryptophyta_Cryptophyta_Pyrenomonadales_Geminigeraceae_Guillardia_theta_N_A:0.1179123416,((Cryptista_Cryptophyta_Cryptophyta_Pyrenomonadales_Geminigeraceae_Geminigera_cryophila_CCMP2564:0.0000022124,Cryptista_Cryptophyta_Cryptophyta_Pyrenomonadales_Geminigeraceae_Geminigera_sp_js004:0.0000022451)100:0.1931224616,(Cryptista_Cryptophyta_Cryptophyta_N_A_N_A_Cryptophyceae_sp_N_A:0.0117915787,Cryptista_Cryptophyta_Cryptophyta_N_A_N_A_Cryptophyceae_sp_CCMP2293:0.0000025551)100:0.1602885295)85:0.0774274445)99:0.2116580064,Breviatea_N_A_N_A_N_A_N_A_Pygsuia_biforma_N_A:0.6393553173)51:0.1302750592)47:0.0726176183)36:0.0845183032)31:0.0187200156,(((Rhizaria_Filosa_Chlorarachniophyceae_N_A_N_A_Bigelowiella_natans_N_A:0.6609442208,(Rhizaria_Filosa_N_A_Euglyphida_Euglyphidae_Euglypha_rotunda_SRR2006120:0.4129833119,Rhizaria_N_A_N_A_N_A_N_A_N_A_N_A_D1:0.3412095445)46:0.0693392976)96:0.1148381295,Rhizaria_Phytorhiza_N_A_N_A_Plasmodiophoridae_Plasmodiophora_brassicae_pbe3.h15:0.7066776118)74:0.0461218051,(Rhizaria_Retaria-Radiolaria_Acantharea_Symphyacanthida_Astrolithidae_Astrolonche_serrata_N_A:0.3758542876,(Rhizaria_Retaria-Foraminifera_N_A_Rotaliida_Elphidiidae_Elphidium_margaritaceum_N_A:0.2762300583,Rhizaria_Retaria-Foraminifera_N_A_N_A_Reticulomyxidae_Reticulomyxa_filosa_N_A:0.2737810990)100:0.2725828442)97:0.1683789598)95:0.1225723538)48:0.0448705269,(((((((Stramenopila-Ochrophyta_Bacillariophyta_Coscinodiscophyceae_Thalassiosirales_Thalassiosiraceae_Thalassiosira_rotula_CCMP3096:0.0038011110,Stramenopila-Ochrophyta_Bacillariophyta_Coscinodiscophyceae_Thalassiosirales_Thalassiosiraceae_Thalassiosira_rotula_GSO102:0.0000025362)100:0.0983262983,((Stramenopila-Ochrophyta_Bacillariophyta_Fragilariophyceae_Fragilariales_Fragilariaceae_Asterionellopsis_glacialis_CCMP1581:0.0159376932,Stramenopila-Ochrophyta_Bacillariophyta_Fragilariophyceae_Fragilariales_Fragilariaceae_Asterionellopsis_glacialis_CCMP134:0.0129239600)100:0.1074303895,Stramenopila-Ochrophyta_Bacillariophyta_Bacillariophyceae_Bacillariales_Bacillariaceae_Fragilariopsis_cylindrus_N_A:0.2214508371)73:0.0498066755)100:0.1911024716,((Stramenopila-Ochrophyta_Bolidophyceae_N_A_N_A_N_A_Bolidomonas_pacifica_RCC208:0.0000022124,Stramenopila-Ochrophyta_Bolidophyceae_N_A_N_A_N_A_Bolidomonas_sp_RCC2347:0.0000022124)100:0.2233051436,Stramenopila-Ochrophyta_Bacillariophyta_Coscinodiscophyceae_Corethrales_Corethraceae_Corethron_pennatum_L29A3:0.3231717858)75:0.0620536366)98:0.1441039437,((Stramenopila-Ochrophyta_N_A_Chrysophyceae_Chromulinales_Paraphysomonadaceae_Paraphysomonas_bandaiensis_js007:0.3966083364,((Stramenopila-Ochrophyta_N_A_Pelagophyceae_Pelagomonadales_N_A_Pelagomonas_calceolata_CCMP1756:0.0000022124,Stramenopila-Ochrophyta_N_A_Pelagophyceae_Pelagomonadales_N_A_Pelagomonas_calceolata_RCC969:0.0000022124)100:0.3440750774,Stramenopila-Ochrophyta_N_A_Dictyochophyceae_Dictyochales_N_A_Dictyocha_speculum_CCMP1381:0.2568166555)96:0.1588953738)66:0.0553536289,Stramenopila-Ochrophyta_Phaeophyceae_N_A_Ectocarpales_Ectocarpaceae_Ectocarpus_siliculosus_N_A:0.1360031051)70:0.0503843308)94:0.1276348757,Stramenopila-Sagenista_Labyrinthista_Labyrinthulomycetes_N_A_Thraustochytriaceae_Aplanochytrium_kerguelense_N_A:0.4142524852)42:0.0197981217,(Stramenopila-Opalozoa_Bicosoecida_N_A_Bicosoecida_Cafeteriaceae_Cafeteria_sp_CaronLabIsolate:0.4075110758,Stramenopila-Oomycota_N_A_Oomycetes_Saprolegniales_Saprolegniaceae_Saprolegnia_diclina_Sap_diclina_VS20_V1:0.2910599705)87:0.0735774662)56:0.0596783036,(Haptista-sister_N_A_N_A_N_A_N_A_Ancoracysta_twista_TD:0.4418920917,(Haptista_Centrohelida_N_A_N_A_Acanthocystidae_Raineriophrys_erinaceoides_N_A:0.1805914252,Haptista_Centrohelida_N_A_N_A_Raphidiophryidae_Raphidiophrys_heterophryoidea_N_A:0.3103021881)99:0.5467563226)98:0.4212912248)70:0.0523060455)52:0.0252941801,((((((((Opisthokonta-Metazoa_Echinodermata_Echinoidea_Echinoida_Strongylocentrotidae_Strongylocentrotus_purpuratus_GCA_000002235.2:0.1142189052,Opisthokonta-Metazoa_Annelida_Polychaeta_Capitellida_Capitellidae_Capitella_teleta_GCA_000328365.1:0.0982131097)72:0.0387385986,((((Opisthokonta-Metazoa_Chordata_Mammalia_Primates_Hominidae_Homo_sapiens_N_A:0.0238049575,Opisthokonta-Metazoa_Chordata_Mammalia_Rodentia_Muridae_Mus_musculus_N_A:0.0238025851)99:0.0572354300,(Opisthokonta-Metazoa_Chordata_Aves_Anseriformes_Anatidae_Anas_platyrhynchos_BGI_duck_1.0:0.0047326674,Opisthokonta-Metazoa_Chordata_Aves_Galliformes_Phasianidae_Gallus_gallus_Gallus_gallus-5.0:0.0175720279)96:0.0314974375)100:0.0788009620,(Opisthokonta-Metazoa_Mollusca_Cephalopoda_Octopoda_Octopodidae_Octopus_bimaculoides_PRJNA270931:0.1497146544,Opisthokonta-Metazoa_Mollusca_Gastropoda_N_A_Lottiidae_Lottia_gigantea_N_A:0.1113714714)75:0.0421995912)56:0.0265548814,Opisthokonta-Metazoa_Chordata_Ascidiacea_Enterogona_Cionidae_Ciona_intestinalis_KH:0.1468006604)43:0.0222032881)76:0.0253392436,(Opisthokonta-Metazoa_Arthropoda_Insecta_Diptera_Drosophilidae_Drosophila_melanogaster_BDGP6:0.1852100146,Opisthokonta-Metazoa_Arthropoda_Arachnida_Araneae_Eresidae_Stegodyphus_mimosarum_GCA_000611955.2:0.2109188054)76:0.0300729397)81:0.0447518893,(Opisthokonta-Metazoa_Cnidaria_Anthozoa_Actiniaria_Edwardsiidae_Nematostella_vectensis_N_A:0.0520041582,Opisthokonta-Metazoa_Porifera_Demospongiae_Haplosclerida_Niphatidae_Amphimedon_queenslandica_Aqu1:0.2228554861)93:0.0368142897)100:0.2185198983,Opisthokonta-Filasterea_N_A_Ichthyosporea_N_A_N_A_Capsaspora_owczarzaki_C_owczarzaki_V2:0.3262619600)54:0.0333976537,(Opisthokonta-Ichthyosporea_N_A_Ichthyosporea_Ichthyophonida_Amoebidiaceae_Amoebidium_parasiticum_SRR545192:0.4127605263,Opisthokonta-Choanoflagellatea_N_A_N_A_Choanoflagellida_Salpingoecidae_Salpingoeca_rosetta_Proterospongia_sp_ATCC50818:0.3496449527)47:0.0286953012)83:0.0888584631,(((((Opisthokonta-Fungi_Basidiomycota_Tremellomycetes_Tremellales_Cryptococcaceae_Cryptococcus_neoformans_N_A:0.1901409168,Opisthokonta-Fungi_Basidiomycota_Ustilaginomycetes_Ustilaginales_Ustilaginaceae_Ustilago_maydis_N_A:0.1516308771)99:0.1134350864,(Opisthokonta-Fungi_Ascomycota_Sordariomycetes_Sordariales_Sordariaceae_Neurospora_crassa_N_A:0.1680844058,Opisthokonta-Fungi_Ascomycota_Schizosaccharomycetes_Schizosaccharomycetales_Schizosaccharomycetaceae_Schizosaccharomyces_pombe_ASM294v2:0.3509408370)96:0.0659728328)93:0.0910964096,(Opisthokonta-Fungi_Chytridiomycota_Monoblepharidomycetes_Monoblepharidales_Gonapodyaceae_Gonapodya_prolifera_Ganpr1:0.4151529404,Opisthokonta-Fungi_Blastocladiomycota_Blastocladiomycetes_Blastocladiales_Blastocladiaceae_Allomyces_macrogynus_A_macrogynus_V3:0.2787252203)47:0.0472803245)32:0.0237322830,Opisthokonta-Fungi_Chytridiomycota_Chytridiomycetes_Spizellomycetales_Spizellomycetaceae_Spizellomyces_punctatus_S_punctatus_V1:0.1969833810)82:0.0546970763,Opisthokonta-Discicristoidea_N_A_N_A_N_A_Nucleariidae_Nuclearia_sp_SRR1617645:0.3792325721)98:0.0946156196)95:0.1119512309,((Amoebozoa_Discosea_Flabellinia_N_A_N_A_Cunea_sp_BSH-02190019_may:0.3735521015,(Amoebozoa_Evosea_Eumycetozoa_Dictyosteliida_N_A_Dictyostelium_lacteum_ASM160615v1:0.4735640155,Amoebozoa_Evosea_Variosea_N_A_Echinamoebidae_Filamoeba_nolandi_NC-AS-23-1:0.2917413013)87:0.0739122215)41:0.0539938080,((Amoebozoa_Discosea_Flabellinia_N_A_Vannellidae_Vannella_sp_DIVA3517_6_12:0.3543673250,Amoebozoa_Discosea_Flabellinia_N_A_Vexilliferidae_Vexillifera_sp_DIVA3564_2:0.2992781061)35:0.1198104618,Amoebozoa_Discosea_N_A_N_A_N_A_Stereomyxa_ramosa_Chinc5:0.5687553711)23:0.0284177683)70:0.0966311746)57:0.0289712220)69:0.0440090483)85:0.1615296756,Haptista_Haptophyta_N_A_Pavlovales_Pavlovaceae_N_A_N_A_CCMP2436:0.6193738866)100:0.3321486832,(Haptista_Haptophyta_N_A_Coccolithales_Coccolithaceae_Coccolithus_pelagicus_PLY182g:0.0671513673,Haptista_Haptophyta_N_A_Coccolithales_Calcidiscaceae_Calcidiscus_leptoporus_RCC1130:0.1155809982)99:0.1149677105)100:0.3386286920,Haptista_Haptophyta_N_A_Isochrysidales_Noelaerhabdaceae_Emiliania_huxleyi_CCMP370:0.0046003749);
(Opisthokonta-Fungi_Ascomycota_Schizosaccharomycetes_Schizosaccharomycetales_Schizosaccharomycetaceae_Schizosaccharomyces_pombe_ASM294v2:0.2178001109,(((((((((((Rhizaria_Phytorhiza_N_A_N_A_Plasmodiophoridae_Plasmodiophora_brassicae_pbe3.h15:0.3258530260,((Rhizaria_N_A_N_A_N_A_N_A_N_A_N_A_D1:0.3221121147,Rhizaria_Filosa_N_A_Euglyphida_Euglyphidae_Euglypha_rotunda_SRR2006120:0.2738528364)50:0.0151462636,Rhizaria_Apofilosa_N_A_N_A_Gromiidae_Gromia_sphaerica_N_A:0.1197848146)73:0.0362792349)58:0.0303360956,Rhizaria_Filosa_Chlorarachniophyceae_N_A_N_A_Bigelowiella_natans_N_A:0.1419529268)96:0.0961217063,Breviatea_N_A_N_A_N_A_N_A_Pygsuia_biforma_N_A:0.5659850383)84:0.0457982827,((Archaeplastida-Glaucophyta_Glaucophyta_Glaucocystophyceae_N_A_Cyanophoraceae_Cyanophora_paradoxa_N_A:0.0973750740,Archaeplastida-Glaucophyta_Glaucophyta_Glaucocystophyceae_Gloeochaetales_Gloeochaetaceae_Gloeochaete_wittrockiana_SAG46.84:0.0787251397)43:0.0143352627,Archaeplastida-Glaucophyta_Glaucophyta_Glaucocystophyceae_N_A_N_A_Cyanoptyche_gloeocystis_SAG4.97:0.0720480006)94:0.0496250095)55:0.0000023524,Amoebozoa_Discosea_Flabellinia_N_A_Vexilliferidae_Vexillifera_sp_DIVA3564_2:0.2961623300)54:0.0326891411,(((((((((Excavata-Discoba_Euglenozoa_N_A_Kinetoplastida_Trypanosomatidae_Leptomonas_pyrrhocoris_ASM129339v1:0.1676070541,Excavata-Discoba_Euglenozoa_N_A_Kinetoplastida_Trypanosomatidae_Trypanosoma_rangeli_T_rangeli_SC58v1:0.1423314224)73:0.0428327254,Excavata-Discoba_Euglenozoa_N_A_Kinetoplastida_Bodonidae_Bodo_saltans_N_A:0.1623119971)95:0.1361988662,Excavata-Discoba_Euglenozoa_N_A_Kinetoplastida_Bodonidae_Neobodo_designis_CCAP1951_1:0.3153807469)100:0.2166118745,Excavata-Discoba_Euglenozoa_N_A_Kinetoplastida_N_A_Perkinsela_sp_ASM123584v1:0.4961170903)96:0.1610734229,(Cryptista_Palpitia_N_A_N_A_N_A_Palpitomonas_bilix_NIES-2562:0.3228562119,(Opisthokonta-Discicristoidea_N_A_N_A_N_A_Nucleariidae_Nuclearia_sp_SRR1617645:0.2691922103,Excavata-Discoba_Euglenozoa_N_A_Eutreptiales_N_A_Eutreptiella_gymnastica_NIES-381:0.4367896757)74:0.0757545044)45:0.0263453740)67:0.0287864745,((((((Stramenopila-Ochrophyta_N_A_Dictyochophyceae_Dictyochales_N_A_Dictyocha_speculum_CCMP1381:0.1158582766,(Stramenopila-Ochrophyta_N_A_Pelagophyceae_Pelagomonadales_N_A_Pelagomonas_calceolata_RCC969:0.0000023357,Stramenopila-Ochrophyta_N_A_Pelagophyceae_Pelagomonadales_N_A_Pelagomonas_calceolata_CCMP1756:0.0000028728)100:0.2880567188)88:0.0587845606,((((((Stramenopila-Ochrophyta_Bacillariophyta_Coscinodiscophyceae_Thalassiosirales_Thalassiosiraceae_Thalassiosira_rotula_CCMP3096:0.0000029216,Stramenopila-Ochrophyta_Bacillariophyta_Coscinodiscophyceae_Thalassiosirales_Thalassiosiraceae_Thalassiosira_rotula_GSO102:0.0000022597)100:0.0651602040,(Stramenopila-Ochrophyta_Bacillariophyta_Bacillariophyceae_Bacillariales_Bacillariaceae_Fragilariopsis_cylindrus_N_A:0.0910032733,(Stramenopila-Ochrophyta_Bacillariophyta_Fragilariophyceae_Fragilariales_Fragilariaceae_Asterionellopsis_glacialis_CCMP1581:0.0180760528,Stramenopila-Ochrophyta_Bacillariophyta_Fragilariophyceae_Fragilariales_Fragilariaceae_Asterionellopsis_glacialis_CCMP134:0.0099230176)99:0.0451632631)45:0.0231660566)98:0.0731745958,Stramenopila-Ochrophyta_Bacillariophyta_Coscinodiscophyceae_Corethrales_Corethraceae_Corethron_pennatum_L29A3:0.1331853892)97:0.0639361548,(Stramenopila-Ochrophyta_Bolidophyceae_N_A_N_A_N_A_Bolidomonas_pacifica_RCC208:0.0000022597,Stramenopila-Ochrophyta_Bolidophyceae_N_A_N_A_N_A_Bolidomonas_sp_RCC2347:0.0000022597)100:0.2300568709)100:0.1530845944,Stramenopila-Ochrophyta_Phaeophyceae_N_A_Ectocarpales_Ectocarpaceae_Ectocarpus_siliculosus_N_A:0.0812083089)81:0.0325225091,Stramenopila-Ochrophyta_N_A_Chrysophyceae_Chromulinales_Paraphysomonadaceae_Paraphysomonas_bandaiensis_js007:0.2633006037)72:0.0209843240)73:0.0119751878,(Stramenopila-Ochrophyta_Pinguiophyceae_N_A_Pinguiochrysidales_Pinguiochrysidaceae_Pinguiococcus_pyrenoidosus_CCMP2078:0.0459177451,Stramenopila-Ochrophyta_Pinguiophyceae_N_A_Pinguiochrysidales_Pinguiochrysidaceae_Phaeomonas_parva_CCMP2877:0.0255103207)100:0.1469128113)93:0.0764681633,(Stramenopila-Sagenista_Labyrinthista_Labyrinthulomycetes_N_A_Thraustochytriaceae_Aplanochytrium_sp_PBS07:0.0000028458,Stramenopila-Sagenista_Labyrinthista_Labyrinthulomycetes_N_A_Thraustochytriaceae_Aplanochytrium_kerguelense_N_A:0.0000024090)100:0.3467115431)84:0.0520141884,(Stramenopila-Opalozoa_Bicosoecida_N_A_Bicosoecida_Cafeteriaceae_Cafeteria_sp_CaronLabIsolate:0.2556721400,((Rhizaria_Retaria-Foraminifera_N_A_Rotaliida_Elphidiidae_Elphidium_margaritaceum_N_A:0.2810660373,Rhizaria_Retaria-Foraminifera_N_A_N_A_Reticulomyxidae_Reticulomyxa_filosa_N_A:0.1248736341)73:0.0216581355,Rhizaria_Retaria-Radiolaria_Acantharea_Symphyacanthida_Astrolithidae_Astrolonche_serrata_N_A:0.5389633381)100:0.2031220152)81:0.0940431489)91:0.0504355225,(((Alveolata_Ciliophora_Oligohymenophorea_Hymenostomatida_Tetrahymenidae_Tetrahymena_thermophila_N_A:0.2859129030,Alveolata_Ciliophora_Colpodea_Cyrtolophosidida_Platyophryidae_Platyophrya_macrostoma_WH:0.2452762616)99:0.1377362863,Alveolata_Ciliophora_Spirotrichea_Sporadotrichida_Oxytrichidae_Oxytricha_trifallax_oxytricha_asm_v1.1:0.3868438463)87:0.1534849701,((((((((Alveolata_Dinophyta_Dinophyceae_Suessiales_Symbiodiniaceae_Symbiodinium_sp_C1:0.0000022597,Alveolata_Dinophyta_Dinophyceae_Suessiales_Symbiodiniaceae_Symbiodinium_sp_C15:0.0000022597)100:0.1014866837,(((Alveolata_Dinophyta_Dinophyceae_Gonyaulacales_Gonyaulacaceae_Alexandrium_tamarense_CCMP1771:0.0237897040,Alveolata_Dinophyta_Dinophyceae_Gonyaulacales_Ceratiaceae_Neoceratium_fusus_PA161109:0.0363079745)47:0.0077115277,(Alveolata_Dinophyta_Dinophyceae_Peridiniales_Crypthecodiniaceae_Crypthecodinium_cohnii_Seligo:0.0726892257,Alveolata_Dinophyta_Dinophyceae_Peridiniales_Heterocapsaceae_Heterocapsa_rotundata_SCCAPK-0483:0.0708773475)90:0.0387622288)83:0.0312459409,Alveolata_Dinophyta_Dinophyceae_Gymnodiniales_Gymnodiniaceae_Amphidinium_massartii_CS-259:0.0702726126)91:0.0582132894)100:0.1235784468,Alveolata_Dinophyta_Dinophyceae_Syndiniales_Amoebophryaceae_Amoebophrya_sp_js026:0.3993308271)80:0.0403386255,Alveolata_Dinophyta_Dinophyceae_Noctilucales_Noctilucaceae_Noctiluca_scintillans_N_A:0.2820713944)77:0.0419718955,(Alveolata_Dinophyta_Dinophyceae_Oxyrrhinales_Oxyrrhinaceae_Oxyrrhis_marina_js006:0.0000026466,Alveolata_Dinophyta_Dinophyceae_Oxyrrhinales_Oxyrrhinaceae_Oxyrrhis_marina_LB1974:0.0086381010)100:0.2194763318)93:0.0275052897,Alveolata_Perkinsozoa_N_A_Perkinsida_Perkinsidae_Perkinsus_marinus_N_A:0.1827922800)92:0.0416526644,((Alveolata_Apicomplexa_Coccidia_Eucoccidiorida_Cryptosporidiidae_Cryptosporidium_muris_N_A:0.2675901816,Alveolata_Apicomplexa_Coccidia_Eucoccidiorida_Sarcocystidae_Hammondia_hammondi_HHA1_v02:0.2555364026)66:0.0368983642,(Alveolata_Chrompodelida_N_A_N_A_N_A_Vitrella_brassicaformis_CCMP3155:0.0000022615,Alveolata_Chrompodelida_N_A_N_A_N_A_Vitrella_brassicaformis_Vbrassicaformis:0.0000025774)100:0.1666638535)93:0.0618990489)78:0.0299194256,Alveolata_Ciliophora_Heterotrichea_Heterotrichida_Climacostomidae_Climacostomum_virens_StockW-24:0.4699827738)45:0.0155921906)83:0.0304093825)54:0.0276696067)40:0.0301933695,(((((Archaeplastida-Rhodophyta_Rhodophyta_Florideophyceae_Gigartinales_Gigartinaceae_Chondrus_crispus_N_A:0.3168147127,(Archaeplastida-Rhodophyta_Rhodophyta_Porphyridiophyceae_Porphyridiales_Porphyridiaceae_Porphyridium_purpureum_N_A:0.0795459811,Archaeplastida-Rhodophyta_Rhodophyta_Porphyridiophyceae_Porphyridiales_Porphyridiaceae_Erythrolobus_australicus_CCMP3124:0.1277308656)95:0.0559104825)60:0.0069167602,(Archaeplastida-Rhodophyta_Rhodophyta_Stylonematophyceae_Stylonematales_Stylonemataceae_Rhodosorus_marinus_CCMP769:0.0061094993,Archaeplastida-Rhodophyta_Rhodophyta_Stylonematophyceae_Stylonematales_Stylonemataceae_Rhodosorus_marinus_UTEXLB2760:0.0127327981)100:0.0923707698)60:0.0126828114,Archaeplastida-Rhodophyta_Rhodophyta_Compsopogonophyceae_Compsopogonales_Compsopogonaceae_Compsopogon_caeruleus_SAG36.94:0.1284604678)61:0.0135625044,Archaeplastida-Rhodophyta_Rhodophyta_Bangiophyceae_Bangiales_Bangiaceae_Porphyra_umbilicalis_4086291:0.3756035536)63:0.0432373891,((Archaeplastida-Rhodophyta_Rhodophyta_Cyanidiophyceae_Cyanidiales_Cyanidiaceae_Cyanidioschyzon_merolae_N_A:0.4211345434,(Archaeplastida-Rhodophyta_Rhodophyta_Rhodellophyceae_Rhodellales_Rhodellaceae_Rhodella_violacea_CCMP736:0.1945927822,Rhodophyta-sister_N_A_N_A_N_A_N_A_N_A_N_A_Colp29:0.4387865697)48:0.0084734057)64:0.0341186903,Archaeplastida-Rhodophyta_Rhodophyta_Cyanidiophyceae_Cyanidiales_Cyanidiaceae_Galdieria_sulphuraria_N_A:0.1962594720)30:0.0068673439)72:0.0517074118)13:0.0260845596,(((((Archaeplastida-Viridiplantae_Chlorophyta_Mamiellophyceae_Mamiellales_Bathycoccaceae_Ostreococcus_mediterraneus_clade-D-RCC1107:0.0000022597,Archaeplastida-Viridiplantae_Chlorophyta_Mamiellophyceae_Mamiellales_Bathycoccaceae_Ostreococcus_mediterraneus_clade-D-RCC2593:0.0000026545)100:0.0984219944,(Archaeplastida-Viridiplantae_Chlorophyta_Mamiellophyceae_Mamiellales_Mamiellaceae_Mantoniella_sp_CCMP1436:0.0000027628,Archaeplastida-Viridiplantae_Chlorophyta_Mamiellophyceae_Mamiellales_Mamiellaceae_Mantoniella_antarctica_SL-175:0.0000023262)100:0.1955123529)100:0.2257882307,(Archaeplastida-Viridiplantae_Chlorophyta_Chlorophyceae_Chlamydomonadales_Volvocaceae_Volvox_carteri_N_A:0.1728424622,(Archaeplastida-Viridiplantae_Chlorophyta_Trebouxiophyceae_N_A_Coccomyxaceae_Coccomyxa_sp_N_A:0.0506924640,Archaeplastida-Viridiplantae_Chlorophyta_Chlorodendrophyceae_Chlorodendrales_Chlorodendraceae_Tetraselmis_astigmatica_CCMP880:0.1148233833)99:0.0471357210)94:0.0429478228)72:0.0159641602,(((Archaeplastida-Viridiplantae_Streptophyta_N_A_Brassicales_Brassicaceae_Arabidopsis_thaliana_TAIR10:0.0471737469,(((Archaeplastida-Viridiplantae_Streptophyta_N_A_Vitales_Vitaceae_Vitis_vinifera_IGGP_12x:0.0043603233,(Archaeplastida-Viridiplantae_Streptophyta_N_A_Pinales_Pinaceae_Pinus_taeda_js021:0.0133796679,Archaeplastida-Viridiplantae_Streptophyta_N_A_Amborellales_Amborellaceae_Amborella_trichopoda_AMTR1.0:0.0090305327)59:0.0039423233)54:0.0000025750,Archaeplastida-Viridiplantae_Streptophyta_N_A_Polypodiales_Dennstaedtiaceae_Pteridium_aquilinum_js023:0.0976970564)64:0.0108875373,(Archaeplastida-Viridiplantae_Streptophyta_Bryopsida_Funariales_Funariaceae_Physcomitrella_patens_N_A:0.0920293136,Archaeplastida-Viridiplantae_Streptophyta_Liliopsida_Poales_Poaceae_Zea_mays_AGPv4:0.0110138353)16:0.0000024957)80:0.0313988262)100:0.1166533222,(((Archaeplastida-Viridiplantae_Chlorophyta_N_A_Pyramimonadales_N_A_Pyramimonas_parkeae_CCMP726:0.1111615145,Archaeplastida-Viridiplantae_Chlorophyta_Nephroselmidophyceae_N_A_N_A_Nephroselmis_pyriformis_CCMP717:0.0948314849)79:0.0236365532,Archaeplastida-Viridiplantae_Streptophyta_Mesostigmatophyceae_Mesostigmatales_Mesostigmataceae_Mesostigma_viride_js017:0.0745766013)45:0.0149808678,(Archaeplastida-Viridiplantae_Streptophyta_Coleochaetophyceae_Coleochaetales_Coleochaetaceae_Coleochaete_scutata_js012:0.0970934694,Archaeplastida-Viridiplantae_Chlorophyta_N_A_Prasinococcales_N_A_Prasinoderma_singulare_RCC927:0.2321904310)53:0.0134865857)25:0.0101970817)61:0.0097994108,Archaeplastida-Viridiplantae_Streptophyta_Klebsormidiophyceae_Klebsormidiales_Klebsormidiaceae_Klebsormidium_subtile_js015:0.0444576028)55:0.0112807505)91:0.0551484537,(((((((Haptista_Haptophyta_N_A_Isochrysidales_Noelaerhabdaceae_Emiliania_huxleyi_CCMP370:0.0000000000,Haptista_Haptophyta_N_A_Isochrysidales_Noelaerhabdaceae_Emiliania_huxleyi_374:0.0000000000):0.0000000000,Haptista_Haptophyta_N_A_Isochrysidales_Noelaerhabdaceae_Emiliania_huxleyi_379:0.0000000000):0.0000023201,Haptista_Haptophyta_N_A_Isochrysidales_Noelaerhabdaceae_Emiliania_huxleyi_PLYM219:0.0000022956)100:0.0317992531,(Haptista_Haptophyta_N_A_Coccolithales_Calcidiscaceae_Calcidiscus_leptoporus_RCC1130:0.0089197489,Haptista_Haptophyta_N_A_Coccolithales_Coccolithaceae_Coccolithus_pelagicus_PLY182g:0.0231559449)100:0.0401977279)81:0.0200533587,Haptista_Haptophyta_N_A_Prymnesiales_Prymnesiaceae_Prymnesium_parvum_Texoma1:0.0628472311)82:0.0385996958,Haptista_Haptophyta_N_A_Phaeocystales_Phaeocystaceae_Phaeocystis_sp_CCMP2710:0.1495465733)92:0.0554754235,(Haptista_Haptophyta_N_A_Pavlovales_Pavlovaceae_Pavlovales_sp_N_A:0.0000025537,Haptista_Haptophyta_N_A_Pavlovales_Pavlovaceae_N_A_N_A_CCMP2436:0.0000029850)100:0.1114747090)99:0.0966233272)49:0.0101039971)8:0.0061567619,(((Telonemia_N_A_N_A_Telonemida_N_A_Telonema_subtile_Tel-1:0.0000022060,Telonemia_N_A_N_A_Telonemida_N_A_Telonema_subtile_N_A:0.0000022658)97:0.0221977955,Telonemia_N_A_N_A_Telonemida_N_A_N_A_N_A_P-2:0.0186650705)100:0.2502532765,((Haptista_Centrohelida_N_A_N_A_Acanthocystidae_Acanthocystis_sp_N_A:0.0770586120,(Haptista_Centrohelida_N_A_N_A_Raphidiophryidae_Raphidiophrys_heterophryoidea_N_A:0.0662389864,(Haptista_Centrohelida_N_A_N_A_Acanthocystidae_Choanocystis_sp_N_A:0.0634817954,Haptista_Centrohelida_N_A_N_A_Acanthocystidae_Raineriophrys_erinaceoides_N_A:0.0575442436)61:0.0321353984)52:0.0062388798)100:0.0880902998,((((Cryptista_Cryptophyta_Cryptophyta_Pyrenomonadales_Geminigeraceae_Guillardia_theta_N_A:0.0518566493,(Cryptista_Cryptophyta_Cryptophyta_Pyrenomonadales_Chroomonadaceae_Chroomonas_mesostigmatica_CCMP1168:0.0346222872,Cryptista_Cryptophyta_Cryptophyta_Cryptomonadales_Cryptomonadaceae_Cryptomonas_curvata_CCAP979_52:0.0623160666)60:0.0282324408)57:0.0218162763,(Cryptista_Cryptophyta_Cryptophyta_Pyrenomonadales_Geminigeraceae_Geminigera_sp_js004:0.0000022597,Cryptista_Cryptophyta_Cryptophyta_Pyrenomonadales_Geminigeraceae_Geminigera_cryophila_CCMP2564:0.0000022597)100:0.0468188512)77:0.0291924920,(Cryptista_Cryptophyta_Cryptophyta_N_A_N_A_Cryptophyceae_sp_CCMP2293:0.0000024251,Cryptista_Cryptophyta_Cryptophyta_N_A_N_A_Cryptophyceae_sp_N_A:0.0000026844)100:0.0697933981)100:0.1424039813,Cryptista_Cryptophyta_Cryptophyta_Cryptomonadales_Goniomonadaceae_Goniomonas_pacifica_CCMP1869:0.2223073444)89:0.0520214521)48:0.0300621011)26:0.0152180649)39:0.0146784884)36:0.0129887817,(Amoebozoa_Evosea_Eumycetozoa_Dictyosteliida_N_A_Dictyostelium_lacteum_ASM160615v1:0.2846785706,((Excavata-Discoba_N_A_N_A_N_A_Tsukubamonadidae_Tsukubamonas_globosa_N_A:0.0211531361,Apusomonadida_N_A_N_A_N_A_Apusomonadidae_Thecamonas_trahens_N_A:0.4725131292)94:0.1159529916,Amoebozoa_Tubulinea_N_A_N_A_N_A_misidentifiedPessonella_sp_PRA-29:0.3253477876)40:0.0365969619)38:0.0185565217)36:0.0132576423,(((Amoebozoa_Discosea_N_A_N_A_N_A_Stereomyxa_ramosa_Chinc5:0.1836086254,(Amoebozoa_Discosea_Flabellinia_N_A_Vannellidae_Vannella_sp_DIVA3517_6_12:0.2219220684,Amoebozoa_Discosea_Flabellinia_N_A_N_A_Cunea_sp_BSH-02190019_may:0.2811173818)56:0.0666125019)25:0.0208851601,((Amoebozoa_Tubulinea_Corycidia_N_A_N_A_Trichosphaerium_sp_Am-I-7wt:0.2819231294,(Excavata-Discoba_Percolozoa_Heterolobosea_N_A_N_A_Percolomonas_cosmopolitus_WS:0.4321289548,Excavata-Discoba_Percolozoa_Heterolobosea_Schizopyrenida_Vahlkampfiidae_Naegleria_gruberi_N_A:0.1620415410)99:0.1756445058)30:0.0167865252,Amoebozoa_Evosea_Variosea_N_A_Echinamoebidae_Filamoeba_nolandi_NC-AS-23-1:0.1973564901)59:0.0372628982)18:0.0000020447,Haptista-sister_N_A_N_A_N_A_N_A_Ancoracysta_twista_TD:0.1049124868)39:0.0161179382)99:0.0691622224,((((((Opisthokonta-Metazoa_Mollusca_Cephalopoda_Octopoda_Octopodidae_Octopus_bimaculoides_PRJNA270931:0.0476722858,Opisthokonta-Metazoa_Mollusca_Gastropoda_N_A_Lottiidae_Lottia_gigantea_N_A:0.0238127433)49:0.0121201924,Opisthokonta-Metazoa_Annelida_Polychaeta_Capitellida_Capitellidae_Capitella_teleta_GCA_000328365.1:0.0300814952)81:0.0211915957,Opisthokonta-Metazoa_Chordata_Ascidiacea_Enterogona_Cionidae_Ciona_intestinalis_KH:0.1675972722)20:0.0000025513,((Opisthokonta-Metazoa_Cnidaria_Anthozoa_Actiniaria_Edwardsiidae_Nematostella_vectensis_N_A:0.0694351265,Opisthokonta-Metazoa_Echinodermata_Echinoidea_Echinoida_Strongylocentrotidae_Strongylocentrotus_purpuratus_GCA_000002235.2:0.0767967275)32:0.0021856512,((Opisthokonta-Metazoa_Arthropoda_Arachnida_Araneae_Eresidae_Stegodyphus_mimosarum_GCA_000611955.2:0.0295410629,((Opisthokonta-Metazoa_Chordata_Aves_Anseriformes_Anatidae_Anas_platyrhynchos_BGI_duck_1.0:0.0043682589,Opisthokonta-Metazoa_Chordata_Mammalia_Rodentia_Muridae_Mus_musculus_N_A:0.0000022597)45:0.0002559980,(Opisthokonta-Metazoa_Chordata_Aves_Galliformes_Phasianidae_Gallus_gallus_Gallus_gallus-5.0:0.0000022597,Opisthokonta-Metazoa_Chordata_Mammalia_Primates_Hominidae_Homo_sapiens_N_A:0.0041927776)60:0.0000021792)100:0.0538966056)48:0.0115682727,Opisthokonta-Metazoa_Arthropoda_Insecta_Diptera_Drosophilidae_Drosophila_melanogaster_BDGP6:0.0471888655)43:0.0124776242)41:0.0086170214)56:0.0193576260,Opisthokonta-Metazoa_Porifera_Demospongiae_Haplosclerida_Niphatidae_Amphimedon_queenslandica_Aqu1:0.1789930520)99:0.0708545343,(Opisthokonta-Filasterea_N_A_Ichthyosporea_N_A_N_A_Capsaspora_owczarzaki_C_owczarzaki_V2:0.2317064684,(Opisthokonta-Ichthyosporea_N_A_Ichthyosporea_Ichthyophonida_Amoebidiaceae_Amoebidium_parasiticum_SRR545192:0.1152472768,Opisthokonta-Choanoflagellatea_N_A_N_A_Choanoflagellida_Salpingoecidae_Salpingoeca_rosetta_Proterospongia_sp_ATCC50818:0.2791646459)82:0.0279740947)42:0.0059994060)91:0.0456750386)96:0.0451960326,(Opisthokonta-Fungi_Chytridiomycota_Chytridiomycetes_Spizellomycetales_Spizellomycetaceae_Spizellomyces_punctatus_S_punctatus_V1:0.1043566221,Opisthokonta-Fungi_Chytridiomycota_Monoblepharidomycetes_Monoblepharidales_Gonapodyaceae_Gonapodya_prolifera_Ganpr1:0.0823122748)78:0.0669648886)83:0.0679591726,(Opisthokonta-Fungi_Basidiomycota_Tremellomycetes_Tremellales_Cryptococcaceae_Cryptococcus_neoformans_N_A:0.1047060738,Opisthokonta-Fungi_Basidiomycota_Ustilaginomycetes_Ustilaginales_Ustilaginaceae_Ustilago_maydis_N_A:0.1653292449)100:0.1964348289)84:0.0794932349,Opisthokonta-Fungi_Ascomycota_Sordariomycetes_Sordariales_Sordariaceae_Neurospora_crassa_N_A:0.4222741173);
(Amoebozoa_Discosea_Flabellinia_N_A_Vexilliferidae_Vexillifera_sp_DIVA3564_2:0.8076163671,((((((((((((((((Archaeplastida-Viridiplantae_Chlorophyta_Mamiellophyceae_Mamiellales_Bathycoccaceae_Ostreococcus_mediterraneus_clade-D-RCC1621:0.0033740642,(((Archaeplastida-Viridiplantae_Chlorophyta_Mamiellophyceae_Mamiellales_Bathycoccaceae_Ostreococcus_mediterraneus_clade-D-RCC2573:0.0000023503,Archaeplastida-Viridiplantae_Chlorophyta_Mamiellophyceae_Mamiellales_Bathycoccaceae_Ostreococcus_mediterraneus_clade-D-RCC2593:0.0000021114)98:0.0113745191,Archaeplastida-Viridiplantae_Chlorophyta_Mamiellophyceae_Mamiellales_Bathycoccaceae_Ostreococcus_mediterraneus_clade-D-RCC2596:0.0000022064)8:0.0000024374,Archaeplastida-Viridiplantae_Chlorophyta_Mamiellophyceae_Mamiellales_Bathycoccaceae_Ostreococcus_mediterraneus_clade-D-RCC2572:0.0000023503)16:0.0000025136)71:0.0000024720,Archaeplastida-Viridiplantae_Chlorophyta_Mamiellophyceae_Mamiellales_Bathycoccaceae_Ostreococcus_mediterraneus_clade-D-RCC1107:0.0030344473)100:0.4289974321,(Archaeplastida-Viridiplantae_Chlorophyta_Mamiellophyceae_Mamiellales_Mamiellaceae_Mantoniella_antarctica_SL-175:0.0044459022,Archaeplastida-Viridiplantae_Chlorophyta_Mamiellophyceae_Mamiellales_Mamiellaceae_Mantoniella_sp_CCMP1436:0.0018751365)100:0.1827418829)100:0.3963523868,((((((((Archaeplastida-Viridiplantae_Streptophyta_N_A_Amborellales_Amborellaceae_Amborella_trichopoda_AMTR1.0:0.0326727671,((Archaeplastida-Viridiplantae_Streptophyta_N_A_Brassicales_Brassicaceae_Arabidopsis_thaliana_TAIR10:0.1656624832,Archaeplastida-Viridiplantae_Streptophyta_N_A_Vitales_Vitaceae_Vitis_vinifera_IGGP_12x:0.0358907719)42:0.0124014930,Archaeplastida-Viridiplantae_Streptophyta_Liliopsida_Poales_Poaceae_Zea_mays_AGPv4:0.1420858179)89:0.0252168427)96:0.0724692755,(Archaeplastida-Viridiplantae_Streptophyta_N_A_Polypodiales_Dennstaedtiaceae_Pteridium_aquilinum_js023:0.1520412465,Archaeplastida-Viridiplantae_Streptophyta_N_A_Pinales_Pinaceae_Pinus_taeda_js021:0.0844183852)60:0.0217217230)75:0.0265810288,Archaeplastida-Viridiplantae_Streptophyta_Bryopsida_Funariales_Funariaceae_Physcomitrella_patens_N_A:0.1245001237)100:0.1261439288,Archaeplastida-Viridiplantae_Streptophyta_Coleochaetophyceae_Coleochaetales_Coleochaetaceae_Coleochaete_scutata_js012:0.1323486792)75:0.0488775830,Archaeplastida-Viridiplantae_Streptophyta_Klebsormidiophyceae_Klebsormidiales_Klebsormidiaceae_Klebsormidium_subtile_js015:0.2071310563)93:0.0643440669,Archaeplastida-Viridiplantae_Streptophyta_Mesostigmatophyceae_Mesostigmatales_Mesostigmataceae_Mesostigma_viride_js017:0.5139555130)41:0.0369465872,Archaeplastida-Viridiplantae_Chlorophyta_Nephroselmidophyceae_N_A_N_A_Nephroselmis_pyriformis_CCMP717:0.3417532660)45:0.0352939925,Archaeplastida-Viridiplantae_Chlorophyta_N_A_Pyramimonadales_N_A_Pyramimonas_parkeae_CCMP726:0.3838199093)41:0.0229309759)50:0.0357182652,(((Archaeplastida-Viridiplantae_Chlorophyta_Chlorodendrophyceae_Chlorodendrales_Chlorodendraceae_Tetraselmis_astigmatica_CCMP880:0.3497455037,Archaeplastida-Viridiplantae_Chlorophyta_Trebouxiophyceae_N_A_Coccomyxaceae_Coccomyxa_sp_N_A:0.2667548300)74:0.0468475619,Archaeplastida-Viridiplantae_Chlorophyta_Chlorophyceae_Chlamydomonadales_Volvocaceae_Volvox_carteri_N_A:0.3822233156)85:0.0791405735,(Archaeplastida-Viridiplantae_Chlorophyta_N_A_N_A_N_A_N_A_N_A_RCC1871:0.0063816732,Archaeplastida-Viridiplantae_Chlorophyta_N_A_N_A_N_A_N_A_N_A_RCC2335:0.0000028898)100:0.4819815353)92:0.0934621197)67:0.0477335144,Archaeplastida-Viridiplantae_Chlorophyta_N_A_Prasinococcales_N_A_Prasinoderma_singulare_RCC927:0.6654995372)100:0.1886224960,((((((Archaeplastida-Rhodophyta_Rhodophyta_Bangiophyceae_Bangiales_Bangiaceae_Porphyra_umbilicalis_N_A:0.0000026041,Archaeplastida-Rhodophyta_Rhodophyta_Bangiophyceae_Bangiales_Bangiaceae_Porphyra_umbilicalis_4086291:0.0000023503)100:0.5901865989,Archaeplastida-Rhodophyta_Rhodophyta_Florideophyceae_Gigartinales_Gigartinaceae_Chondrus_crispus_N_A:0.3483642934)91:0.1524510807,(Archaeplastida-Rhodophyta_Rhodophyta_Rhodellophyceae_Rhodellales_Rhodellaceae_Rhodella_violacea_CCMP736:0.3526857619,Archaeplastida-Rhodophyta_Rhodophyta_Compsopogonophyceae_Compsopogonales_Compsopogonaceae_Compsopogon_caeruleus_SAG36.94:0.2143247356)89:0.1557749652)41:0.0379279682,((Archaeplastida-Rhodophyta_Rhodophyta_Stylonematophyceae_Stylonematales_Stylonemataceae_Rhodosorus_marinus_CCMP769:0.0496647535,Archaeplastida-Rhodophyta_Rhodophyta_Stylonematophyceae_Stylonematales_Stylonemataceae_Rhodosorus_marinus_UTEXLB2760:0.0140637217)100:0.4780405447,Archaeplastida-Rhodophyta_Rhodophyta_Porphyridiophyceae_Porphyridiales_Porphyridiaceae_Porphyridium_purpureum_N_A:0.4913945288)91:0.1933273178)59:0.1361398336,Archaeplastida-Rhodophyta_Rhodophyta_Cyanidiophyceae_Cyanidiales_Cyanidiaceae_Galdieria_sulphuraria_N_A:0.7214424922)96:0.1722953569,(Excavata-Discoba_Euglenozoa_N_A_Eutreptiales_N_A_Eutreptiella_gymnastica_NIES-381:0.7007075238,((Excavata-Discoba_Euglenozoa_N_A_Kinetoplastida_Trypanosomatidae_Trypanosoma_rangeli_T_rangeli_SC58v1:0.3254040261,Excavata-Discoba_Euglenozoa_N_A_Kinetoplastida_Trypanosomatidae_Leptomonas_pyrrhocoris_ASM129339v1:0.1390127102)100:0.5446718312,Excavata-Discoba_Euglenozoa_N_A_Kinetoplastida_Bodonidae_Neobodo_designis_CCAP1951_1:0.6095869851)99:0.8894968852)95:0.6117026544)18:0.0602686315)10:0.0130082229,(((((Haptista_Haptophyta_N_A_Coccolithales_Coccolithaceae_Coccolithus_pelagicus_PLY182g:0.1129700047,Haptista_Haptophyta_N_A_Coccolithales_Calcidiscaceae_Calcidiscus_leptoporus_RCC1130:0.0891018800)99:0.0912592308,Haptista_Haptophyta_N_A_Prymnesiales_Prymnesiaceae_Prymnesium_parvum_Texoma1:0.2520051094)54:0.0441808846,((((Haptista_Haptophyta_N_A_Isochrysidales_Noelaerhabdaceae_Emiliania_huxleyi_PLYM219:0.0000000000,Haptista_Haptophyta_N_A_Isochrysidales_Noelaerhabdaceae_Emiliania_huxleyi_379:0.0000000000):0.0000000000,Haptista_Haptophyta_N_A_Isochrysidales_Noelaerhabdaceae_Emiliania_huxleyi_374:0.0000000000):0.0000023503,Haptista_Haptophyta_N_A_Isochrysidales_Noelaerhabdaceae_Emiliania_huxleyi_CCMP370:0.0000022041)100:0.2478422424,Haptista_Haptophyta_N_A_Phaeocystales_Phaeocystaceae_Phaeocystis_sp_CCMP2710:0.3399345786)45:0.0360131852)100:0.2378858452,(Haptista_Haptophyta_N_A_Pavlovales_Pavlovaceae_Pavlovales_sp_N_A:0.0000021441,Haptista_Haptophyta_N_A_Pavlovales_Pavlovaceae_N_A_N_A_CCMP2436:0.0000023354)100:0.6166817974)98:0.1890423321,Rhodophyta-sister_N_A_N_A_N_A_N_A_N_A_N_A_Colp29:0.6563955502)83:0.1133848523)35:0.0631006506,((((((((Cryptista_Cryptophyta_Cryptophyta_N_A_N_A_Cryptophyceae_sp_N_A:0.0000023503,Cryptista_Cryptophyta_Cryptophyta_N_A_N_A_Cryptophyceae_sp_CCMP2293:0.0000026521)100:0.2131617175,Cryptista_Cryptophyta_Cryptophyta_Pyrenomonadales_Geminigeraceae_Guillardia_theta_N_A:0.1378196140)53:0.0483214317,(Cryptista_Cryptophyta_Cryptophyta_Pyrenomonadales_Geminigeraceae_Geminigera_cryophila_CCMP2564:0.0000027909,Cryptista_Cryptophyta_Cryptophyta_Pyrenomonadales_Geminigeraceae_Geminigera_sp_js004:0.0000021988)100:0.2485243657)64:0.0632074641,Cryptista_Cryptophyta_Cryptophyta_Pyrenomonadales_Chroomonadaceae_Chroomonas_mesostigmatica_CCMP1168:0.1911776020)77:0.0715649935,Cryptista_Cryptophyta_Cryptophyta_Cryptomonadales_Cryptomonadaceae_Cryptomonas_curvata_CCAP979_52:0.1106435650)100:0.4201158161,((Cryptista_Palpitia_N_A_N_A_N_A_Palpitomonas_bilix_NIES-2562:0.8559897121,Cryptista_Katablepharida_Katablepharidophyta_N_A_N_A_Roombia_truncata_N_A:0.3070989253)61:0.0702866762,Cryptista_Cryptophyta_Cryptophyta_Cryptomonadales_Goniomonadaceae_Goniomonas_pacifica_CCMP1869:0.5718340386)53:0.0712146654)55:0.0842929777,((((((((((Stramenopila-Ochrophyta_Bolidophyceae_N_A_N_A_N_A_Bolidomonas_sp_RCC2347:0.0000023503,Stramenopila-Ochrophyta_Bolidophyceae_N_A_N_A_N_A_Bolidomonas_pacifica_RCC208:0.0000028578)100:0.5714057277,((Stramenopila-Ochrophyta_Bacillariophyta_Bacillariophyceae_Bacillariales_Bacillariaceae_Fragilariopsis_cylindrus_N_A:0.2070246902,((Stramenopila-Ochrophyta_Bacillariophyta_Coscinodiscophyceae_Thalassiosirales_Thalassiosiraceae_Thalassiosira_rotula_GSO102:0.0029636762,Stramenopila-Ochrophyta_Bacillariophyta_Coscinodiscophyceae_Thalassiosirales_Thalassiosiraceae_Thalassiosira_rotula_CCMP3096:0.0000024222)100:0.4612617297,(Stramenopila-Ochrophyta_Bacillariophyta_Fragilariophyceae_Fragilariales_Fragilariaceae_Asterionellopsis_glacialis_CCMP134:0.0761703316,Stramenopila-Ochrophyta_Bacillariophyta_Fragilariophyceae_Fragilariales_Fragilariaceae_Asterionellopsis_glacialis_CCMP1581:0.1075298903)100:0.2989029619)65:0.0833441952)88:0.1392467285,Stramenopila-Ochrophyta_Bacillariophyta_Coscinodiscophyceae_Corethrales_Corethraceae_Corethron_pennatum_L29A3:0.4459064789)79:0.2257587566)99:0.2210250159,Stramenopila-Ochrophyta_Phaeophyceae_N_A_Ectocarpales_Ectocarpaceae_Ectocarpus_siliculosus_N_A:0.3804057268)54:0.0840280959,((Stramenopila-Ochrophyta_N_A_Pelagophyceae_Pelagomonadales_N_A_Pelagomonas_calceolata_RCC969:0.0000024863,Stramenopila-Ochrophyta_N_A_Pelagophyceae_Pelagomonadales_N_A_Pelagomonas_calceolata_CCMP1756:0.0042517470)100:0.6694671462,Stramenopila-Ochrophyta_N_A_Dictyochophyceae_Dictyochales_N_A_Dictyocha_speculum_CCMP1381:0.5836876098)62:0.0665080977)47:0.0490621835,(Stramenopila-Ochrophyta_Pinguiophyceae_N_A_Pinguiochrysidales_Pinguiochrysidaceae_Phaeomonas_parva_CCMP2877:0.1518941417,Stramenopila-Ochrophyta_Pinguiophyceae_N_A_Pinguiochrysidales_Pinguiochrysidaceae_Pinguiococcus_pyrenoidosus_CCMP2078:0.1427450266)100:0.5068379483)64:0.1263755428,Stramenopila-Ochrophyta_N_A_Chrysophyceae_Chromulinales_Paraphysomonadaceae_Paraphysomonas_bandaiensis_js007:0.9847047702)61:0.0612033497,Stramenopila-Oomycota_N_A_Oomycetes_Saprolegniales_Saprolegniaceae_Saprolegnia_diclina_Sap_diclina_VS20_V1:0.8739280017)97:0.1483551153,Apusozoa_Apusozoa_N_A_N_A_N_A_Nutomonas_longa_SRR1617398:1.0714198755)86:0.0844532240,(Telonemia_N_A_N_A_Telonemida_N_A_N_A_N_A_P-2:0.2113109097,(Telonemia_N_A_N_A_Telonemida_N_A_Telonema_subtile_Tel-1:0.0000022753,Telonemia_N_A_N_A_Telonemida_N_A_Telonema_subtile_N_A:0.0000025242)100:0.0912474471)100:0.6584841487)62:0.0261441679,Haptista-sister_N_A_N_A_N_A_N_A_Ancoracysta_twista_TD:0.5730794668)80:0.0572810156)32:0.0415256862,(((((Stramenopila-Sagenista_Labyrinthista_Labyrinthulomycetes_N_A_Thraustochytriaceae_Aplanochytrium_sp_PBS07:0.0000023503,Stramenopila-Sagenista_Labyrinthista_Labyrinthulomycetes_N_A_Thraustochytriaceae_Aplanochytrium_kerguelense_N_A:0.0000028082)100:1.3116747790,((Haptista_Centrohelida_N_A_N_A_Acanthocystidae_Acanthocystis_sp_N_A:0.3095275210,Haptista_Centrohelida_N_A_N_A_Raphidiophryidae_Raphidiophrys_heterophryoidea_N_A:0.3440033726)42:0.0759815166,(Haptista_Centrohelida_N_A_N_A_Acanthocystidae_Raineriophrys_erinaceoides_N_A:0.2377541672,Haptista_Centrohelida_N_A_N_A_Acanthocystidae_Choanocystis_sp_N_A:0.4274123867)39:0.0425521934)100:0.3282400234)58:0.2162245588,(Rhizaria_Phytorhiza_N_A_N_A_Plasmodiophoridae_Plasmodiophora_brassicae_pbe3.h15:0.7301017084,((Rhizaria_Filosa_N_A_Euglyphida_Euglyphidae_Euglypha_rotunda_SRR2006120:0.3486523804,Rhizaria_N_A_N_A_N_A_N_A_N_A_N_A_D1:0.5244004222)79:0.0948734147,((Rhizaria_Apofilosa_N_A_N_A_Gromiidae_Gromia_sphaerica_SRR2003399:0.0000024895,Rhizaria_Apofilosa_N_A_N_A_Gromiidae_Gromia_sphaerica_N_A:0.0000021903)100:0.6841346587,Rhizaria_Filosa_Chlorarachniophyceae_N_A_N_A_Bigelowiella_natans_N_A:0.3856463716)99:0.1313517074)72:0.0956866651)62:0.1230307654)37:0.0404440230,Excavata-Discoba_N_A_N_A_N_A_Tsukubamonadidae_Tsukubamonas_globosa_N_A:0.3685412283)34:0.0345000050,((Archaeplastida-Glaucophyta_Glaucophyta_Glaucocystophyceae_N_A_N_A_Cyanoptyche_gloeocystis_SAG4.97:0.3470819914,Archaeplastida-Glaucophyta_Glaucophyta_Glaucocystophyceae_N_A_Cyanophoraceae_Cyanophora_paradoxa_N_A:0.2218753315)61:0.0537797005,Archaeplastida-Glaucophyta_Glaucophyta_Glaucocystophyceae_Gloeochaetales_Gloeochaetaceae_Gloeochaete_wittrockiana_SAG46.84:0.2405835493)97:0.1368494323)50:0.0388476357)34:0.0427357437)57:0.0398070857,((((((((((Opisthokonta-Metazoa_Arthropoda_Arachnida_Araneae_Eresidae_Stegodyphus_mimosarum_GCA_000611955.2:0.2269464004,((Opisthokonta-Metazoa_Mollusca_Gastropoda_N_A_Lottiidae_Lottia_gigantea_N_A:0.1625395562,Opisthokonta-Metazoa_Mollusca_Cephalopoda_Octopoda_Octopodidae_Octopus_bimaculoides_PRJNA270931:0.1324685557)58:0.0336961231,Opisthokonta-Metazoa_Annelida_Polychaeta_Capitellida_Capitellidae_Capitella_teleta_GCA_000328365.1:0.2032295134)66:0.0423896915)18:0.0222003633,(Opisthokonta-Metazoa_Echinodermata_Echinoidea_Echinoida_Strongylocentrotidae_Strongylocentrotus_purpuratus_GCA_000002235.2:0.1621845804,((((Opisthokonta-Metazoa_Chordata_Mammalia_Primates_Hominidae_Homo_sapiens_N_A:0.0016637400,Opisthokonta-Metazoa_Chordata_Mammalia_Rodentia_Muridae_Mus_musculus_N_A:0.0091519014)100:0.0374873393,Opisthokonta-Metazoa_Chordata_Aves_Anseriformes_Anatidae_Anas_platyrhynchos_BGI_duck_1.0:0.0026626160)64:0.0027355101,Opisthokonta-Metazoa_Chordata_Aves_Galliformes_Phasianidae_Gallus_gallus_Gallus_gallus-5.0:0.0000020580)100:0.1674127022,Opisthokonta-Metazoa_Chordata_Ascidiacea_Enterogona_Cionidae_Ciona_intestinalis_KH:0.3276161956)77:0.0615272603)68:0.0460211204)29:0.0264962755,(Opisthokonta-Metazoa_Arthropoda_Insecta_Diptera_Drosophilidae_Drosophila_melanogaster_BDGP6:0.5875541272,Opisthokonta-Choanoflagellatea_N_A_N_A_Choanoflagellida_Salpingoecidae_Salpingoeca_rosetta_Proterospongia_sp_ATCC50818:0.6037589255)34:0.0986685742)84:0.0351012120,Opisthokonta-Metazoa_Cnidaria_Anthozoa_Actiniaria_Edwardsiidae_Nematostella_vectensis_N_A:0.1943052391)74:0.0442990065,Opisthokonta-Metazoa_Porifera_Demospongiae_Haplosclerida_Niphatidae_Amphimedon_queenslandica_Aqu1:0.5063020784)89:0.0384655552,Opisthokonta-Filasterea_N_A_Ichthyosporea_N_A_N_A_Capsaspora_owczarzaki_C_owczarzaki_V2:0.4576814305)55:0.0045920477,Opisthokonta-Ichthyosporea_N_A_Ichthyosporea_Ichthyophonida_Amoebidiaceae_Amoebidium_parasiticum_SRR545192:0.4347779304)98:0.1010228239,(((((Opisthokonta-Fungi_Ascomycota_Sordariomycetes_Sordariales_Sordariaceae_Neurospora_crassa_N_A:0.3968222913,Opisthokonta-Fungi_Ascomycota_Schizosaccharomycetes_Schizosaccharomycetales_Schizosaccharomycetaceae_Schizosaccharomyces_pombe_ASM294v2:0.7891377774)99:0.2066151021,Opisthokonta-Fungi_Blastocladiomycota_Blastocladiomycetes_Blastocladiales_Blastocladiaceae_Allomyces_macrogynus_A_macrogynus_V3:0.3433365388)81:0.0563588627,(Opisthokonta-Fungi_Chytridiomycota_Chytridiomycetes_Spizellomycetales_Spizellomycetaceae_Spizellomyces_punctatus_S_punctatus_V1:0.2289653438,Opisthokonta-Fungi_Chytridiomycota_Monoblepharidomycetes_Monoblepharidales_Gonapodyaceae_Gonapodya_prolifera_Ganpr1:0.3031556629)89:0.0394164850)75:0.0346293466,(Opisthokonta-Fungi_Basidiomycota_Tremellomycetes_Tremellales_Cryptococcaceae_Cryptococcus_neoformans_N_A:0.6541867561,Opisthokonta-Fungi_Basidiomycota_Ustilaginomycetes_Ustilaginales_Ustilaginaceae_Ustilago_maydis_N_A:0.5196020703)97:0.2475301178)80:0.0356551003,Opisthokonta-Discicristoidea_N_A_N_A_N_A_Nucleariidae_Nuclearia_sp_SRR1617645:0.6080836470)77:0.0389519449)86:0.1200719590,Excavata-Discoba_Percolozoa_Heterolobosea_N_A_N_A_Percolomonas_cosmopolitus_WS:0.8797538627)16:0.0000021472,((((((((Alveolata_Dinophyta_Dinophyceae_Gymnodiniales_Gymnodiniaceae_Amphidinium_massartii_CS-259:0.2393071770,Alveolata_Dinophyta_Dinophyceae_Peridiniales_Heterocapsaceae_Heterocapsa_rotundata_SCCAPK-0483:0.1460171931)94:0.0568742017,(Alveolata_Dinophyta_Dinophyceae_Gonyaulacales_Ceratiaceae_Neoceratium_fusus_PA161109:0.1484776579,Alveolata_Dinophyta_Dinophyceae_Gonyaulacales_Gonyaulacaceae_Alexandrium_tamarense_CCMP1771:0.1329396322)64:0.0330854586)48:0.0256396927,Alveolata_Dinophyta_Dinophyceae_Peridiniales_Crypthecodiniaceae_Crypthecodinium_cohnii_Seligo:0.1146095479)88:0.0715908316,(Alveolata_Dinophyta_Dinophyceae_Suessiales_Symbiodiniaceae_Symbiodinium_sp_C1:0.0000023503,Alveolata_Dinophyta_Dinophyceae_Suessiales_Symbiodiniaceae_Symbiodinium_sp_C15:0.0000021474)100:0.1710054055)100:0.2587441776,(((((Alveolata_Dinophyta_Dinophyceae_Oxyrrhinales_Oxyrrhinaceae_Oxyrrhis_marina_N_A:0.0000023503,Alveolata_Dinophyta_Dinophyceae_Oxyrrhinales_Oxyrrhinaceae_Oxyrrhis_marina_LB1974:0.0000027895)97:0.0083960307,Alveolata_Dinophyta_Dinophyceae_Oxyrrhinales_Oxyrrhinaceae_Oxyrrhis_marina_js006:0.0100462684)100:0.5141587349,Alveolata_Perkinsozoa_N_A_Perkinsida_Perkinsidae_Perkinsus_marinus_N_A:0.7571226575)62:0.0686640444,(Alveolata_Chrompodelida_N_A_N_A_N_A_Vitrella_brassicaformis_CCMP3155:0.0000023503,Alveolata_Chrompodelida_N_A_N_A_N_A_Vitrella_brassicaformis_Vbrassicaformis:0.0000021924)100:0.6387963570)42:0.0832717794,(Alveolata_Dinophyta_Dinophyceae_Noctilucales_Noctilucaceae_Noctiluca_scintillans_N_A:0.5715013487,Alveolata_Dinophyta_Dinophyceae_Syndiniales_Amoebophryaceae_Amoebophrya_sp_js026:0.8198576414)90:0.2035469044)22:0.0273808218)46:0.0748431527,Alveolata_Apicomplexa_Coccidia_Eucoccidiorida_Sarcocystidae_Hammondia_hammondi_HHA1_v02:0.7270162244)81:0.1342399861,((Alveolata_Ciliophora_Colpodea_Cyrtolophosidida_Platyophryidae_Platyophrya_macrostoma_WH:0.4735776988,Alveolata_Ciliophora_Oligohymenophorea_Hymenostomatida_Tetrahymenidae_Tetrahymena_thermophila_N_A:0.4972923037)99:0.3977797558,(Alveolata_Ciliophora_Spirotrichea_Sporadotrichida_Oxytrichidae_Oxytricha_trifallax_oxytricha_asm_v1.1:0.8898644782,Excavata-Discoba_Euglenozoa_N_A_Kinetoplastida_N_A_Perkinsela_sp_ASM123584v1:3.4504958987)51:0.1350055223)76:0.4111291489)73:0.2085904893,Breviatea_N_A_N_A_N_A_N_A_Pygsuia_biforma_N_A:0.9946926371)48:0.0407756997)19:0.0397332366)15:0.0232092700,((Rhizaria_Retaria-Radiolaria_Acantharea_Symphyacanthida_Astrolithidae_Astrolonche_serrata_N_A:1.2418943812,Amoebozoa_Tubulinea_Corycidia_N_A_N_A_Trichosphaerium_sp_Am-I-7wt:0.6784592375)27:0.1035298101,((Rhizaria_Retaria-Foraminifera_N_A_Rotaliida_Elphidiidae_Elphidium_margaritaceum_N_A:0.6918546686,Rhizaria_Retaria-Foraminifera_N_A_N_A_Reticulomyxidae_Reticulomyxa_filosa_N_A:0.3321741693)100:0.4272919686,Apusomonadida_N_A_N_A_N_A_Apusomonadidae_Thecamonas_trahens_N_A:1.0526394762)47:0.0746010845)30:0.0855081058)33:0.0349874061,Amoebozoa_Discosea_N_A_N_A_N_A_Stereomyxa_ramosa_Chinc5:0.7873224124)23:0.0136154229,(Excavata-Discoba_Percolozoa_Heterolobosea_Schizopyrenida_Vahlkampfiidae_Naegleria_gruberi_N_A:0.9900011602,Amoebozoa_Evosea_Variosea_N_A_Echinamoebidae_Filamoeba_nolandi_NC-AS-23-1:0.3940054535)27:0.0268466445)61:0.0392003776,Amoebozoa_Tubulinea_N_A_N_A_N_A_misidentifiedPessonella_sp_PRA-29:0.6916782852)56:0.0268328153,Amoebozoa_Discosea_Flabellinia_N_A_N_A_Cunea_sp_BSH-02190019_may:0.9366732231)52:0.0311129127,Amoebozoa_Evosea_Eumycetozoa_Dictyosteliida_N_A_Dictyostelium_lacteum_ASM160615v1:0.6365402114)69:0.0760500398,Amoebozoa_Discosea_Flabellinia_N_A_Vannellidae_Vannella_sp_DIVA3517_6_12:0.5977607588);
(Rhodophyta-sister_N_A_N_A_N_A_N_A_N_A_N_A_Colp29:0.3561188440,((((((((((Cryptista_Cryptophyta_Cryptophyta_Pyrenomonadales_Geminigeraceae_Geminigera_sp_js004:0.0000025773,Cryptista_Cryptophyta_Cryptophyta_Pyrenomonadales_Geminigeraceae_Geminigera_cryophila_CCMP2564:0.0000023295)100:0.1076845007,(Cryptista_Cryptophyta_Cryptophyta_N_A_N_A_Cryptophyceae_sp_N_A:0.0000021188,Cryptista_Cryptophyta_Cryptophyta_N_A_N_A_Cryptophyceae_sp_CCMP2293:0.0000027756)100:0.1314031496)56:0.0389997074,Cryptista_Cryptophyta_Cryptophyta_Cryptomonadales_Cryptomonadaceae_Cryptomonas_curvata_CCAP979_52:0.0762299519)65:0.0478615434,Cryptista_Cryptophyta_Cryptophyta_Pyrenomonadales_Geminigeraceae_Guillardia_theta_N_A:0.0497324066)79:0.1902715925,Cryptista_Cryptophyta_Cryptophyta_Pyrenomonadales_Chroomonadaceae_Chroomonas_mesostigmatica_CCMP1168:1.3727418853)90:0.2536900966,Cryptista_Cryptophyta_Cryptophyta_Cryptomonadales_Goniomonadaceae_Goniomonas_pacifica_CCMP1869:0.3253695098)100:0.3674006377,((Telonemia_N_A_N_A_Telonemida_N_A_Telonema_subtile_N_A:1.9886154225,((((((((((Alveolata_Ciliophora_Heterotrichea_Heterotrichida_Climacostomidae_Climacostomum_virens_StockW-24:0.7152558503,Alveolata_Ciliophora_Colpodea_Cyrtolophosidida_Platyophryidae_Platyophrya_macrostoma_WH:2.0081320483)92:0.6098438919,((((Alveolata_Dinophyta_Dinophyceae_Syndiniales_Amoebophryaceae_Amoebophrya_sp_Ameob2:0.8289899481,(((Alveolata_Dinophyta_Dinophyceae_Gonyaulacales_Ceratiaceae_Neoceratium_fusus_PA161109:0.1971370178,Alveolata_Dinophyta_Dinophyceae_Peridiniales_Crypthecodiniaceae_Crypthecodinium_cohnii_Seligo:0.4208968295)40:0.0569861801,((Alveolata_Dinophyta_Dinophyceae_Suessiales_Symbiodiniaceae_Symbiodinium_sp_C1:0.0000023090,Alveolata_Dinophyta_Dinophyceae_Suessiales_Symbiodiniaceae_Symbiodinium_sp_C15:0.0000029943)100:0.2715568607,(Alveolata_Dinophyta_Dinophyceae_Noctilucales_Noctilucaceae_Noctiluca_scintillans_N_A:0.2657939440,Alveolata_Dinophyta_Dinophyceae_Gymnodiniales_Gymnodiniaceae_Amphidinium_massartii_CS-259:0.2324025202)71:0.0646952570)49:0.0653963586)42:0.0355536603,Alveolata_Dinophyta_Dinophyceae_Peridiniales_Heterocapsaceae_Heterocapsa_rotundata_SCCAPK-0483:0.3083718059)97:0.2287355712)84:0.1288880045,(Alveolata_Dinophyta_Dinophyceae_Oxyrrhinales_Oxyrrhinaceae_Oxyrrhis_marina_CCMP1795:0.0000023090,(Alveolata_Dinophyta_Dinophyceae_Oxyrrhinales_Oxyrrhinaceae_Oxyrrhis_marina_js006:0.0000023090,Alveolata_Dinophyta_Dinophyceae_Oxyrrhinales_Oxyrrhinaceae_Oxyrrhis_marina_LB1974:0.0000023090)100:0.0000022675)100:0.2412733345)86:0.1020944157,Alveolata_Perkinsozoa_N_A_Perkinsida_Perkinsidae_Perkinsus_marinus_N_A:0.4594035884)88:0.1190146115,((Alveolata_Apicomplexa_Coccidia_Eucoccidiorida_Cryptosporidiidae_Cryptosporidium_muris_N_A:0.8545362716,Alveolata_Apicomplexa_Coccidia_Eucoccidiorida_Sarcocystidae_Hammondia_hammondi_HHA1_v02:0.3686578582)53:0.0493248147,(Alveolata_Chrompodelida_N_A_N_A_N_A_Vitrella_brassicaformis_Vbrassicaformis:0.0000023090,Alveolata_Chrompodelida_N_A_N_A_N_A_Vitrella_brassicaformis_CCMP3155:0.0000023090)100:0.1720962647)79:0.1516008286)100:0.3379703261)57:0.1679381681,Alveolata_Ciliophora_Spirotrichea_Sporadotrichida_Oxytrichidae_Oxytricha_trifallax_oxytricha_asm_v1.1:1.7449805054)94:0.2493798958,((Rhizaria_N_A_N_A_N_A_N_A_N_A_N_A_D1:0.5765295779,Rhizaria_Phytorhiza_N_A_N_A_Plasmodiophoridae_Plasmodiophora_brassicae_pbe3.h15:0.5395439580)42:0.1070416660,Rhizaria_Filosa_Chlorarachniophyceae_N_A_N_A_Bigelowiella_natans_N_A:0.7217412944)57:0.0438242326)71:0.0911866831,((Rhizaria_Retaria-Foraminifera_N_A_N_A_Reticulomyxidae_Reticulomyxa_filosa_N_A:0.4046126551,Rhizaria_Retaria-Foraminifera_N_A_Rotaliida_Elphidiidae_Elphidium_margaritaceum_N_A:0.5273195971)100:0.6876317333,Rhizaria_Filosa_N_A_Euglyphida_Euglyphidae_Euglypha_rotunda_SRR2006120:0.6383030392)76:0.0683520421)100:0.4623650008,Stramenopila-Sagenista_Labyrinthista_Labyrinthulomycetes_N_A_Thraustochytriaceae_Aplanochytrium_sp_PBS07:1.0236563196)63:0.0381086076,((((Excavata-Discoba_Euglenozoa_N_A_Kinetoplastida_Trypanosomatidae_Trypanosoma_rangeli_T_rangeli_SC58v1:0.1652586214,Excavata-Discoba_Euglenozoa_N_A_Kinetoplastida_Trypanosomatidae_Leptomonas_pyrrhocoris_ASM129339v1:0.0738072816)98:0.3064279058,Excavata-Discoba_Euglenozoa_N_A_Kinetoplastida_Bodonidae_Bodo_saltans_N_A:0.2183000732)78:0.1741889690,Excavata-Discoba_Euglenozoa_N_A_Kinetoplastida_Bodonidae_Neobodo_designis_CCAP1951_1:0.4650498870)100:0.5557888482,(Excavata-Discoba_Euglenozoa_N_A_Eutreptiales_N_A_Eutreptiella_gymnastica_NIES-381:0.2709461576,Excavata-Discoba_Euglenozoa_N_A_Euglenales_Euglenaceae_Euglena_gracilis_N_A:0.0853488577)100:0.5020841066)74:0.2344461219)57:0.0647534430,(((Amoebozoa_Discosea_Flabellinia_N_A_Vexilliferidae_Vexillifera_sp_DIVA3564_2:1.2039969355,(Amoebozoa_Tubulinea_Corycidia_N_A_N_A_Trichosphaerium_sp_Am-I-7wt:0.9275845617,Amoebozoa_Discosea_Flabellinia_N_A_N_A_Cunea_sp_BSH-02190019_may:0.6234632977)51:0.1621740500)88:0.2704605906,Amoebozoa_Evosea_Variosea_N_A_Echinamoebidae_Filamoeba_nolandi_NC-AS-23-1:0.6359304259)58:0.1600301186,((Amoebozoa_Discosea_N_A_N_A_N_A_Stereomyxa_ramosa_Chinc5:1.5034597376,Amoebozoa_Evosea_Eumycetozoa_Dictyosteliida_N_A_Dictyostelium_lacteum_ASM160615v1:1.9686668680)49:0.1307355780,Amoebozoa_Tubulinea_N_A_N_A_N_A_misidentifiedPessonella_sp_PRA-29:1.7274451498)50:0.1285926800)95:0.4350318823)46:0.0398624186,((((Opisthokonta-Fungi_Basidiomycota_Ustilaginomycetes_Ustilaginales_Ustilaginaceae_Ustilago_maydis_N_A:0.4721790127,(Opisthokonta-Fungi_Basidiomycota_Tremellomycetes_Tremellales_Cryptococcaceae_Cryptococcus_neoformans_N_A:0.2406780915,Opisthokonta-Fungi_Ascomycota_Schizosaccharomycetes_Schizosaccharomycetales_Schizosaccharomycetaceae_Schizosaccharomyces_pombe_ASM294v2:0.3678012500)60:0.0299208310)67:0.1038014958,((Opisthokonta-Fungi_Chytridiomycota_Chytridiomycetes_Spizellomycetales_Spizellomycetaceae_Spizellomyces_punctatus_S_punctatus_V1:0.4429560668,Opisthokonta-Fungi_Chytridiomycota_Monoblepharidomycetes_Monoblepharidales_Gonapodyaceae_Gonapodya_prolifera_Ganpr1:0.7371157191)89:0.1808133047,Opisthokonta-Fungi_Blastocladiomycota_Blastocladiomycetes_Blastocladiales_Blastocladiaceae_Allomyces_macrogynus_A_macrogynus_V3:0.4173094256)90:0.1677206982)77:0.1503392605,(((Excavata-Discoba_Percolozoa_Heterolobosea_N_A_N_A_Percolomonas_cosmopolitus_WS:1.4665842763,Opisthokonta-Discicristoidea_N_A_N_A_N_A_Nucleariidae_Nuclearia_sp_SRR1617645:0.9143174252)72:0.1870670164,(((((((Opisthokonta-Metazoa_Mollusca_Gastropoda_N_A_Lottiidae_Lottia_gigantea_N_A:0.2464511218,Opisthokonta-Metazoa_Mollusca_Cephalopoda_Octopoda_Octopodidae_Octopus_bimaculoides_PRJNA270931:0.3568806193)72:0.0705622610,Opisthokonta-Metazoa_Annelida_Polychaeta_Capitellida_Capitellidae_Capitella_teleta_GCA_000328365.1:0.2221489922)42:0.0321124492,Opisthokonta-Metazoa_Cnidaria_Anthozoa_Actiniaria_Edwardsiidae_Nematostella_vectensis_N_A:0.2795605246)89:0.0814204200,Opisthokonta-Metazoa_Porifera_Demospongiae_Haplosclerida_Niphatidae_Amphimedon_queenslandica_Aqu1:0.6859552465)34:0.0172911293,(Opisthokonta-Metazoa_Arthropoda_Arachnida_Araneae_Eresidae_Stegodyphus_mimosarum_GCA_000611955.2:0.3141848587,Opisthokonta-Metazoa_Arthropoda_Insecta_Diptera_Drosophilidae_Drosophila_melanogaster_BDGP6:0.3919893084)85:0.1096772214)40:0.0367733898,((Opisthokonta-Metazoa_Chordata_Mammalia_Rodentia_Muridae_Mus_musculus_N_A:0.0245542630,((Opisthokonta-Metazoa_Chordata_Aves_Galliformes_Phasianidae_Gallus_gallus_N_A:0.0000023825,Opisthokonta-Metazoa_Chordata_Aves_Galliformes_Phasianidae_Gallus_gallus_Gallus_gallus-5.0:0.0000022605)100:0.1365313231,Opisthokonta-Metazoa_Chordata_Mammalia_Primates_Hominidae_Homo_sapiens_N_A:0.0237137358)88:0.0327787935)100:0.2573514666,Opisthokonta-Metazoa_Chordata_Ascidiacea_Enterogona_Cionidae_Ciona_intestinalis_N_A:0.5805765404)57:0.0667253735)71:0.0946720702,Opisthokonta-Metazoa_Echinodermata_Echinoidea_Echinoida_Strongylocentrotidae_Strongylocentrotus_purpuratus_GCA_000002235.2:0.6412847936)89:0.1021343965)50:0.0063047916,Opisthokonta-Fungi_Ascomycota_Sordariomycetes_Sordariales_Sordariaceae_Neurospora_crassa_N_A:0.9715867729)55:0.0392931329)52:0.0427644476,(Opisthokonta-Ichthyosporea_N_A_Ichthyosporea_Ichthyophonida_Amoebidiaceae_Amoebidium_parasiticum_SRR545192:0.4269204388,Opisthokonta-Filasterea_N_A_Ichthyosporea_N_A_N_A_Capsaspora_owczarzaki_C_owczarzaki_V2:0.9993241893)68:0.1929761845)67:0.0660177453)40:0.0507438822,(((((((Archaeplastida-Rhodophyta_Rhodophyta_Porphyridiophyceae_Porphyridiales_Porphyridiaceae_Erythrolobus_australicus_CCMP3124:0.0938563662,Archaeplastida-Rhodophyta_Rhodophyta_Porphyridiophyceae_Porphyridiales_Porphyridiaceae_Porphyridium_purpureum_N_A:0.1817888909)100:0.1161298879,Archaeplastida-Rhodophyta_Rhodophyta_Florideophyceae_Gigartinales_Gigartinaceae_Chondrus_crispus_N_A:0.4012160202)72:0.0828019075,Archaeplastida-Rhodophyta_Rhodophyta_Rhodellophyceae_Rhodellales_Rhodellaceae_Rhodella_violacea_CCMP736:0.4534263727)34:0.0330582406,(Archaeplastida-Rhodophyta_Rhodophyta_Stylonematophyceae_Stylonematales_Stylonemataceae_Rhodosorus_marinus_CCMP769:0.0000023090,Archaeplastida-Rhodophyta_Rhodophyta_Stylonematophyceae_Stylonematales_Stylonemataceae_Rhodosorus_marinus_UTEXLB2760:0.0000023090)100:0.2938091452)58:0.0412952793,Archaeplastida-Rhodophyta_Rhodophyta_Bangiophyceae_Bangiales_Bangiaceae_Porphyra_umbilicalis_4086291:0.3054340344)74:0.1104497395,(Archaeplastida-Rhodophyta_Rhodophyta_Cyanidiophyceae_Cyanidiales_Cyanidiaceae_Cyanidioschyzon_merolae_N_A:0.7037214242,Archaeplastida-Rhodophyta_Rhodophyta_Cyanidiophyceae_Cyanidiales_Cyanidiaceae_Galdieria_sulphuraria_N_A:0.3325767497)86:0.1397440322)99:0.2636721422,Breviatea_N_A_N_A_N_A_N_A_Pygsuia_biforma_N_A:0.7411620113)76:0.0641860985)45:0.0361363792)34:0.0018452146,((((((Stramenopila-Ochrophyta_Bacillariophyta_Coscinodiscophyceae_Thalassiosirales_Thalassiosiraceae_Thalassiosira_rotula_CCMP3096:0.0000023090,Stramenopila-Ochrophyta_Bacillariophyta_Coscinodiscophyceae_Thalassiosirales_Thalassiosiraceae_Thalassiosira_rotula_GSO102:0.0000029749)100:0.0810509439,(Stramenopila-Ochrophyta_Bacillariophyta_Bacillariophyceae_Bacillariales_Bacillariaceae_Fragilariopsis_cylindrus_N_A:0.3064930917,(Stramenopila-Ochrophyta_Bacillariophyta_Fragilariophyceae_Fragilariales_Fragilariaceae_Asterionellopsis_glacialis_CCMP134:0.0326689519,Stramenopila-Ochrophyta_Bacillariophyta_Fragilariophyceae_Fragilariales_Fragilariaceae_Asterionellopsis_glacialis_CCMP1581:0.0307181239)94:0.0655830606)72:0.0753927780)92:0.1780203529,Stramenopila-Ochrophyta_Bacillariophyta_Coscinodiscophyceae_Corethrales_Corethraceae_Corethron_pennatum_L29A3:0.2028209536)89:0.1948454252,Stramenopila-Ochrophyta_Phaeophyceae_N_A_Ectocarpales_Ectocarpaceae_Ectocarpus_siliculosus_N_A:0.3055461434)75:0.1545940709,(Stramenopila-Ochrophyta_N_A_Chrysophyceae_Chromulinales_Paraphysomonadaceae_Paraphysomonas_bandaiensis_js007:0.6433452265,(Stramenopila-Ochrophyta_N_A_Dictyochophyceae_Dictyochales_N_A_Dictyocha_speculum_CCMP1381:0.8687605404,(Stramenopila-Ochrophyta_Pinguiophyceae_N_A_Pinguiochrysidales_Pinguiochrysidaceae_Phaeomonas_parva_CCMP2877:0.0209704054,Stramenopila-Ochrophyta_Pinguiophyceae_N_A_Pinguiochrysidales_Pinguiochrysidaceae_Pinguiococcus_pyrenoidosus_CCMP2078:0.1195221180)100:0.3257205462)89:0.1316663440)60:0.0536994023)76:0.1749367473,Stramenopila-Oomycota_N_A_Oomycetes_Saprolegniales_Saprolegniaceae_Saprolegnia_diclina_Sap_diclina_VS20_V1:0.5834417207)88:0.1091150427)46:0.0181170173)34:0.0000025074,Archaeplastida-Glaucophyta_Glaucophyta_Glaucocystophyceae_N_A_Cyanophoraceae_Cyanophora_paradoxa_N_A:0.7301021372)48:0.0390423530,((((((((Archaeplastida-Viridiplantae_Chlorophyta_Mamiellophyceae_Mamiellales_Mamiellaceae_Mantoniella_sp_CCMP1436:0.0000023090,Archaeplastida-Viridiplantae_Chlorophyta_Mamiellophyceae_Mamiellales_Mamiellaceae_Mantoniella_antarctica_SL-175:0.0000025439)100:0.2362826524,(Archaeplastida-Viridiplantae_Chlorophyta_Mamiellophyceae_Mamiellales_Bathycoccaceae_Ostreococcus_mediterraneus_clade-D-RCC2593:0.0000029210,Archaeplastida-Viridiplantae_Chlorophyta_Mamiellophyceae_Mamiellales_Bathycoccaceae_Ostreococcus_mediterraneus_clade-D-RCC1621:0.0000026077)100:0.2735657995)100:0.2352574110,Archaeplastida-Viridiplantae_Chlorophyta_N_A_Pyramimonadales_N_A_Pyramimonas_parkeae_CCMP726:0.4585463587)57:0.0757397929,(Archaeplastida-Viridiplantae_Chlorophyta_Nephroselmidophyceae_N_A_N_A_Nephroselmis_pyriformis_CCMP717:0.2405974347,Archaeplastida-Viridiplantae_Chlorophyta_N_A_N_A_N_A_N_A_N_A_RCC2335:0.6042763602)69:0.0966614256)48:0.0748484909,((((((((Archaeplastida-Viridiplantae_Streptophyta_Liliopsida_Poales_Poaceae_Zea_mays_AGPv4:0.1678058621,Archaeplastida-Viridiplantae_Streptophyta_N_A_Brassicales_Brassicaceae_Arabidopsis_thaliana_TAIR10:0.0888285889)46:0.0273019114,Archaeplastida-Viridiplantae_Streptophyta_N_A_Vitales_Vitaceae_Vitis_vinifera_IGGP_12x:0.0410314348)90:0.0797425965,Archaeplastida-Viridiplantae_Streptophyta_N_A_Amborellales_Amborellaceae_Amborella_trichopoda_AMTR1.0:0.1302162476)77:0.0661929938,Archaeplastida-Viridiplantae_Streptophyta_N_A_Pinales_Pinaceae_Pinus_taeda_js021:0.1320517757)81:0.0611087745,Archaeplastida-Viridiplantae_Streptophyta_N_A_Polypodiales_Dennstaedtiaceae_Pteridium_aquilinum_js023:0.1240958816)87:0.0756565041,Archaeplastida-Viridiplantae_Streptophyta_Bryopsida_Funariales_Funariaceae_Physcomitrella_patens_N_A:0.2950609707)87:0.0895756160,Archaeplastida-Viridiplantae_Streptophyta_Coleochaetophyceae_Coleochaetales_Coleochaetaceae_Coleochaete_scutata_js012:0.2505235140)97:0.1827224559,Archaeplastida-Viridiplantae_Streptophyta_Mesostigmatophyceae_Mesostigmatales_Mesostigmataceae_Mesostigma_viride_js017:0.3234930951)81:0.1263204978)44:0.0324490834,(Archaeplastida-Viridiplantae_Chlorophyta_Trebouxiophyceae_N_A_Coccomyxaceae_Coccomyxa_sp_N_A:0.3427090788,Archaeplastida-Viridiplantae_Chlorophyta_Chlorophyceae_Chlamydomonadales_Volvocaceae_Volvox_carteri_N_A:0.6035924372)69:0.1173972788)44:0.0332904104,Archaeplastida-Viridiplantae_Streptophyta_Klebsormidiophyceae_Klebsormidiales_Klebsormidiaceae_Klebsormidium_subtile_js015:1.1245302644)29:0.0504572184,Archaeplastida-Viridiplantae_Chlorophyta_N_A_Prasinococcales_N_A_Prasinoderma_singulare_RCC927:0.5371194173)60:0.4784833379)30:0.0395589181,Haptista-sister_N_A_N_A_N_A_N_A_Ancoracysta_twista_TD:0.6083289637)29:0.0595976265,((((((((Haptista_Haptophyta_N_A_Isochrysidales_Noelaerhabdaceae_Emiliania_huxleyi_379:0.0000000000,Haptista_Haptophyta_N_A_Isochrysidales_Noelaerhabdaceae_Emiliania_huxleyi_374:0.0000000000):0.0000023090,Haptista_Haptophyta_N_A_Isochrysidales_Noelaerhabdaceae_Emiliania_huxleyi_CCMP370:0.0000023090)100:0.0000027957,Haptista_Haptophyta_N_A_Isochrysidales_Noelaerhabdaceae_Emiliania_huxleyi_PLYM219:0.0082790516)100:0.4245717113,(Haptista_Haptophyta_N_A_Coccolithales_Calcidiscaceae_Calcidiscus_leptoporus_RCC1130:0.0349971132,Haptista_Haptophyta_N_A_Coccolithales_Coccolithaceae_Coccolithus_pelagicus_PLY182g:0.0782364648)89:0.1130059631)55:0.0298261739,Haptista_Haptophyta_N_A_Prymnesiales_Prymnesiaceae_Prymnesium_parvum_Texoma1:0.3934955141)79:0.1027134175,Haptista_Haptophyta_N_A_Phaeocystales_Phaeocystaceae_Phaeocystis_sp_CCMP2710:0.1685000766)63:0.1562715723,(Haptista_Haptophyta_N_A_Pavlovales_Pavlovaceae_N_A_N_A_CCMP2436:0.0000023090,Haptista_Haptophyta_N_A_Pavlovales_Pavlovaceae_Pavlovales_sp_N_A:0.0000023128)100:0.7019327276)99:0.5748489709,(((Haptista_Centrohelida_N_A_N_A_Acanthocystidae_Choanocystis_sp_N_A:0.6765675594,(Haptista_Centrohelida_N_A_N_A_Acanthocystidae_Raineriophrys_erinaceoides_N_A:0.3181290417,Haptista_Centrohelida_N_A_N_A_Raphidiophryidae_Raphidiophrys_heterophryoidea_N_A:0.0913701007)79:0.0940921089)80:0.0758857218,Haptista_Centrohelida_N_A_N_A_Acanthocystidae_Acanthocystis_sp_N_A:0.3524683170)80:0.0072269506,Excavata-Discoba_N_A_N_A_N_A_Tsukubamonadidae_Tsukubamonas_globosa_N_A:1.4979340581)47:0.2831664486)52:0.1450785141);
(Stramenopila-Ochrophyta_N_A_Dictyochophyceae_Dictyochales_N_A_Dictyocha_speculum_CCMP1381:0.2965157526,((((((((((((Cryptista_Cryptophyta_Cryptophyta_Cryptomonadales_Goniomonadaceae_Goniomonas_pacifica_CCMP1869:0.5280074364,Alveolata_Perkinsozoa_N_A_Perkinsida_Perkinsidae_Perkinsus_marinus_N_A:0.6461328594)83:0.2317205334,(((Cryptista_Cryptophyta_Cryptophyta_Pyrenomonadales_Geminigeraceae_Guillardia_theta_N_A:0.0569656984,((Cryptista_Cryptophyta_Cryptophyta_Pyrenomonadales_Geminigeraceae_Geminigera_sp_js004:0.0000026156,Cryptista_Cryptophyta_Cryptophyta_Pyrenomonadales_Geminigeraceae_Geminigera_cryophila_CCMP2564:0.0000029065)100:0.0995134132,((Cryptista_Cryptophyta_Cryptophyta_N_A_N_A_Cryptophyceae_sp_CCMP2293:0.0225711336,Cryptista_Cryptophyta_Cryptophyta_N_A_N_A_Cryptophyceae_sp_N_A:0.0000026532)100:0.1407509154,Cryptista_Cryptophyta_Cryptophyta_Pyrenomonadales_Chroomonadaceae_Chroomonas_mesostigmatica_CCMP1168:0.1392732984)82:0.0689730628)22:0.0132778251)36:0.0152525655,Cryptista_Cryptophyta_Cryptophyta_Cryptomonadales_Cryptomonadaceae_Cryptomonas_curvata_CCAP979_52:0.0718110151)100:0.4955953162,((Stramenopila-Sagenista_Labyrinthista_Labyrinthulomycetes_N_A_Thraustochytriaceae_Aplanochytrium_sp_PBS07:0.0000022825,Stramenopila-Sagenista_Labyrinthista_Labyrinthulomycetes_N_A_Thraustochytriaceae_Aplanochytrium_kerguelense_N_A:0.0000022444)100:0.3478662355,Stramenopila-Oomycota_N_A_Oomycetes_Saprolegniales_Saprolegniaceae_Saprolegnia_diclina_Sap_diclina_VS20_V1:0.2137033895)96:0.1466258458)64:0.0403283215)22:0.0027602245,(((Amoebozoa_Discosea_Flabellinia_N_A_Vannellidae_Vannella_sp_DIVA3517_6_12:0.2893444859,Amoebozoa_Evosea_Variosea_N_A_Echinamoebidae_Filamoeba_nolandi_NC-AS-23-1:0.6018131083)61:0.0515140119,((Haptista_Centrohelida_N_A_N_A_Acanthocystidae_Acanthocystis_sp_N_A:0.4100218273,Haptista_Centrohelida_N_A_N_A_Acanthocystidae_Raineriophrys_erinaceoides_N_A:0.1854579069)90:0.0821657843,(Haptista_Centrohelida_N_A_N_A_Acanthocystidae_Choanocystis_sp_N_A:0.0766136144,Haptista_Centrohelida_N_A_N_A_Raphidiophryidae_Raphidiophrys_heterophryoidea_N_A:0.3814536585)75:0.0736274730)100:0.1280637054)54:0.0304931933,(Haptista_Haptophyta_N_A_Phaeocystales_Phaeocystaceae_Phaeocystis_sp_CCMP2710:0.1879365199,(((((Haptista_Haptophyta_N_A_Isochrysidales_Noelaerhabdaceae_Emiliania_huxleyi_374:0.0000000000,Haptista_Haptophyta_N_A_Isochrysidales_Noelaerhabdaceae_Emiliania_huxleyi_379:0.0000000000):0.0000000000,Haptista_Haptophyta_N_A_Isochrysidales_Noelaerhabdaceae_Emiliania_huxleyi_PLYM219:0.0000000000):0.0000023861,Haptista_Haptophyta_N_A_Isochrysidales_Noelaerhabdaceae_Emiliania_huxleyi_CCMP370:0.0000028710)100:0.0607979954,(Haptista_Haptophyta_N_A_Coccolithales_Calcidiscaceae_Calcidiscus_leptoporus_RCC1130:0.0319209904,Haptista_Haptophyta_N_A_Coccolithales_Coccolithaceae_Coccolithus_pelagicus_PLY182g:0.0249370422)95:0.0664292157)79:0.0328411426,Haptista_Haptophyta_N_A_Prymnesiales_Prymnesiaceae_Prymnesium_parvum_Texoma1:0.1156154891)71:0.0255057919)100:0.2630945402)27:0.0104374122)29:0.0182897771,((Amoebozoa_Discosea_Flabellinia_N_A_Vexilliferidae_Vexillifera_sp_DIVA3564_2:0.6856111348,Amoebozoa_Discosea_N_A_N_A_N_A_Stereomyxa_ramosa_Chinc5:0.2915735325)50:0.1171107285,(Stramenopila-Opalozoa_Bicosoecida_N_A_Bicosoecida_Cafeteriaceae_Cafeteria_sp_CaronLabIsolate:0.5268409670,Rhodophyta-sister_N_A_N_A_N_A_N_A_N_A_N_A_Colp29:0.4345921394)85:0.1078139597)59:0.1648690921)29:0.0176038568,((((((((((((Archaeplastida-Viridiplantae_Chlorophyta_Mamiellophyceae_Mamiellales_Bathycoccaceae_Ostreococcus_mediterraneus_clade-D-RCC2572:0.0000000000,Archaeplastida-Viridiplantae_Chlorophyta_Mamiellophyceae_Mamiellales_Bathycoccaceae_Ostreococcus_mediterraneus_clade-D-RCC2593:0.0000000000):0.0000000000,Archaeplastida-Viridiplantae_Chlorophyta_Mamiellophyceae_Mamiellales_Bathycoccaceae_Ostreococcus_mediterraneus_clade-D-RCC1107:0.0000000000):0.0000000000,Archaeplastida-Viridiplantae_Chlorophyta_Mamiellophyceae_Mamiellales_Bathycoccaceae_Ostreococcus_mediterraneus_clade-D-RCC2573:0.0000000000):0.0000000000,Archaeplastida-Viridiplantae_Chlorophyta_Mamiellophyceae_Mamiellales_Bathycoccaceae_Ostreococcus_mediterraneus_clade-D-RCC1621:0.0000000000):0.0000028710,Archaeplastida-Viridiplantae_Chlorophyta_Mamiellophyceae_Mamiellales_Bathycoccaceae_Ostreococcus_mediterraneus_clade-D-RCC2596:0.0000028710)100:0.2388769188,Archaeplastida-Viridiplantae_Chlorophyta_N_A_Prasinococcales_N_A_Prasinoderma_singulare_RCC927:0.3555016806)92:0.1249239779,(((Archaeplastida-Viridiplantae_Chlorophyta_N_A_N_A_Pycnococcaceae_Pycnococcus_sp_CCMP1998:0.0000028710,Archaeplastida-Viridiplantae_Chlorophyta_N_A_N_A_N_A_N_A_N_A_RCC2335:0.0000028710)100:0.0000024690,Archaeplastida-Viridiplantae_Chlorophyta_N_A_N_A_N_A_N_A_N_A_RCC1871:0.0088957321)100:0.2933991641,Archaeplastida-Viridiplantae_Chlorophyta_Mamiellophyceae_Mamiellales_Mamiellaceae_Mantoniella_antarctica_SL-175:0.2152191539)90:0.0646481773)75:0.0734723317,((Archaeplastida-Viridiplantae_Streptophyta_Mesostigmatophyceae_Mesostigmatales_Mesostigmataceae_Mesostigma_viride_N_A:0.2124775490,((Archaeplastida-Viridiplantae_Chlorophyta_Trebouxiophyceae_N_A_Coccomyxaceae_Coccomyxa_sp_N_A:0.2574299859,Archaeplastida-Viridiplantae_Chlorophyta_Chlorodendrophyceae_Chlorodendrales_Chlorodendraceae_Tetraselmis_astigmatica_CCMP880:0.1533386765)61:0.0191253181,Archaeplastida-Viridiplantae_Chlorophyta_Chlorophyceae_Chlamydomonadales_Volvocaceae_Volvox_carteri_N_A:0.2684634366)64:0.0468689568)72:0.0638156704,(((Archaeplastida-Viridiplantae_Streptophyta_N_A_Brassicales_Brassicaceae_Arabidopsis_thaliana_TAIR10:0.1290383016,(Archaeplastida-Viridiplantae_Streptophyta_Liliopsida_Poales_Poaceae_Zea_mays_AGPv4:0.0731090943,Archaeplastida-Viridiplantae_Streptophyta_N_A_Vitales_Vitaceae_Vitis_vinifera_IGGP_12x:0.0775005452)52:0.0253230657)94:0.0677154068,Archaeplastida-Viridiplantae_Streptophyta_N_A_Pinales_Pinaceae_Pinus_taeda_js021:0.0799160760)100:0.1495544509,(((Archaeplastida-Viridiplantae_Chlorophyta_N_A_Pyramimonadales_N_A_Pyramimonas_parkeae_CCMP726:0.2365890329,Archaeplastida-Viridiplantae_Chlorophyta_Nephroselmidophyceae_N_A_N_A_Nephroselmis_pyriformis_CCMP717:0.1612829804)98:0.1158403160,Archaeplastida-Viridiplantae_Streptophyta_Bryopsida_Funariales_Funariaceae_Physcomitrella_patens_N_A:0.1012441856)70:0.0419397189,Archaeplastida-Viridiplantae_Streptophyta_N_A_Polypodiales_Dennstaedtiaceae_Pteridium_aquilinum_js023:0.1194289514)88:0.0379799069)85:0.0416829010)59:0.0304819806)98:0.1389777782,Archaeplastida-Glaucophyta_Glaucophyta_Glaucocystophyceae_N_A_Cyanophoraceae_Cyanophora_paradoxa_N_A:0.2465697907)59:0.0570671639,(Archaeplastida-Glaucophyta_Glaucophyta_Glaucocystophyceae_N_A_N_A_Cyanoptyche_gloeocystis_SAG4.97:0.2366411028,Archaeplastida-Glaucophyta_Glaucophyta_Glaucocystophyceae_Gloeochaetales_Gloeochaetaceae_Gloeochaete_wittrockiana_SAG46.84:0.4741812815)81:0.0786849490)66:0.0271375648,(Cryptista_Katablepharida_Katablepharidophyta_N_A_N_A_Roombia_truncata_N_A:0.2924882622,Haptista-sister_N_A_N_A_N_A_N_A_Ancoracysta_twista_TD:0.3209115935)70:0.0265102995)84:0.0405752374,(((((Rhizaria_Retaria-Foraminifera_N_A_Rotaliida_Elphidiidae_Elphidium_margaritaceum_N_A:0.2628966485,Rhizaria_Retaria-Foraminifera_N_A_N_A_Reticulomyxidae_Reticulomyxa_filosa_N_A:0.5254373033)100:1.3391656850,(Excavata-Discoba_Percolozoa_Heterolobosea_N_A_N_A_Percolomonas_cosmopolitus_WS:1.5734198657,Breviatea_N_A_N_A_N_A_N_A_Pygsuia_biforma_N_A:0.4767975415)63:0.1315185440)45:0.0166083900,Rhizaria_Filosa_N_A_Euglyphida_Euglyphidae_Euglypha_rotunda_SRR2006120:0.4044600649)55:0.0451624421,((Rhizaria_Phytorhiza_N_A_N_A_Plasmodiophoridae_Plasmodiophora_brassicae_pbe3.h15:0.3264922168,Rhizaria_Filosa_Chlorarachniophyceae_N_A_N_A_Bigelowiella_natans_N_A:0.1744928302)61:0.0287503796,Rhizaria_N_A_N_A_N_A_N_A_N_A_N_A_D1:0.3470073210)43:0.0741243659)18:0.0245482070,((Rhizaria_Apofilosa_N_A_N_A_Gromiidae_Gromia_sphaerica_SRR2003399:0.0132119307,Rhizaria_Apofilosa_N_A_N_A_Gromiidae_Gromia_sphaerica_N_A:0.0000028710)100:0.2168584104,Amoebozoa_Discosea_Flabellinia_N_A_N_A_Cunea_sp_BSH-02190019_may:0.5760662882)23:0.0780505006)54:0.0467958597)49:0.0290890275)42:0.0285626320,((((((((Opisthokonta-Metazoa_Mollusca_Cephalopoda_Octopoda_Octopodidae_Octopus_bimaculoides_PRJNA270931:0.1303663863,((Alveolata_Ciliophora_Oligohymenophorea_Hymenostomatida_Tetrahymenidae_Tetrahymena_thermophila_N_A:0.7649363440,Alveolata_Ciliophora_Spirotrichea_Sporadotrichida_Oxytrichidae_Oxytricha_trifallax_oxytricha_asm_v1.1:0.5363568371)95:0.3627862750,Opisthokonta-Metazoa_Arthropoda_Insecta_Diptera_Drosophilidae_Drosophila_melanogaster_BDGP6:0.1356609081)42:0.1114113145)40:0.0655368097,Opisthokonta-Metazoa_Chordata_Ascidiacea_Enterogona_Cionidae_Ciona_intestinalis_KH:0.2739121605)24:0.0254174343,(Opisthokonta-Metazoa_Annelida_Polychaeta_Capitellida_Capitellidae_Capitella_teleta_GCA_000328365.1:0.2651757884,(((Excavata-Discoba_Euglenozoa_N_A_Kinetoplastida_Bodonidae_Neobodo_designis_CCAP1951_1:0.3676933633,((Excavata-Discoba_Euglenozoa_N_A_Kinetoplastida_Trypanosomatidae_Trypanosoma_rangeli_T_rangeli_SC58v1:0.0446464437,Excavata-Discoba_Euglenozoa_N_A_Kinetoplastida_Trypanosomatidae_Leptomonas_pyrrhocoris_ASM129339v1:0.1217440767)99:0.1254416901,Excavata-Discoba_Euglenozoa_N_A_Kinetoplastida_Bodonidae_Bodo_saltans_N_A:0.0284942461)99:0.3333324354)98:0.6233706983,Excavata-Discoba_Euglenozoa_N_A_Kinetoplastida_N_A_Perkinsela_sp_ASM123584v1:0.8135788438)58:0.1522443302,Amoebozoa_Evosea_Eumycetozoa_Dictyosteliida_N_A_Dictyostelium_lacteum_ASM160615v1:0.4354453664)46:0.1119966643)30:0.0708573399)27:0.0650003900,(Opisthokonta-Metazoa_Cnidaria_Anthozoa_Actiniaria_Edwardsiidae_Nematostella_vectensis_N_A:0.1706465149,(Opisthokonta-Filasterea_N_A_Ichthyosporea_N_A_N_A_Capsaspora_owczarzaki_C_owczarzaki_V2:0.3873934825,Opisthokonta-Ichthyosporea_N_A_Ichthyosporea_Ichthyophonida_Amoebidiaceae_Amoebidium_parasiticum_SRR545192:0.3581783979)78:0.0552070057)51:0.0203749444)22:0.0232007198,((Opisthokonta-Choanoflagellatea_N_A_N_A_Choanoflagellida_Salpingoecidae_Salpingoeca_rosetta_Proterospongia_sp_ATCC50818:0.3500617521,Opisthokonta-Discicristoidea_N_A_N_A_N_A_Nucleariidae_Nuclearia_sp_SRR1617645:0.5367452004)87:0.1265966214,(Excavata-Discoba_Euglenozoa_N_A_Eutreptiales_N_A_Eutreptiella_gymnastica_NIES-381:0.7654648399,Apusozoa_Apusozoa_N_A_N_A_N_A_Nutomonas_longa_SRR1617398:0.8220594022)40:0.0919488118)46:0.1159138280)31:0.0452607612,((((Opisthokonta-Metazoa_Chordata_Mammalia_Primates_Hominidae_Homo_sapiens_N_A:0.0000022517,Opisthokonta-Metazoa_Chordata_Mammalia_Rodentia_Muridae_Mus_musculus_N_A:0.0000020628)100:0.0352712343,(Opisthokonta-Metazoa_Chordata_Aves_Galliformes_Phasianidae_Gallus_gallus_Gallus_gallus-5.0:0.0000028710,Opisthokonta-Metazoa_Chordata_Aves_Anseriformes_Anatidae_Anas_platyrhynchos_BGI_duck_1.0:0.0000020664)100:0.0207421230)98:0.0912130588,Opisthokonta-Metazoa_Arthropoda_Arachnida_Araneae_Eresidae_Stegodyphus_mimosarum_GCA_000611955.2:0.3284368521)52:0.0818432829,Opisthokonta-Metazoa_Echinodermata_Echinoidea_Echinoida_Strongylocentrotidae_Strongylocentrotus_purpuratus_GCA_000002235.2:0.2473246675)30:0.0566249219)58:0.0373845306,(((Opisthokonta-Fungi_Chytridiomycota_Chytridiomycetes_Spizellomycetales_Spizellomycetaceae_Spizellomyces_punctatus_S_punctatus_V1:0.0790967024,Opisthokonta-Fungi_Chytridiomycota_Monoblepharidomycetes_Monoblepharidales_Gonapodyaceae_Gonapodya_prolifera_Ganpr1:0.6940509721)47:0.0668125007,(Opisthokonta-Fungi_Blastocladiomycota_Blastocladiomycetes_Blastocladiales_Blastocladiaceae_Allomyces_macrogynus_A_macrogynus_V3:0.2384390817,(((Opisthokonta-Fungi_Ascomycota_Schizosaccharomycetes_Schizosaccharomycetales_Schizosaccharomycetaceae_Schizosaccharomyces_pombe_N_A:0.0155663744,Opisthokonta-Fungi_Ascomycota_Schizosaccharomycetes_Schizosaccharomycetales_Schizosaccharomycetaceae_Schizosaccharomyces_pombe_ASM294v2:0.0127062774)100:0.2403885468,Opisthokonta-Fungi_Basidiomycota_Ustilaginomycetes_Ustilaginales_Ustilaginaceae_Ustilago_maydis_N_A:0.2678431731)79:0.0929276863,Opisthokonta-Fungi_Ascomycota_Sordariomycetes_Sordariales_Sordariaceae_Neurospora_crassa_N_A:0.2593074893)85:0.1887748291)35:0.0751016209)21:0.0305508399,Opisthokonta-Fungi_Basidiomycota_Tremellomycetes_Tremellales_Cryptococcaceae_Cryptococcus_neoformans_N_A:0.3941331241)58:0.0963015958)51:0.0410067674,((((Telonemia_N_A_N_A_Telonemida_N_A_N_A_N_A_P-2:0.1037974265,(Telonemia_N_A_N_A_Telonemida_N_A_Telonema_subtile_N_A:0.0000028710,Telonemia_N_A_N_A_Telonemida_N_A_Telonema_subtile_Tel-1:0.0000022960)100:0.0943266669)100:0.3516725896,(Archaeplastida-Rhodophyta_Rhodophyta_Stylonematophyceae_Stylonematales_Stylonemataceae_Rhodosorus_marinus_CCMP769:0.0275410011,Archaeplastida-Rhodophyta_Rhodophyta_Stylonematophyceae_Stylonematales_Stylonemataceae_Rhodosorus_marinus_UTEXLB2760:0.0000021850)100:0.2554389715)20:0.0000026416,((Archaeplastida-Rhodophyta_Rhodophyta_Florideophyceae_Gigartinales_Gigartinaceae_Chondrus_crispus_N_A:0.2978385175,(Archaeplastida-Rhodophyta_Rhodophyta_Bangiophyceae_Bangiales_Bangiaceae_Porphyra_umbilicalis_N_A:0.0000020618,Archaeplastida-Rhodophyta_Rhodophyta_Bangiophyceae_Bangiales_Bangiaceae_Porphyra_umbilicalis_4086291:0.0000025458)100:0.4377764279)30:0.0239700585,(Archaeplastida-Rhodophyta_Rhodophyta_Porphyridiophyceae_Porphyridiales_Porphyridiaceae_Porphyridium_purpureum_N_A:0.3125385924,Archaeplastida-Rhodophyta_Rhodophyta_Rhodellophyceae_Rhodellales_Rhodellaceae_Rhodella_violacea_CCMP736:0.3109819450)45:0.0939430059)27:0.0476222459)37:0.0618224912,((Alveolata_Dinophyta_Dinophyceae_Oxyrrhinales_Oxyrrhinaceae_Oxyrrhis_marina_LB1974:0.0000022189,Alveolata_Dinophyta_Dinophyceae_Oxyrrhinales_Oxyrrhinaceae_Oxyrrhis_marina_N_A:0.0098043136)100:0.5070383334,Archaeplastida-Rhodophyta_Rhodophyta_Cyanidiophyceae_Cyanidiales_Cyanidiaceae_Cyanidioschyzon_merolae_N_A:0.4344793430)83:0.1028631888)42:0.0558977816)28:0.0127819191)24:0.0109642875,(Excavata-Discoba_N_A_N_A_N_A_Tsukubamonadidae_Tsukubamonas_globosa_N_A:0.5581743865,Archaeplastida-Rhodophyta_Rhodophyta_Compsopogonophyceae_Compsopogonales_Compsopogonaceae_Compsopogon_caeruleus_SAG36.94:0.5123158627)54:0.1809732527)34:0.0106298285,(((Alveolata_Apicomplexa_Coccidia_Eucoccidiorida_Cryptosporidiidae_Cryptosporidium_muris_N_A:0.4712935612,(((Alveolata_Dinophyta_Dinophyceae_Gymnodiniales_Gymnodiniaceae_Amphidinium_massartii_CS-259:0.3117442533,(((Alveolata_Dinophyta_Dinophyceae_Peridiniales_Heterocapsaceae_Heterocapsa_rotundata_SCCAPK-0483:0.1309869200,(Alveolata_Dinophyta_Dinophyceae_Suessiales_Symbiodiniaceae_Symbiodinium_sp_C15:0.0306955576,Alveolata_Dinophyta_Dinophyceae_Suessiales_Symbiodiniaceae_Symbiodinium_sp_C1:0.0000021213)100:0.1067620810)62:0.0280326248,Alveolata_Dinophyta_Dinophyceae_Gonyaulacales_Gonyaulacaceae_Alexandrium_tamarense_CCMP1771:0.0863827750)56:0.0182136632,Alveolata_Dinophyta_Dinophyceae_Noctilucales_Noctilucaceae_Noctiluca_scintillans_N_A:0.1760693233)57:0.0219625896)45:0.0222238268,Alveolata_Dinophyta_Dinophyceae_Peridiniales_Crypthecodiniaceae_Crypthecodinium_cohnii_Seligo:0.1671804516)99:0.2086460919,Alveolata_Dinophyta_Dinophyceae_Syndiniales_Amoebophryaceae_Amoebophrya_sp_js026:0.6395722938)90:0.1164361810)53:0.0394430145,(Alveolata_Apicomplexa_Coccidia_Eucoccidiorida_Sarcocystidae_Hammondia_hammondi_HHA1_v02:0.3957290321,(Alveolata_Chrompodelida_N_A_N_A_N_A_Vitrella_brassicaformis_CCMP3155:0.0000029841,Alveolata_Chrompodelida_N_A_N_A_N_A_Vitrella_brassicaformis_Vbrassicaformis:0.0000026615)100:0.3444202953)20:0.0000020577)76:0.0393828294,Archaeplastida-Rhodophyta_Rhodophyta_Cyanidiophyceae_Cyanidiales_Cyanidiaceae_Galdieria_sulphuraria_N_A:0.2775902234)71:0.0481084332)26:0.0000029520,(Haptista_Haptophyta_N_A_Pavlovales_Pavlovaceae_N_A_N_A_CCMP2436:0.0000023975,Haptista_Haptophyta_N_A_Pavlovales_Pavlovaceae_Pavlovales_sp_N_A:0.0000024681)100:0.4240346520)67:0.0551365357,Stramenopila-Ochrophyta_N_A_Pelagophyceae_Pelagomonadales_N_A_Pelagomonas_calceolata_CCMP1756:0.1970169594)53:0.0576038044,((((((Stramenopila-Ochrophyta_Bacillariophyta_Bacillariophyceae_Bacillariales_Bacillariaceae_Fragilariopsis_cylindrus_N_A:0.0652662387,(Stramenopila-Ochrophyta_Bacillariophyta_Fragilariophyceae_Fragilariales_Fragilariaceae_Asterionellopsis_glacialis_CCMP1581:0.0421176063,Stramenopila-Ochrophyta_Bacillariophyta_Fragilariophyceae_Fragilariales_Fragilariaceae_Asterionellopsis_glacialis_CCMP134:0.0101882027)100:0.0611181451)84:0.0744744697,(Stramenopila-Ochrophyta_Bacillariophyta_Coscinodiscophyceae_Thalassiosirales_Thalassiosiraceae_Thalassiosira_rotula_GSO102:0.0000028710,Stramenopila-Ochrophyta_Bacillariophyta_Coscinodiscophyceae_Thalassiosirales_Thalassiosiraceae_Thalassiosira_rotula_CCMP3096:0.0000022572)100:0.0736900801)77:0.0493965304,Stramenopila-Ochrophyta_Bacillariophyta_Coscinodiscophyceae_Corethrales_Corethraceae_Corethron_pennatum_L29A3:0.1714271239)100:0.1895283251,(Stramenopila-Ochrophyta_Bolidophyceae_N_A_N_A_N_A_Bolidomonas_pacifica_RCC208:0.0000028710,Stramenopila-Ochrophyta_Bolidophyceae_N_A_N_A_N_A_Bolidomonas_sp_RCC2347:0.0000028710)100:0.2363105536)79:0.1056948828,Stramenopila-Ochrophyta_Phaeophyceae_N_A_Ectocarpales_Ectocarpaceae_Ectocarpus_siliculosus_N_A:0.2002773511)46:0.0236948021,Apusomonadida_N_A_N_A_N_A_Apusomonadidae_Thecamonas_trahens_N_A:0.6781773808)45:0.0311801095)34:0.0155999598,Stramenopila-Ochrophyta_N_A_Chrysophyceae_Chromulinales_Paraphysomonadaceae_Paraphysomonas_bandaiensis_js007:0.3497368698)64:0.0477339227,Stramenopila-Ochrophyta_Pinguiophyceae_N_A_Pinguiochrysidales_Pinguiochrysidaceae_Phaeomonas_parva_CCMP2877:0.2432354703);
(Haptista_Haptophyta_N_A_Pavlovales_Pavlovaceae_N_A_N_A_CCMP2436:0.0000029151,((((((((((((((Opisthokonta-Metazoa_Porifera_Demospongiae_Haplosclerida_Niphatidae_Amphimedon_queenslandica_Aqu1:0.1971277272,(((((((Opisthokonta-Metazoa_Mollusca_Cephalopoda_Octopoda_Octopodidae_Octopus_bimaculoides_PRJNA270931:0.2910366970,Opisthokonta-Metazoa_Mollusca_Gastropoda_N_A_Lottiidae_Lottia_gigantea_N_A:0.2500946751)97:0.1362648930,Opisthokonta-Metazoa_Annelida_Polychaeta_Capitellida_Capitellidae_Capitella_teleta_GCA_000328365.1:0.1302197804)66:0.0000023056,((Opisthokonta-Metazoa_Chordata_Aves_Anseriformes_Anatidae_Anas_platyrhynchos_BGI_duck_1.0:0.0000028854,Opisthokonta-Metazoa_Chordata_Aves_Galliformes_Phasianidae_Gallus_gallus_Gallus_gallus-5.0:0.0000028854)100:0.0000021958,(Opisthokonta-Metazoa_Chordata_Mammalia_Primates_Hominidae_Homo_sapiens_N_A:0.0000023495,Opisthokonta-Metazoa_Chordata_Mammalia_Rodentia_Muridae_Mus_musculus_N_A:0.0000020284)100:0.0110591150)94:0.0750616359)56:0.0250506757,Opisthokonta-Metazoa_Arthropoda_Arachnida_Araneae_Eresidae_Stegodyphus_mimosarum_GCA_000611955.2:0.0549625593)75:0.0840397739,Opisthokonta-Metazoa_Arthropoda_Insecta_Diptera_Drosophilidae_Drosophila_melanogaster_BDGP6:0.0557796384)58:0.0626173055,Opisthokonta-Metazoa_Echinodermata_Echinoidea_Echinoida_Strongylocentrotidae_Strongylocentrotus_purpuratus_GCA_000002235.2:0.1546694017)74:0.0748010135,(Opisthokonta-Metazoa_Chordata_Ascidiacea_Enterogona_Cionidae_Ciona_intestinalis_N_A:0.0000025873,Opisthokonta-Metazoa_Chordata_Ascidiacea_Enterogona_Cionidae_Ciona_intestinalis_KH:0.0000020909)100:0.0915089343)88:0.1068012615)39:0.0000027107,(Opisthokonta-Metazoa_Cnidaria_Anthozoa_Actiniaria_Edwardsiidae_Nematostella_vectensis_N_A:0.1853205565,Opisthokonta-Filasterea_N_A_Ichthyosporea_N_A_N_A_Capsaspora_owczarzaki_C_owczarzaki_V2:0.3817276378)36:0.0325468995)58:0.0802068571,Cryptista_Katablepharida_Katablepharidophyta_N_A_N_A_Roombia_truncata_N_A:0.4196588618)19:0.0000021178,Opisthokonta-Ichthyosporea_N_A_Ichthyosporea_Ichthyophonida_Amoebidiaceae_Amoebidium_parasiticum_SRR545192:0.1286823944)36:0.0274415812,((((Archaeplastida-Viridiplantae_Chlorophyta_Chlorophyceae_Chlamydomonadales_Volvocaceae_Volvox_carteri_N_A:0.1487702921,((((Archaeplastida-Viridiplantae_Chlorophyta_Chlorodendrophyceae_Chlorodendrales_Chlorodendraceae_Tetraselmis_astigmatica_CCMP880:0.0881507307,Archaeplastida-Viridiplantae_Streptophyta_Mesostigmatophyceae_Mesostigmatales_Mesostigmataceae_Mesostigma_viride_N_A:0.3936287029)34:0.0215056806,((Cryptista_Palpitia_N_A_N_A_N_A_Palpitomonas_bilix_NIES-2562:0.6624809638,Archaeplastida-Viridiplantae_Chlorophyta_N_A_N_A_N_A_N_A_N_A_RCC1871:0.1765714742)54:0.0395333470,Archaeplastida-Viridiplantae_Chlorophyta_N_A_Pyramimonadales_N_A_Pyramimonas_parkeae_CCMP726:0.2865476867)13:0.0065383215)44:0.0495039865,Archaeplastida-Viridiplantae_Chlorophyta_Mamiellophyceae_Mamiellales_Bathycoccaceae_Ostreococcus_mediterraneus_clade-D-RCC2596:0.1896347390)62:0.0848456346,Archaeplastida-Viridiplantae_Chlorophyta_Trebouxiophyceae_N_A_Coccomyxaceae_Coccomyxa_sp_N_A:0.0685221980)60:0.0513213230)78:0.1574295987,(Archaeplastida-Viridiplantae_Streptophyta_N_A_Polypodiales_Dennstaedtiaceae_Pteridium_aquilinum_js023:0.0503607620,Archaeplastida-Viridiplantae_Streptophyta_Bryopsida_Funariales_Funariaceae_Physcomitrella_patens_N_A:0.0393223303)73:0.0252279310)69:0.0811676762,(Archaeplastida-Viridiplantae_Streptophyta_N_A_Amborellales_Amborellaceae_Amborella_trichopoda_AMTR1.0:0.0000025702,((Archaeplastida-Viridiplantae_Streptophyta_Liliopsida_Poales_Poaceae_Zea_mays_AGPv4:0.0434755366,Archaeplastida-Viridiplantae_Streptophyta_N_A_Brassicales_Brassicaceae_Arabidopsis_thaliana_TAIR10:0.1522438355)86:0.0473594805,Archaeplastida-Viridiplantae_Streptophyta_N_A_Vitales_Vitaceae_Vitis_vinifera_IGGP_12x:0.0000024977)83:0.0996670712)67:0.0402216086)64:0.0220792942,Archaeplastida-Viridiplantae_Streptophyta_N_A_Pinales_Pinaceae_Pinus_taeda_js021:0.0405532626)81:0.1992985505)36:0.0722121519,Excavata-Discoba_Percolozoa_Heterolobosea_Schizopyrenida_Vahlkampfiidae_Naegleria_gruberi_N_A:0.5630001873)13:0.0000022498,Excavata-Discoba_Euglenozoa_N_A_Kinetoplastida_N_A_Perkinsela_sp_ASM123584v1:0.6548656427)6:0.0028649736,(((Cryptista_Cryptophyta_Cryptophyta_N_A_N_A_Cryptophyceae_sp_CCMP2293:0.0000028854,Cryptista_Cryptophyta_Cryptophyta_N_A_N_A_Cryptophyceae_sp_N_A:0.0000028854)100:0.0287593267,(((Cryptista_Cryptophyta_Cryptophyta_Pyrenomonadales_Geminigeraceae_Geminigera_cryophila_CCMP2564:0.0000029092,Cryptista_Cryptophyta_Cryptophyta_Pyrenomonadales_Geminigeraceae_Geminigera_sp_js004:0.0000028775)100:0.0778514360,(Cryptista_Cryptophyta_Cryptophyta_Cryptomonadales_Cryptomonadaceae_Cryptomonas_curvata_CCAP979_52:0.0351356209,Cryptista_Cryptophyta_Cryptophyta_Pyrenomonadales_Chroomonadaceae_Chroomonas_mesostigmatica_CCMP1168:0.0773109539)56:0.0291386800)58:0.0130802684,Cryptista_Cryptophyta_Cryptophyta_Pyrenomonadales_Geminigeraceae_Guillardia_theta_N_A:0.0565646768)81:0.0343168834)100:0.2001273270,(((((Opisthokonta-Fungi_Blastocladiomycota_Blastocladiomycetes_Blastocladiales_Blastocladiaceae_Allomyces_macrogynus_A_macrogynus_V3:0.1936663033,Opisthokonta-Fungi_Chytridiomycota_Chytridiomycetes_Spizellomycetales_Spizellomycetaceae_Spizellomyces_punctatus_S_punctatus_V1:0.0593950757)59:0.0771049937,((((Opisthokonta-Fungi_Basidiomycota_Ustilaginomycetes_Ustilaginales_Ustilaginaceae_Ustilago_maydis_N_A:0.0399984247,Opisthokonta-Fungi_Basidiomycota_Tremellomycetes_Tremellales_Cryptococcaceae_Cryptococcus_neoformans_N_A:0.3497005228)94:0.1759933825,Opisthokonta-Fungi_Ascomycota_Sordariomycetes_Sordariales_Sordariaceae_Neurospora_crassa_N_A:0.3036455536)67:0.0630579217,Opisthokonta-Fungi_Ascomycota_Schizosaccharomycetes_Schizosaccharomycetales_Schizosaccharomycetaceae_Schizosaccharomyces_pombe_ASM294v2:0.5477857234)71:0.0990985982,Opisthokonta-Fungi_Chytridiomycota_Monoblepharidomycetes_Monoblepharidales_Gonapodyaceae_Gonapodya_prolifera_Ganpr1:0.0308403115)63:0.0943145677)68:0.0516529117,Opisthokonta-Discicristoidea_N_A_N_A_N_A_Nucleariidae_Nuclearia_sp_SRR1617645:0.3115325522)53:0.0694107029,(Amoebozoa_Tubulinea_Corycidia_N_A_N_A_Trichosphaerium_sp_Am-I-7wt:1.2434726037,Archaeplastida-Rhodophyta_Rhodophyta_Cyanidiophyceae_Cyanidiales_Cyanidiaceae_Cyanidioschyzon_merolae_N_A:1.3211296784)75:0.3936526114)24:0.0018780489,Amoebozoa_Evosea_Variosea_N_A_Echinamoebidae_Filamoeba_nolandi_NC-AS-23-1:0.1797914196)19:0.0148117690)28:0.0400365973)13:0.0534619031,(Excavata-Discoba_Percolozoa_Heterolobosea_N_A_N_A_Percolomonas_cosmopolitus_WS:0.5834766185,Apusozoa_Apusozoa_N_A_N_A_N_A_Nutomonas_longa_SRR1617398:0.6413437367)42:0.1349149736)5:0.0000028455,(((((((((((Stramenopila-Ochrophyta_Bacillariophyta_Fragilariophyceae_Fragilariales_Fragilariaceae_Asterionellopsis_glacialis_CCMP1581:0.0000028854,Stramenopila-Ochrophyta_Bacillariophyta_Fragilariophyceae_Fragilariales_Fragilariaceae_Asterionellopsis_glacialis_CCMP134:0.0000028854)100:0.0574394604,Stramenopila-Ochrophyta_Bacillariophyta_Bacillariophyceae_Bacillariales_Bacillariaceae_Fragilariopsis_cylindrus_N_A:0.0997104585)83:0.0559482789,(Stramenopila-Ochrophyta_Bacillariophyta_Coscinodiscophyceae_Thalassiosirales_Thalassiosiraceae_Thalassiosira_rotula_CCMP3096:0.0000028581,Stramenopila-Ochrophyta_Bacillariophyta_Coscinodiscophyceae_Thalassiosirales_Thalassiosiraceae_Thalassiosira_rotula_GSO102:0.0000028854)100:0.0645982471)94:0.1169308448,Stramenopila-Ochrophyta_Bacillariophyta_Coscinodiscophyceae_Corethrales_Corethraceae_Corethron_pennatum_L29A3:0.0587828947)56:0.0195426843,(Stramenopila-Ochrophyta_Bolidophyceae_N_A_N_A_N_A_Bolidomonas_sp_RCC2347:0.0000028854,Stramenopila-Ochrophyta_Bolidophyceae_N_A_N_A_N_A_Bolidomonas_pacifica_RCC208:0.0106240055)100:0.2490876148)74:0.0573864811,Stramenopila-Ochrophyta_N_A_Dictyochophyceae_Dictyochales_N_A_Dictyocha_speculum_CCMP1381:0.1974258325)42:0.0636682559,((Stramenopila-Ochrophyta_N_A_Chrysophyceae_Chromulinales_Paraphysomonadaceae_Paraphysomonas_bandaiensis_js007:0.3358568009,Stramenopila-Ochrophyta_Phaeophyceae_N_A_Ectocarpales_Ectocarpaceae_Ectocarpus_siliculosus_N_A:0.0898226731)71:0.0723101998,(Stramenopila-Ochrophyta_N_A_Pelagophyceae_Pelagomonadales_N_A_Pelagomonas_calceolata_CCMP1756:0.0000028854,Stramenopila-Ochrophyta_N_A_Pelagophyceae_Pelagomonadales_N_A_Pelagomonas_calceolata_RCC969:0.0000020984)100:0.1184340871)34:0.0312564242)37:0.0563877938,Stramenopila-Oomycota_N_A_Oomycetes_Saprolegniales_Saprolegniaceae_Saprolegnia_diclina_Sap_diclina_VS20_V1:0.1841218771)39:0.0000029824,(((Alveolata_Ciliophora_Oligohymenophorea_Hymenostomatida_Tetrahymenidae_Tetrahymena_thermophila_N_A:0.6439098026,Alveolata_Ciliophora_Colpodea_Cyrtolophosidida_Platyophryidae_Platyophrya_macrostoma_WH:0.1588834771)99:0.2303597815,(Excavata-Discoba_Euglenozoa_N_A_Eutreptiales_N_A_Eutreptiella_gymnastica_CCMP1594:0.1765176922,Excavata-Discoba_Euglenozoa_N_A_Euglenales_Euglenaceae_Euglena_gracilis_N_A:0.1455585421)99:0.2704006438)48:0.0877948065,Alveolata_Ciliophora_Spirotrichea_Sporadotrichida_Oxytrichidae_Oxytricha_trifallax_oxytricha_asm_v1.1:0.4901504725)55:0.0524094695)39:0.0364049597,((Stramenopila-Sagenista_Labyrinthista_Labyrinthulomycetes_N_A_Thraustochytriaceae_Aplanochytrium_kerguelense_N_A:0.0000028964,Stramenopila-Sagenista_Labyrinthista_Labyrinthulomycetes_N_A_Thraustochytriaceae_Aplanochytrium_sp_PBS07:0.0000021729)100:0.0892452386,(((((((Archaeplastida-Rhodophyta_Rhodophyta_Rhodellophyceae_Rhodellales_Rhodellaceae_Rhodella_violacea_CCMP736:0.0687381046,(Archaeplastida-Rhodophyta_Rhodophyta_Porphyridiophyceae_Porphyridiales_Porphyridiaceae_Erythrolobus_australicus_CCMP3124:0.0791591631,Archaeplastida-Rhodophyta_Rhodophyta_Porphyridiophyceae_Porphyridiales_Porphyridiaceae_Porphyridium_purpureum_N_A:0.3912391894)96:0.0701964007)70:0.0356006736,Archaeplastida-Rhodophyta_Rhodophyta_Stylonematophyceae_Stylonematales_Stylonemataceae_Rhodosorus_marinus_UTEXLB2760:0.2123159795)69:0.0462709949,Archaeplastida-Rhodophyta_Rhodophyta_Compsopogonophyceae_Compsopogonales_Compsopogonaceae_Compsopogon_caeruleus_SAG36.94:0.1150165133)55:0.0128271593,((Archaeplastida-Rhodophyta_Rhodophyta_Bangiophyceae_Bangiales_Bangiaceae_Porphyra_umbilicalis_N_A:0.0000025965,Archaeplastida-Rhodophyta_Rhodophyta_Bangiophyceae_Bangiales_Bangiaceae_Porphyra_umbilicalis_4086291:0.0000024678)100:0.0907902424,Archaeplastida-Rhodophyta_Rhodophyta_Florideophyceae_Gigartinales_Gigartinaceae_Chondrus_crispus_N_A:0.0599873603)89:0.0574391484)84:0.0667066890,Archaeplastida-Rhodophyta_Rhodophyta_Cyanidiophyceae_Cyanidiales_Cyanidiaceae_Galdieria_sulphuraria_N_A:0.2124379839)53:0.0579964325,(((Excavata-Discoba_Euglenozoa_N_A_Kinetoplastida_Trypanosomatidae_Leptomonas_pyrrhocoris_ASM129339v1:0.1013122389,Excavata-Discoba_Euglenozoa_N_A_Kinetoplastida_Trypanosomatidae_Trypanosoma_rangeli_T_rangeli_SC58v1:0.0234185725)76:0.0539223535,Excavata-Discoba_Euglenozoa_N_A_Kinetoplastida_Bodonidae_Bodo_saltans_N_A:0.0555732773)76:0.0350098697,Excavata-Discoba_Euglenozoa_N_A_Kinetoplastida_Bodonidae_Neobodo_designis_CCAP1951_1:0.1925740150)100:0.5053342967)14:0.0136969890,Stramenopila-Opalozoa_Bicosoecida_N_A_Bicosoecida_Cafeteriaceae_Cafeteria_sp_CaronLabIsolate:0.1666666856)13:0.0000023251)15:0.0226384201)16:0.0267506999,((((Archaeplastida-Glaucophyta_Glaucophyta_Glaucocystophyceae_N_A_Cyanophoraceae_Cyanophora_paradoxa_N_A:0.0835698580,Alveolata_Chrompodelida_N_A_N_A_N_A_Vitrella_brassicaformis_CCMP3155:0.1975896445)81:0.0891479190,Archaeplastida-Glaucophyta_Glaucophyta_Glaucocystophyceae_N_A_N_A_Cyanoptyche_gloeocystis_SAG4.97:0.1161247781)64:0.0537179119,((Rhizaria_N_A_N_A_N_A_N_A_N_A_N_A_D1:0.3353138050,(Rhizaria_Retaria-Foraminifera_N_A_Rotaliida_Elphidiidae_Elphidium_margaritaceum_N_A:0.1722962456,Rhizaria_Retaria-Foraminifera_N_A_N_A_Reticulomyxidae_Reticulomyxa_filosa_N_A:0.3662826854)100:0.4600643252)56:0.1188421109,Breviatea_N_A_N_A_N_A_N_A_Pygsuia_biforma_N_A:0.3029050674)18:0.0000022536)30:0.0398346895,Excavata-Discoba_N_A_N_A_N_A_Tsukubamonadidae_Tsukubamonas_globosa_N_A:0.3703123194)59:0.1078490843)8:0.0227566312)35:0.0516871143,Opisthokonta-Choanoflagellatea_N_A_N_A_Choanoflagellida_Salpingoecidae_Salpingoeca_rosetta_Proterospongia_sp_ATCC50818:0.3188297584)12:0.0000023265,((((((((Alveolata_Apicomplexa_Coccidia_Eucoccidiorida_Sarcocystidae_Hammondia_hammondi_HHA1_v02:0.1563408261,Alveolata_Apicomplexa_Coccidia_Eucoccidiorida_Cryptosporidiidae_Cryptosporidium_muris_N_A:0.4319863926)48:0.0184042434,Alveolata_Chrompodelida_N_A_N_A_N_A_Vitrella_brassicaformis_Vbrassicaformis:0.3026282755)94:0.1338914462,((((((Alveolata_Dinophyta_Dinophyceae_Peridiniales_Heterocapsaceae_Heterocapsa_rotundata_SCCAPK-0483:0.2624254210,Alveolata_Dinophyta_Dinophyceae_Gonyaulacales_Ceratiaceae_Neoceratium_fusus_PA161109:0.0231214839)32:0.0314830044,Alveolata_Dinophyta_Dinophyceae_Suessiales_Symbiodiniaceae_Symbiodinium_sp_C1:0.1214759263)29:0.0414973938,((Alveolata_Dinophyta_Dinophyceae_Peridiniales_Crypthecodiniaceae_Crypthecodinium_cohnii_Seligo:0.0489719101,Alveolata_Dinophyta_Dinophyceae_Gymnodiniales_Gymnodiniaceae_Amphidinium_massartii_CS-259:0.1182978733)60:0.0388237173,Alveolata_Dinophyta_Dinophyceae_Gonyaulacales_Gonyaulacaceae_Alexandrium_tamarense_CCMP1771:0.0871531392)41:0.0175154085)77:0.0787412332,Alveolata_Perkinsozoa_N_A_Perkinsida_Perkinsidae_Perkinsus_marinus_N_A:0.3431338532)63:0.0496186507,(Alveolata_Dinophyta_Dinophyceae_Noctilucales_Noctilucaceae_Noctiluca_scintillans_N_A:0.1379503889,Alveolata_Dinophyta_Dinophyceae_Syndiniales_Amoebophryaceae_Amoebophrya_sp_js026:0.2081801261)84:0.0715231843)73:0.0401700562,(Alveolata_Dinophyta_Dinophyceae_Oxyrrhinales_Oxyrrhinaceae_Oxyrrhis_marina_CCMP1795:0.0000028854,(Alveolata_Dinophyta_Dinophyceae_Oxyrrhinales_Oxyrrhinaceae_Oxyrrhis_marina_LB1974:0.0000028854,Alveolata_Dinophyta_Dinophyceae_Oxyrrhinales_Oxyrrhinaceae_Oxyrrhis_marina_js006:0.0000028854)100:0.0000021411)100:0.1326836933)97:0.0542980337)93:0.1261153120,(((Amoebozoa_Discosea_Flabellinia_N_A_N_A_Cunea_sp_BSH-02190019_may:0.6245863251,Amoebozoa_Discosea_Flabellinia_N_A_Vexilliferidae_Vexillifera_sp_DIVA3564_2:0.3277146298)55:0.0244254436,((Haptista_Centrohelida_N_A_N_A_Acanthocystidae_Choanocystis_sp_N_A:0.1271773685,((Haptista_Centrohelida_N_A_N_A_Raphidiophryidae_Raphidiophrys_heterophryoidea_N_A:0.1098620862,Haptista_Centrohelida_N_A_N_A_Acanthocystidae_Raineriophrys_erinaceoides_N_A:0.1005586873)71:0.0795698315,Haptista_Centrohelida_N_A_N_A_Acanthocystidae_Acanthocystis_sp_N_A:0.1264971817)71:0.1252959262)93:0.1984535541,(Haptista-sister_N_A_N_A_N_A_N_A_Ancoracysta_twista_TD:0.3174047978,Rhizaria_Phytorhiza_N_A_N_A_Plasmodiophoridae_Plasmodiophora_brassicae_pbe3.h15:0.3682432008)32:0.0335081812)67:0.1411846990)60:0.0530252552,Amoebozoa_Evosea_Eumycetozoa_Dictyosteliida_N_A_Dictyostelium_lacteum_ASM160615v1:0.3960970884)44:0.0000029967)31:0.0545591050,Amoebozoa_Tubulinea_N_A_N_A_N_A_misidentifiedPessonella_sp_PRA-29:0.1399392709)28:0.0258409657,Amoebozoa_Discosea_Flabellinia_N_A_Vannellidae_Vannella_sp_DIVA3517_6_12:0.3260974452)27:0.0495607069,Rhodophyta-sister_N_A_N_A_N_A_N_A_N_A_N_A_Colp29:0.3578614856)18:0.0019624850,((Telonemia_N_A_N_A_Telonemida_N_A_Telonema_subtile_N_A:0.0000028854,Telonemia_N_A_N_A_Telonemida_N_A_Telonema_subtile_Tel-1:0.0000028854)100:0.0158731302,Telonemia_N_A_N_A_Telonemida_N_A_N_A_N_A_P-2:0.0809263013)100:0.3360003482)17:0.0192739425)27:0.0347495163,((Rhizaria_Filosa_N_A_Euglyphida_Euglyphidae_Euglypha_rotunda_SRR2006120:0.3519332253,Rhizaria_Apofilosa_N_A_N_A_Gromiidae_Gromia_sphaerica_N_A:0.2273049114)57:0.0552570301,(Rhizaria_Filosa_Chlorarachniophyceae_N_A_N_A_Bigelowiella_natans_N_A:0.2215899916,Apusomonadida_N_A_N_A_N_A_Apusomonadidae_Thecamonas_trahens_N_A:0.4006028813)49:0.0276261357)70:0.1176575727)71:0.0629813353,((Haptista_Haptophyta_N_A_Prymnesiales_Prymnesiaceae_Prymnesium_parvum_Texoma1:0.0577010573,Haptista_Haptophyta_N_A_Coccolithales_Coccolithaceae_Coccolithus_pelagicus_PLY182g:0.1668064036)89:0.0638788419,(Haptista_Haptophyta_N_A_Isochrysidales_Noelaerhabdaceae_Emiliania_huxleyi_CCMP370:0.0000028854,Haptista_Haptophyta_N_A_Isochrysidales_Noelaerhabdaceae_Emiliania_huxleyi_379:0.0000021142)100:0.1049876068)96:0.2032133640)100:0.4694731811,Haptista_Haptophyta_N_A_Pavlovales_Pavlovaceae_Pavlovales_sp_N_A:0.0000027358);
(Opisthokonta-Metazoa_Annelida_Polychaeta_Capitellida_Capitellidae_Capitella_teleta_GCA_000328365.1:0.4013267291,((((((Opisthokonta-Metazoa_Chordata_Aves_Galliformes_Phasianidae_Gallus_gallus_Gallus_gallus-5.0:0.0000025828,(Opisthokonta-Metazoa_Chordata_Aves_Galliformes_Phasianidae_Gallus_gallus_N_A:0.0000023304,Opisthokonta-Metazoa_Chordata_Aves_Anseriformes_Anatidae_Anas_platyrhynchos_BGI_duck_1.0:0.0074355330)65:0.0000021087)99:0.0231003370,(Opisthokonta-Metazoa_Chordata_Mammalia_Primates_Hominidae_Homo_sapiens_N_A:0.0000020251,Opisthokonta-Metazoa_Chordata_Mammalia_Rodentia_Muridae_Mus_musculus_N_A:0.0000023304)100:0.0154234490)100:0.2693291203,Opisthokonta-Metazoa_Mollusca_Cephalopoda_Octopoda_Octopodidae_Octopus_bimaculoides_PRJNA270931:0.3829057612)42:0.0440052001,Opisthokonta-Metazoa_Arthropoda_Insecta_Diptera_Drosophilidae_Drosophila_melanogaster_BDGP6:0.3176755147)70:0.0373685430,((((((((((((((Archaeplastida-Viridiplantae_Chlorophyta_N_A_Prasinococcales_N_A_Prasinoderma_singulare_RCC927:0.3832819345,((Archaeplastida-Viridiplantae_Chlorophyta_N_A_N_A_Pycnococcaceae_Pycnococcus_sp_CCMP1998:0.0000023304,Archaeplastida-Viridiplantae_Chlorophyta_N_A_N_A_N_A_N_A_N_A_RCC2335:0.0000023304)100:0.0000025670,Archaeplastida-Viridiplantae_Chlorophyta_N_A_N_A_N_A_N_A_N_A_RCC1871:0.0077373991)100:0.3615919494)81:0.1058823817,Archaeplastida-Viridiplantae_Chlorophyta_Chlorophyceae_Chlamydomonadales_Volvocaceae_Volvox_carteri_N_A:0.2768050769)41:0.0241753666,((((Archaeplastida-Viridiplantae_Chlorophyta_Nephroselmidophyceae_N_A_N_A_Nephroselmis_pyriformis_CCMP717:0.3315406008,Archaeplastida-Viridiplantae_Streptophyta_Mesostigmatophyceae_Mesostigmatales_Mesostigmataceae_Mesostigma_viride_N_A:0.3650268712)62:0.0326351003,Archaeplastida-Viridiplantae_Chlorophyta_Chlorodendrophyceae_Chlorodendrales_Chlorodendraceae_Tetraselmis_astigmatica_CCMP880:0.2566623933)46:0.0354914702,(((((Archaeplastida-Viridiplantae_Chlorophyta_Mamiellophyceae_Mamiellales_Bathycoccaceae_Ostreococcus_mediterraneus_clade-D-RCC2572:0.0000000000,Archaeplastida-Viridiplantae_Chlorophyta_Mamiellophyceae_Mamiellales_Bathycoccaceae_Ostreococcus_mediterraneus_clade-D-RCC2573:0.0000000000):0.0000023304,Archaeplastida-Viridiplantae_Chlorophyta_Mamiellophyceae_Mamiellales_Bathycoccaceae_Ostreococcus_mediterraneus_clade-D-RCC1107:0.0000026452)56:0.0000023796,Archaeplastida-Viridiplantae_Chlorophyta_Mamiellophyceae_Mamiellales_Bathycoccaceae_Ostreococcus_mediterraneus_clade-D-RCC2596:0.0000028040)84:0.0077063505,Archaeplastida-Viridiplantae_Chlorophyta_Mamiellophyceae_Mamiellales_Bathycoccaceae_Ostreococcus_mediterraneus_clade-D-RCC2593:0.0000021268)100:0.1797913619,(Archaeplastida-Viridiplantae_Chlorophyta_Mamiellophyceae_Mamiellales_Mamiellaceae_Mantoniella_sp_CCMP1436:0.0000025026,Archaeplastida-Viridiplantae_Chlorophyta_Mamiellophyceae_Mamiellales_Mamiellaceae_Mantoniella_antarctica_SL-175:0.0000020608)100:0.3836432024)99:0.2504852821)19:0.0110631018,Archaeplastida-Viridiplantae_Chlorophyta_Trebouxiophyceae_N_A_Coccomyxaceae_Coccomyxa_sp_N_A:0.2466558500)40:0.0259629654)43:0.0684181828,(((((Archaeplastida-Viridiplantae_Streptophyta_N_A_Amborellales_Amborellaceae_Amborella_trichopoda_AMTR1.0:0.0253105022,((Archaeplastida-Viridiplantae_Streptophyta_Liliopsida_Poales_Poaceae_Zea_mays_AGPv4:0.0297824225,Archaeplastida-Viridiplantae_Streptophyta_N_A_Brassicales_Brassicaceae_Arabidopsis_thaliana_TAIR10:0.1625838923)95:0.0269455862,Archaeplastida-Viridiplantae_Streptophyta_N_A_Vitales_Vitaceae_Vitis_vinifera_IGGP_12x:0.0066986593)68:0.0138663116)88:0.0483848650,Archaeplastida-Viridiplantae_Streptophyta_N_A_Pinales_Pinaceae_Pinus_taeda_js021:0.1357353072)80:0.0709626696,Archaeplastida-Viridiplantae_Streptophyta_N_A_Polypodiales_Dennstaedtiaceae_Pteridium_aquilinum_js023:0.0450205205)58:0.0512626300,Archaeplastida-Viridiplantae_Streptophyta_Bryopsida_Funariales_Funariaceae_Physcomitrella_patens_N_A:0.1240949181)78:0.0514695694,Archaeplastida-Viridiplantae_Chlorophyta_N_A_Pyramimonadales_N_A_Pyramimonas_parkeae_CCMP726:0.3932079588)73:0.1152985671)96:0.0960578265,Breviatea_N_A_N_A_N_A_N_A_Pygsuia_biforma_N_A:0.4013877735)62:0.0197058479,(((((Haptista_Haptophyta_N_A_Coccolithales_Calcidiscaceae_Calcidiscus_leptoporus_RCC1130:0.0733319139,Haptista_Haptophyta_N_A_Coccolithales_Coccolithaceae_Coccolithus_pelagicus_PLY182g:0.0551350077)68:0.0270862829,((Haptista_Haptophyta_N_A_Isochrysidales_Noelaerhabdaceae_Emiliania_huxleyi_379:0.0000000000,Haptista_Haptophyta_N_A_Isochrysidales_Noelaerhabdaceae_Emiliania_huxleyi_PLYM219:0.0000000000):0.0000023304,Haptista_Haptophyta_N_A_Isochrysidales_Noelaerhabdaceae_Emiliania_huxleyi_374:0.0000021234)100:0.1199025767)80:0.0576659561,Haptista_Haptophyta_N_A_Phaeocystales_Phaeocystaceae_Phaeocystis_sp_CCMP2710:0.1812538400)78:0.0107060019,Haptista_Haptophyta_N_A_Prymnesiales_Prymnesiaceae_Prymnesium_parvum_Texoma1:0.1399624200)99:0.1289539800,(Haptista_Haptophyta_N_A_Pavlovales_Pavlovaceae_Pavlovales_sp_N_A:0.0000020257,Haptista_Haptophyta_N_A_Pavlovales_Pavlovaceae_N_A_N_A_CCMP2436:0.0000023323)100:0.2161431017)88:0.0953228391)79:0.0787708887,(((Haptista-sister_N_A_N_A_N_A_N_A_Ancoracysta_twista_TD:0.3476146689,Rhizaria_Phytorhiza_N_A_N_A_Plasmodiophoridae_Plasmodiophora_brassicae_pbe3.h15:0.3415529093)71:0.0517109913,(((Haptista_Centrohelida_N_A_N_A_Raphidiophryidae_Raphidiophrys_heterophryoidea_N_A:0.1537066801,Haptista_Centrohelida_N_A_N_A_Acanthocystidae_Raineriophrys_erinaceoides_N_A:0.2457351593)58:0.0512961274,Haptista_Centrohelida_N_A_N_A_Acanthocystidae_Acanthocystis_sp_N_A:0.2113300677)51:0.0250910940,Haptista_Centrohelida_N_A_N_A_Acanthocystidae_Choanocystis_sp_N_A:0.1903900487)100:0.1648898832)70:0.0900483142,Stramenopila-Oomycota_N_A_Oomycetes_Saprolegniales_Saprolegniaceae_Saprolegnia_diclina_Sap_diclina_VS20_V1:0.3653434846)42:0.0240261352)28:0.0123980281,(((((Amoebozoa_Evosea_Eumycetozoa_Dictyosteliida_N_A_Dictyostelium_lacteum_ASM160615v1:0.8202331162,(((Archaeplastida-Rhodophyta_Rhodophyta_Stylonematophyceae_Stylonematales_Stylonemataceae_Rhodosorus_marinus_UTEXLB2760:0.4497420897,((Archaeplastida-Rhodophyta_Rhodophyta_Florideophyceae_Gigartinales_Gigartinaceae_Chondrus_crispus_N_A:0.3104152031,Archaeplastida-Rhodophyta_Rhodophyta_Rhodellophyceae_Rhodellales_Rhodellaceae_Rhodella_violacea_CCMP736:0.4341182344)56:0.0194575594,Archaeplastida-Rhodophyta_Rhodophyta_Bangiophyceae_Bangiales_Bangiaceae_Porphyra_umbilicalis_4086291:0.2216610738)72:0.0824522795)44:0.0297541861,(Archaeplastida-Rhodophyta_Rhodophyta_Porphyridiophyceae_Porphyridiales_Porphyridiaceae_Porphyridium_purpureum_N_A:0.3139628161,(Archaeplastida-Rhodophyta_Rhodophyta_Porphyridiophyceae_Porphyridiales_Porphyridiaceae_Erythrolobus_australicus_CCMP3124:0.1280691222,Archaeplastida-Rhodophyta_Rhodophyta_Compsopogonophyceae_Compsopogonales_Compsopogonaceae_Compsopogon_caeruleus_SAG36.94:0.3637990725)47:0.0355780428)58:0.0812962601)84:0.1262975064,(Archaeplastida-Rhodophyta_Rhodophyta_Cyanidiophyceae_Cyanidiales_Cyanidiaceae_Galdieria_sulphuraria_N_A:0.5139481055,Archaeplastida-Rhodophyta_Rhodophyta_Cyanidiophyceae_Cyanidiales_Cyanidiaceae_Cyanidioschyzon_merolae_N_A:0.3550294062)28:0.0142043549)66:0.0702621241)64:0.0097113154,(((Telonemia_N_A_N_A_Telonemida_N_A_Telonema_subtile_N_A:0.0116567724,Telonemia_N_A_N_A_Telonemida_N_A_Telonema_subtile_Tel-1:0.0059892064)100:0.1819333628,Telonemia_N_A_N_A_Telonemida_N_A_N_A_N_A_P-2:0.0432009507)100:0.5342245010,(Cryptista_Palpitia_N_A_N_A_N_A_Palpitomonas_bilix_NIES-2562:0.3902972686,Amoebozoa_Discosea_N_A_N_A_N_A_Stereomyxa_ramosa_Chinc5:0.3009655817)60:0.0464976568)84:0.1677907112)64:0.0418432670,Rhizaria_Retaria-Radiolaria_Acantharea_Symphyacanthida_Astrolithidae_Astrolonche_serrata_N_A:0.8729168316)35:0.0530560931,(((((((((Alveolata_Dinophyta_Dinophyceae_Oxyrrhinales_Oxyrrhinaceae_Oxyrrhis_marina_CCMP1795:0.0231111411,Alveolata_Dinophyta_Dinophyceae_Oxyrrhinales_Oxyrrhinaceae_Oxyrrhis_marina_LB1974:0.0000021990)96:0.0548578270,Alveolata_Dinophyta_Dinophyceae_Oxyrrhinales_Oxyrrhinaceae_Oxyrrhis_marina_js006:0.0077007028)100:1.0794173320,(Rhizaria_Retaria-Foraminifera_N_A_Rotaliida_Elphidiidae_Elphidium_margaritaceum_N_A:0.5663235569,Rhizaria_Retaria-Foraminifera_N_A_N_A_Reticulomyxidae_Reticulomyxa_filosa_N_A:0.0979192214)100:0.7356668646)45:0.0932586943,Excavata-Discoba_Percolozoa_Heterolobosea_N_A_N_A_Percolomonas_cosmopolitus_WS:1.3961224633)22:0.0297343460,((((Excavata-Discoba_Euglenozoa_N_A_Kinetoplastida_Trypanosomatidae_Trypanosoma_rangeli_T_rangeli_SC58v1:0.1044179229,Excavata-Discoba_Euglenozoa_N_A_Kinetoplastida_Trypanosomatidae_Leptomonas_pyrrhocoris_ASM129339v1:0.1200836767)76:0.1221389144,(Excavata-Discoba_Euglenozoa_N_A_Kinetoplastida_Bodonidae_Bodo_saltans_N_A:0.1355392871,Excavata-Discoba_Euglenozoa_N_A_Kinetoplastida_Bodonidae_Neobodo_designis_CCAP1951_1:0.3279092378)97:0.1827568531)100:0.5340810416,Excavata-Discoba_Percolozoa_Heterolobosea_Schizopyrenida_Vahlkampfiidae_Naegleria_gruberi_N_A:0.6344575239)55:0.1248884595,(Excavata-Discoba_Euglenozoa_N_A_Eutreptiales_N_A_Eutreptiella_gymnastica_CCMP1594:0.5404875230,Excavata-Discoba_Euglenozoa_N_A_Kinetoplastida_N_A_Perkinsela_sp_ASM123584v1:0.4383093810)82:0.3194311055)75:0.2481605598)31:0.0951679066,(Apusomonadida_N_A_N_A_N_A_Apusomonadidae_Thecamonas_trahens_N_A:0.5518422052,(Amoebozoa_Tubulinea_Corycidia_N_A_N_A_Trichosphaerium_sp_Am-I-7wt:1.0472235459,Amoebozoa_Discosea_Flabellinia_N_A_N_A_Cunea_sp_BSH-02190019_may:0.4984852261)72:0.1957796216)31:0.0548756292)7:0.0000029897,Rhizaria_Filosa_Chlorarachniophyceae_N_A_N_A_Bigelowiella_natans_N_A:0.5603431624)12:0.0224400442,(((Alveolata_Ciliophora_Colpodea_Cyrtolophosidida_Platyophryidae_Platyophrya_macrostoma_WH:0.1775205947,Alveolata_Ciliophora_Heterotrichea_Heterotrichida_Climacostomidae_Climacostomum_virens_StockW-24:0.6079320594)93:0.1629659017,Alveolata_Ciliophora_Oligohymenophorea_Hymenostomatida_Tetrahymenidae_Tetrahymena_thermophila_N_A:0.5304751567)57:0.0349059944,Alveolata_Ciliophora_Spirotrichea_Sporadotrichida_Oxytrichidae_Oxytricha_trifallax_oxytricha_asm_v1.1:0.5351796982)73:0.1181633373)14:0.0000029566,Excavata-Discoba_N_A_N_A_N_A_Tsukubamonadidae_Tsukubamonas_globosa_N_A:0.4675417700)49:0.0549651873)30:0.0426907388,((((Cryptista_Cryptophyta_Cryptophyta_Cryptomonadales_Cryptomonadaceae_Cryptomonas_curvata_CCAP979_52:0.3145383398,(((Cryptista_Cryptophyta_Cryptophyta_Pyrenomonadales_Chroomonadaceae_Chroomonas_mesostigmatica_CCMP1168:0.2566250324,Cryptista_Cryptophyta_Cryptophyta_Pyrenomonadales_Geminigeraceae_Guillardia_theta_N_A:0.1463142851)78:0.0367244305,(Cryptista_Cryptophyta_Cryptophyta_N_A_N_A_Cryptophyceae_sp_N_A:0.0000023304,Cryptista_Cryptophyta_Cryptophyta_N_A_N_A_Cryptophyceae_sp_CCMP2293:0.0000027438)100:0.2780659089)63:0.1106854619,(Cryptista_Cryptophyta_Cryptophyta_Pyrenomonadales_Geminigeraceae_Geminigera_sp_js004:0.0000028803,Cryptista_Cryptophyta_Cryptophyta_Pyrenomonadales_Geminigeraceae_Geminigera_cryophila_CCMP2564:0.0000024530)100:0.3084088803)62:0.0340166006)94:0.0719017171,Cryptista_Cryptophyta_Cryptophyta_Cryptomonadales_Goniomonadaceae_Goniomonas_pacifica_CCMP1869:0.3915234820)100:0.2039987677,((Archaeplastida-Glaucophyta_Glaucophyta_Glaucocystophyceae_Gloeochaetales_Gloeochaetaceae_Gloeochaete_wittrockiana_SAG46.84:0.1327862835,Archaeplastida-Glaucophyta_Glaucophyta_Glaucocystophyceae_N_A_N_A_Cyanoptyche_gloeocystis_SAG4.97:0.2589849021)72:0.0837471003,Archaeplastida-Glaucophyta_Glaucophyta_Glaucocystophyceae_N_A_Cyanophoraceae_Cyanophora_paradoxa_N_A:0.1134651723)97:0.1353277689)67:0.0404865153,Rhizaria_N_A_N_A_N_A_N_A_N_A_N_A_D1:0.5589926203)22:0.0258320380)16:0.0113849978)34:0.0219549921,((((Alveolata_Apicomplexa_Coccidia_Eucoccidiorida_Sarcocystidae_Hammondia_hammondi_HHA1_v02:0.5206177914,Alveolata_Perkinsozoa_N_A_Perkinsida_Perkinsidae_Perkinsus_marinus_N_A:0.2462071722)65:0.0579962611,(Alveolata_Dinophyta_Dinophyceae_Noctilucales_Noctilucaceae_Noctiluca_scintillans_N_A:0.4177035614,(((((Alveolata_Dinophyta_Dinophyceae_Suessiales_Symbiodiniaceae_Symbiodinium_sp_C15:0.0524496151,Alveolata_Dinophyta_Dinophyceae_Suessiales_Symbiodiniaceae_Symbiodinium_sp_C1:0.0520768128)100:0.2489882220,Alveolata_Dinophyta_Dinophyceae_Peridiniales_Crypthecodiniaceae_Crypthecodinium_cohnii_Seligo:0.2340795416)68:0.0564833586,((Alveolata_Dinophyta_Dinophyceae_Peridiniales_Heterocapsaceae_Heterocapsa_rotundata_SCCAPK-0483:0.2684198683,Alveolata_Dinophyta_Dinophyceae_Gonyaulacales_Ceratiaceae_Neoceratium_fusus_PA161109:0.3416827119)28:0.0000025002,Alveolata_Dinophyta_Dinophyceae_Gonyaulacales_Gonyaulacaceae_Alexandrium_tamarense_CCMP1771:0.4128443432)40:0.0497922155)94:0.1116041080,Alveolata_Dinophyta_Dinophyceae_Gymnodiniales_Gymnodiniaceae_Amphidinium_massartii_CS-259:0.3168690141)54:0.0329064090,((Alveolata_Chrompodelida_N_A_N_A_N_A_Vitrella_brassicaformis_CCMP3155:0.0000023304,Alveolata_Chrompodelida_N_A_N_A_N_A_Vitrella_brassicaformis_Vbrassicaformis:0.0000023304)100:0.4603933934,Alveolata_Dinophyta_Dinophyceae_Syndiniales_Amoebophryaceae_Amoebophrya_sp_js026:0.2967213473)53:0.0539265284)68:0.0739341805)68:0.0736016050)69:0.0460173509,Alveolata_Apicomplexa_Coccidia_Eucoccidiorida_Cryptosporidiidae_Cryptosporidium_muris_N_A:0.4453958091)96:0.1177902087,(Stramenopila-Sagenista_Labyrinthista_Labyrinthulomycetes_N_A_Thraustochytriaceae_Aplanochytrium_sp_PBS07:0.0000023304,Stramenopila-Sagenista_Labyrinthista_Labyrinthulomycetes_N_A_Thraustochytriaceae_Aplanochytrium_kerguelense_N_A:0.0000023304)100:0.4069164721)72:0.0538911600)71:0.0468679305,(((((Apusozoa_Apusozoa_N_A_N_A_N_A_Nutomonas_longa_SRR1617398:0.6363383470,Rhodophyta-sister_N_A_N_A_N_A_N_A_N_A_N_A_Colp29:0.5939448307)51:0.0414935653,Stramenopila-Ochrophyta_N_A_Dictyochophyceae_Dictyochales_N_A_Dictyocha_speculum_CCMP1381:0.4995534205)48:0.0295656523,Stramenopila-Opalozoa_Bicosoecida_N_A_Bicosoecida_Cafeteriaceae_Cafeteria_sp_CaronLabIsolate:0.5160862338)50:0.0389666316,(Amoebozoa_Discosea_Flabellinia_N_A_Vannellidae_Vannella_sp_DIVA3517_6_12:0.2197422907,Amoebozoa_Discosea_Flabellinia_N_A_Vexilliferidae_Vexillifera_sp_DIVA3564_2:0.3577366750)98:0.2089350468)56:0.0465041651,((Stramenopila-Ochrophyta_N_A_Chrysophyceae_Chromulinales_Paraphysomonadaceae_Paraphysomonas_bandaiensis_js007:0.3500699180,((Stramenopila-Ochrophyta_Pinguiophyceae_N_A_Pinguiochrysidales_Pinguiochrysidaceae_Phaeomonas_parva_CCMP2877:0.0923458934,Stramenopila-Ochrophyta_Pinguiophyceae_N_A_Pinguiochrysidales_Pinguiochrysidaceae_Pinguiococcus_pyrenoidosus_CCMP2078:0.1287210282)100:0.4063208794,Stramenopila-Ochrophyta_N_A_Pelagophyceae_Pelagomonadales_N_A_Pelagomonas_calceolata_CCMP1756:0.1804146191)95:0.1516622349)44:0.0075730550,(Rhizaria_Apofilosa_N_A_N_A_Gromiidae_Gromia_sphaerica_N_A:0.5441750030,(Stramenopila-Ochrophyta_Phaeophyceae_N_A_Ectocarpales_Ectocarpaceae_Ectocarpus_siliculosus_N_A:0.2987968998,(((Stramenopila-Ochrophyta_Bacillariophyta_Bacillariophyceae_Bacillariales_Bacillariaceae_Fragilariopsis_cylindrus_N_A:0.4585157514,((Stramenopila-Ochrophyta_Bacillariophyta_Coscinodiscophyceae_Thalassiosirales_Thalassiosiraceae_Thalassiosira_rotula_GSO102:0.0000023304,Stramenopila-Ochrophyta_Bacillariophyta_Coscinodiscophyceae_Thalassiosirales_Thalassiosiraceae_Thalassiosira_rotula_CCMP3096:0.0000023304)100:0.1457356655,Stramenopila-Ochrophyta_Bacillariophyta_Fragilariophyceae_Fragilariales_Fragilariaceae_Asterionellopsis_glacialis_CCMP1581:0.1951446142)92:0.1030213745)71:0.0400280548,Stramenopila-Ochrophyta_Bacillariophyta_Coscinodiscophyceae_Corethrales_Corethraceae_Corethron_pennatum_L29A3:0.3100982349)87:0.1029343164,Stramenopila-Ochrophyta_Bolidophyceae_N_A_N_A_N_A_Bolidomonas_sp_RCC2347:0.3858422564)56:0.0385065773)38:0.0166519220)82:0.0831513724)87:0.0850495469)44:0.0084567321)59:0.0514265978,((Amoebozoa_Tubulinea_N_A_N_A_N_A_misidentifiedPessonella_sp_PRA-29:0.3329761999,Amoebozoa_Evosea_Variosea_N_A_Echinamoebidae_Filamoeba_nolandi_NC-AS-23-1:0.4828938713)70:0.1079748005,Cryptista_Katablepharida_Katablepharidophyta_N_A_N_A_Roombia_truncata_N_A:0.4361153059)40:0.0521843815)57:0.0509306595,Opisthokonta-Choanoflagellatea_N_A_N_A_Choanoflagellida_Salpingoecidae_Salpingoeca_rosetta_Proterospongia_sp_ATCC50818:0.5285197139)83:0.0505575450,(((Opisthokonta-Filasterea_N_A_Ichthyosporea_N_A_N_A_Capsaspora_owczarzaki_N_A:0.0000023304,Opisthokonta-Filasterea_N_A_Ichthyosporea_N_A_N_A_Capsaspora_owczarzaki_C_owczarzaki_V2:0.0000023304)100:0.3192884559,Opisthokonta-Ichthyosporea_N_A_Ichthyosporea_Ichthyophonida_Amoebidiaceae_Amoebidium_parasiticum_SRR545192:0.2000142254)85:0.0597326927,(((Opisthokonta-Fungi_Basidiomycota_Ustilaginomycetes_Ustilaginales_Ustilaginaceae_Ustilago_maydis_N_A:0.4841482388,Opisthokonta-Fungi_Chytridiomycota_Monoblepharidomycetes_Monoblepharidales_Gonapodyaceae_Gonapodya_prolifera_Ganpr1:0.3371122625)37:0.0486211598,((Opisthokonta-Fungi_Chytridiomycota_Chytridiomycetes_Spizellomycetales_Spizellomycetaceae_Spizellomyces_punctatus_S_punctatus_V1:0.2297628739,Opisthokonta-Fungi_Blastocladiomycota_Blastocladiomycetes_Blastocladiales_Blastocladiaceae_Allomyces_macrogynus_A_macrogynus_V3:0.2124877497)78:0.0592149434,Opisthokonta-Fungi_Basidiomycota_Tremellomycetes_Tremellales_Cryptococcaceae_Cryptococcus_neoformans_N_A:0.3677978327)61:0.0488718507)24:0.0067090929,(Opisthokonta-Fungi_Ascomycota_Sordariomycetes_Sordariales_Sordariaceae_Neurospora_crassa_N_A:0.2120915089,Opisthokonta-Fungi_Ascomycota_Schizosaccharomycetes_Schizosaccharomycetales_Schizosaccharomycetaceae_Schizosaccharomyces_pombe_ASM294v2:0.2382497332)93:0.2281563176)98:0.1040260792)68:0.0552260430)65:0.0378890951,(Opisthokonta-Metazoa_Cnidaria_Anthozoa_Actiniaria_Edwardsiidae_Nematostella_vectensis_N_A:0.1610392715,Opisthokonta-Metazoa_Porifera_Demospongiae_Haplosclerida_Niphatidae_Amphimedon_queenslandica_Aqu1:0.2963168711)89:0.0932350199)76:0.0858866835)47:0.0132885209,(Opisthokonta-Metazoa_Mollusca_Gastropoda_N_A_Lottiidae_Lottia_gigantea_N_A:0.8715008595,Opisthokonta-Metazoa_Echinodermata_Echinoidea_Echinoida_Strongylocentrotidae_Strongylocentrotus_purpuratus_GCA_000002235.2:0.1953368204)53:0.0962541524)50:0.0366970061,Opisthokonta-Metazoa_Chordata_Ascidiacea_Enterogona_Cionidae_Ciona_intestinalis_KH:0.1725663763);
(Opisthokonta-Choanoflagellatea_N_A_N_A_Choanoflagellida_Salpingoecidae_Salpingoeca_sp_N_A:0.0000020094,((((((Opisthokonta-Metazoa_Chordata_Ascidiacea_Enterogona_Cionidae_Ciona_intestinalis_KH:0.0000023888,Opisthokonta-Metazoa_Chordata_Ascidiacea_Enterogona_Cionidae_Ciona_intestinalis_N_A:0.0000021528)100:0.2868178438,Opisthokonta-Metazoa_Arthropoda_Insecta_Diptera_Drosophilidae_Drosophila_melanogaster_BDGP6:0.2447920217)65:0.0674688760,(((Opisthokonta-Metazoa_Annelida_Polychaeta_Capitellida_Capitellidae_Capitella_teleta_GCA_000328365.1:0.1547467130,(((Opisthokonta-Metazoa_Chordata_Mammalia_Primates_Hominidae_Homo_sapiens_N_A:0.0200751694,Opisthokonta-Metazoa_Chordata_Mammalia_Rodentia_Muridae_Mus_musculus_N_A:0.0000025867)100:0.0791527742,((Opisthokonta-Metazoa_Chordata_Aves_Galliformes_Phasianidae_Gallus_gallus_Gallus_gallus-5.0:0.0000024729,Opisthokonta-Metazoa_Chordata_Aves_Galliformes_Phasianidae_Gallus_gallus_N_A:0.0033718761)62:0.0011398453,Opisthokonta-Metazoa_Chordata_Aves_Anseriformes_Anatidae_Anas_platyrhynchos_BGI_duck_1.0:0.0129622923)100:0.1736766547)100:0.0884820358,Opisthokonta-Metazoa_Echinodermata_Echinoidea_Echinoida_Strongylocentrotidae_Strongylocentrotus_purpuratus_GCA_000002235.2:0.2158314130)87:0.0481005662)50:0.0424643949,(Opisthokonta-Metazoa_Mollusca_Gastropoda_N_A_Lottiidae_Lottia_gigantea_N_A:0.1503767491,Opisthokonta-Metazoa_Mollusca_Cephalopoda_Octopoda_Octopodidae_Octopus_bimaculoides_PRJNA270931:0.1420968235)93:0.0809313721)39:0.0204580624,Opisthokonta-Metazoa_Arthropoda_Arachnida_Araneae_Eresidae_Stegodyphus_mimosarum_GCA_000611955.2:0.2723779495)40:0.0072658432)82:0.0328454703,Opisthokonta-Metazoa_Cnidaria_Anthozoa_Actiniaria_Edwardsiidae_Nematostella_vectensis_N_A:0.1590464369)83:0.0583998354,Opisthokonta-Metazoa_Porifera_Demospongiae_Haplosclerida_Niphatidae_Amphimedon_queenslandica_Aqu1:0.3588973265)96:0.0866398256,(((((((((((((((Archaeplastida-Rhodophyta_Rhodophyta_Bangiophyceae_Bangiales_Bangiaceae_Porphyra_umbilicalis_N_A:0.0000023888,Archaeplastida-Rhodophyta_Rhodophyta_Bangiophyceae_Bangiales_Bangiaceae_Porphyra_umbilicalis_4086291:0.0000022064)100:0.3240770798,Archaeplastida-Rhodophyta_Rhodophyta_Florideophyceae_Gigartinales_Gigartinaceae_Chondrus_crispus_N_A:0.7057962449)86:0.1003061196,(Archaeplastida-Rhodophyta_Rhodophyta_Porphyridiophyceae_Porphyridiales_Porphyridiaceae_Porphyridium_purpureum_N_A:0.2829784968,Archaeplastida-Rhodophyta_Rhodophyta_Porphyridiophyceae_Porphyridiales_Porphyridiaceae_Erythrolobus_australicus_CCMP3124:0.1605351542)80:0.1099445357)59:0.0293265146,(Archaeplastida-Rhodophyta_Rhodophyta_Stylonematophyceae_Stylonematales_Stylonemataceae_Rhodosorus_marinus_CCMP769:0.0005885133,Archaeplastida-Rhodophyta_Rhodophyta_Stylonematophyceae_Stylonematales_Stylonemataceae_Rhodosorus_marinus_UTEXLB2760:0.0257745574)100:0.6364715298)52:0.0631500089,Archaeplastida-Rhodophyta_Rhodophyta_Cyanidiophyceae_Cyanidiales_Cyanidiaceae_Cyanidioschyzon_merolae_N_A:0.4043147973)91:0.0752414114,Archaeplastida-Rhodophyta_Rhodophyta_Cyanidiophyceae_Cyanidiales_Cyanidiaceae_Galdieria_sulphuraria_N_A:0.3778336445)100:0.2436135395,(Alveolata_Apicomplexa_Coccidia_Eucoccidiorida_Cryptosporidiidae_Cryptosporidium_muris_N_A:1.3159121755,(((Alveolata_Chrompodelida_N_A_N_A_N_A_Vitrella_brassicaformis_CCMP3155:0.0031338103,Alveolata_Chrompodelida_N_A_N_A_N_A_Vitrella_brassicaformis_Vbrassicaformis:0.0000025962)100:0.1858508092,Alveolata_Apicomplexa_Coccidia_Eucoccidiorida_Sarcocystidae_Hammondia_hammondi_HHA1_v02:0.4532740768)68:0.0773168090,Alveolata_Perkinsozoa_N_A_Perkinsida_Perkinsidae_Perkinsus_marinus_N_A:0.7141622792)64:0.1084185374)96:0.1718506389)28:0.0297592438,(((((Haptista_Haptophyta_N_A_Coccolithales_Coccolithaceae_Coccolithus_pelagicus_PLY182g:0.0629550392,Haptista_Haptophyta_N_A_Coccolithales_Calcidiscaceae_Calcidiscus_leptoporus_RCC1130:0.1629989023)96:0.1076536232,(Haptista_Haptophyta_N_A_Isochrysidales_Noelaerhabdaceae_Emiliania_huxleyi_PLYM219:0.0000029968,Haptista_Haptophyta_N_A_Isochrysidales_Noelaerhabdaceae_Emiliania_huxleyi_379:0.0000023632)100:0.2687012223)90:0.1153519590,Haptista_Haptophyta_N_A_Prymnesiales_Prymnesiaceae_Prymnesium_parvum_Texoma1:0.3754391357)100:0.4084067036,(Haptista_Haptophyta_N_A_Pavlovales_Pavlovaceae_Pavlovales_sp_N_A:0.0000023888,Haptista_Haptophyta_N_A_Pavlovales_Pavlovaceae_N_A_N_A_CCMP2436:0.0000023888)100:0.7661200757)92:0.0928279474,Stramenopila-Oomycota_N_A_Oomycetes_Saprolegniales_Saprolegniaceae_Saprolegnia_diclina_Sap_diclina_VS20_V1:0.6300476574)65:0.0414628952)37:0.0408785661,(((((Archaeplastida-Viridiplantae_Streptophyta_Klebsormidiophyceae_Klebsormidiales_Klebsormidiaceae_Klebsormidium_subtile_js015:0.1435032248,(((((Archaeplastida-Viridiplantae_Streptophyta_N_A_Vitales_Vitaceae_Vitis_vinifera_N_A:0.0201651475,(Archaeplastida-Viridiplantae_Streptophyta_Liliopsida_Poales_Poaceae_Zea_mays_AGPv4:0.0056873624,Archaeplastida-Viridiplantae_Streptophyta_Liliopsida_Poales_Poaceae_Zea_mays_N_A:0.0088707394)100:0.0766494243)80:0.0138980972,(Archaeplastida-Viridiplantae_Streptophyta_N_A_Amborellales_Amborellaceae_Amborella_trichopoda_AMTR1.0:0.2067155920,Archaeplastida-Viridiplantae_Streptophyta_N_A_Brassicales_Brassicaceae_Arabidopsis_thaliana_TAIR10:0.1420189123)65:0.0127369632)74:0.0213633270,(Archaeplastida-Viridiplantae_Streptophyta_N_A_Polypodiales_Dennstaedtiaceae_Pteridium_aquilinum_js023:0.1186778597,Archaeplastida-Viridiplantae_Streptophyta_N_A_Pinales_Pinaceae_Pinus_taeda_js021:0.0591891500)82:0.0344035404)74:0.0276382960,Archaeplastida-Viridiplantae_Streptophyta_Bryopsida_Funariales_Funariaceae_Physcomitrella_patens_N_A:0.1285944806)73:0.0383191781,Archaeplastida-Viridiplantae_Streptophyta_Coleochaetophyceae_Coleochaetales_Coleochaetaceae_Coleochaete_scutata_js012:0.1046155786)71:0.0435513151)86:0.0818413932,((Archaeplastida-Viridiplantae_Chlorophyta_Trebouxiophyceae_N_A_Coccomyxaceae_Coccomyxa_sp_N_A:0.3685667528,(Archaeplastida-Viridiplantae_Chlorophyta_Chlorophyceae_Chlamydomonadales_Volvocaceae_Volvox_carteri_N_A:0.2829570885,Archaeplastida-Viridiplantae_Chlorophyta_Chlorodendrophyceae_Chlorodendrales_Chlorodendraceae_Tetraselmis_astigmatica_CCMP880:0.3217427133)41:0.0487614789)87:0.0537744429,((Archaeplastida-Viridiplantae_Chlorophyta_N_A_N_A_N_A_N_A_N_A_RCC2335:0.0000000000,Archaeplastida-Viridiplantae_Chlorophyta_N_A_N_A_Pycnococcaceae_Pycnococcus_sp_CCMP1998:0.0000000000):0.0000028326,Archaeplastida-Viridiplantae_Chlorophyta_N_A_N_A_N_A_N_A_N_A_RCC1871:0.0000028324)100:0.3538868036)95:0.0850873643)44:0.0249052917,Archaeplastida-Viridiplantae_Streptophyta_Mesostigmatophyceae_Mesostigmatales_Mesostigmataceae_Mesostigma_viride_js017:0.2322057076)99:0.1514564723,Rhodophyta-sister_N_A_N_A_N_A_N_A_N_A_N_A_Colp29:0.4279825617)49:0.0402239812,((((Archaeplastida-Glaucophyta_Glaucophyta_Glaucocystophyceae_N_A_N_A_Cyanoptyche_gloeocystis_SAG4.97:0.2405687874,Archaeplastida-Glaucophyta_Glaucophyta_Glaucocystophyceae_Gloeochaetales_Gloeochaetaceae_Gloeochaete_wittrockiana_SAG46.84:0.2933613138)50:0.0935877112,Archaeplastida-Glaucophyta_Glaucophyta_Glaucocystophyceae_N_A_Cyanophoraceae_Cyanophora_paradoxa_N_A:0.1323108252)83:0.0860392796,Rhizaria_Phytorhiza_N_A_N_A_Plasmodiophoridae_Plasmodiophora_brassicae_pbe3.h15:1.0343924777)58:0.1051592305,Cryptista_Katablepharida_Katablepharidophyta_N_A_N_A_Roombia_truncata_N_A:0.4716084940)41:0.0221686490)31:0.0195532454)28:0.0131260867,(((Alveolata_Ciliophora_Spirotrichea_Sporadotrichida_Oxytrichidae_Oxytricha_trifallax_oxytricha_asm_v1.1:0.8842987052,(Alveolata_Ciliophora_Colpodea_Cyrtolophosidida_Platyophryidae_Platyophrya_macrostoma_WH:0.3167967079,Alveolata_Ciliophora_Oligohymenophorea_Hymenostomatida_Tetrahymenidae_Tetrahymena_thermophila_N_A:0.6290656869)83:0.0797386611)56:0.0768025119,(Alveolata_Ciliophora_Heterotrichea_Heterotrichida_Climacostomidae_Climacostomum_virens_StockW-24:0.5358715406,Breviatea_N_A_N_A_N_A_N_A_Pygsuia_biforma_N_A:0.7714944055)62:0.0590200659)57:0.0545415230,((Haptista_Centrohelida_N_A_N_A_Acanthocystidae_Choanocystis_sp_N_A:0.1936269356,Haptista_Centrohelida_N_A_N_A_Acanthocystidae_Raineriophrys_erinaceoides_N_A:0.1729632033)79:0.0880286240,Haptista_Centrohelida_N_A_N_A_Acanthocystidae_Acanthocystis_sp_N_A:0.3247106634)100:0.3744659496)63:0.0828809059)57:0.0771175087,((((Amoebozoa_Discosea_N_A_N_A_N_A_Stereomyxa_ramosa_Chinc5:0.3095462905,(Amoebozoa_Tubulinea_Corycidia_N_A_N_A_Trichosphaerium_sp_Am-I-7wt:0.5033468231,Amoebozoa_Evosea_Variosea_N_A_Echinamoebidae_Filamoeba_nolandi_NC-AS-23-1:0.3131967194)57:0.0174528378)58:0.0211324798,(Amoebozoa_Discosea_Flabellinia_N_A_Vannellidae_Vannella_sp_DIVA3517_6_12:0.2524140101,Amoebozoa_Evosea_Eumycetozoa_Dictyosteliida_N_A_Dictyostelium_lacteum_ASM160615v1:0.1789589471)86:0.1036725407)64:0.0312888112,(Apusomonadida_N_A_N_A_N_A_Apusomonadidae_Thecamonas_trahens_N_A:0.4794131766,Amoebozoa_Discosea_Flabellinia_N_A_N_A_Cunea_sp_BSH-02190019_may:0.6334295799)43:0.0951480673)22:0.0057423490,Amoebozoa_Discosea_Flabellinia_N_A_Vexilliferidae_Vexillifera_sp_DIVA3564_2:0.3959999740)59:0.0362543035)39:0.0329158829,(((((Excavata-Discoba_Euglenozoa_N_A_Kinetoplastida_Bodonidae_Neobodo_designis_CCAP1951_1:0.3335427513,((Excavata-Discoba_Euglenozoa_N_A_Kinetoplastida_Trypanosomatidae_Leptomonas_pyrrhocoris_ASM129339v1:0.3545242110,Excavata-Discoba_Euglenozoa_N_A_Kinetoplastida_Trypanosomatidae_Trypanosoma_rangeli_T_rangeli_SC58v1:0.2697404707)81:0.0895674188,Excavata-Discoba_Euglenozoa_N_A_Kinetoplastida_Bodonidae_Bodo_saltans_N_A:0.1549238876)83:0.1411951064)99:0.2504257441,Excavata-Discoba_Euglenozoa_N_A_Kinetoplastida_N_A_Perkinsela_sp_ASM123584v1:1.6511501691)91:0.1929491583,(((Excavata-Discoba_Percolozoa_Heterolobosea_N_A_N_A_Percolomonas_cosmopolitus_WS:0.3223169817,Rhizaria_Filosa_N_A_Euglyphida_Euglyphidae_Euglypha_rotunda_SRR2006120:0.4813472464)92:0.1939951305,(Rhizaria_Retaria-Foraminifera_N_A_N_A_Reticulomyxidae_Reticulomyxa_filosa_N_A:0.7428839799,Rhizaria_Retaria-Radiolaria_Acantharea_Symphyacanthida_Astrolithidae_Astrolonche_serrata_N_A:0.6352712154)97:0.2153504566)55:0.0524494704,Excavata-Discoba_Percolozoa_Heterolobosea_Schizopyrenida_Vahlkampfiidae_Naegleria_gruberi_N_A:0.5221635791)48:0.0852880006)27:0.0194127305,Apusozoa_Apusozoa_N_A_N_A_N_A_Nutomonas_longa_SRR1617398:0.5354489899)34:0.0393975338,Excavata-Discoba_N_A_N_A_N_A_Tsukubamonadidae_Tsukubamonas_globosa_N_A:0.3597701279)43:0.0699548390)38:0.0306752821,(Opisthokonta-Discicristoidea_N_A_N_A_N_A_Nucleariidae_Nuclearia_sp_SRR1617645:0.3072582620,((Opisthokonta-Fungi_Basidiomycota_Tremellomycetes_Tremellales_Cryptococcaceae_Cryptococcus_neoformans_N_A:0.3155296835,(Opisthokonta-Fungi_Ascomycota_Sordariomycetes_Sordariales_Sordariaceae_Neurospora_crassa_N_A:0.1927408002,(Opisthokonta-Fungi_Ascomycota_Schizosaccharomycetes_Schizosaccharomycetales_Schizosaccharomycetaceae_Schizosaccharomyces_pombe_ASM294v2:0.0000023888,Opisthokonta-Fungi_Ascomycota_Schizosaccharomycetes_Schizosaccharomycetales_Schizosaccharomycetaceae_Schizosaccharomyces_pombe_N_A:0.0000023888)100:0.1237847116)100:0.0980003444)71:0.0254574915,(Opisthokonta-Fungi_Blastocladiomycota_Blastocladiomycetes_Blastocladiales_Blastocladiaceae_Allomyces_macrogynus_A_macrogynus_V3:0.2120686514,(Opisthokonta-Fungi_Chytridiomycota_Chytridiomycetes_Spizellomycetales_Spizellomycetaceae_Spizellomyces_punctatus_S_punctatus_V1:0.3362084528,Opisthokonta-Fungi_Chytridiomycota_Monoblepharidomycetes_Monoblepharidales_Gonapodyaceae_Gonapodya_prolifera_Ganpr1:0.3313410566)73:0.0922322962)45:0.0289373484)98:0.1059922775)89:0.0687125316)47:0.0375285157,Opisthokonta-Ichthyosporea_N_A_Ichthyosporea_Ichthyophonida_Amoebidiaceae_Amoebidium_parasiticum_SRR545192:0.3815060804)49:0.0167784799,(Opisthokonta-Filasterea_N_A_Ichthyosporea_N_A_N_A_Capsaspora_owczarzaki_C_owczarzaki_V2:0.0000023888,Opisthokonta-Filasterea_N_A_Ichthyosporea_N_A_N_A_Capsaspora_owczarzaki_N_A:0.0000023888)100:0.2372835840)44:0.0167517056)100:0.4525488371,Opisthokonta-Choanoflagellatea_N_A_N_A_Choanoflagellida_Salpingoecidae_Salpingoeca_rosetta_Proterospongia_sp_ATCC50818:0.0000020170);
[truncated: 4,755,323 more chars]
